# Supplementary material for: Proteomic evaluation and comparison of native and decellularized human saphenous vein extracellular matrices
Source: Front Bioeng Biotechnol. 2026 Mar 30;14:1773372. doi: 10.3389/fbioe.2026.1773372 (PMC13071391; doi:10.3389/fbioe.2026.1773372)
Supplement: Supplementary file 1 [file Table2.xlsx]

## Sheet: S.Table 2A Vein proteome
Supplementary Table 2A: The vein proteome
The number of detected proteins in each vein sample, native and decellularized, when at least 1 peptide was detected. The detected proteins are further divided to detection type by either by MS/MS or by Match Between Run (MBR) with number of detected proteins for each detection type and the total intensity of the proteins within the detection types.
					N	D
Total number of identified proteins					3089
Common proteins in all samples (n=18)					1494
Number of common proteins in all samples within a group (n=9)					2674	1514
All reproducibly identified proteins					3083	2293
			By MS/MS		By MBR
	Reproducibly detected proteins	Total intensity	Nr of Proteins	Intensity	Nr of Proteins	Intensity
N1	2942	1.55293e+10	2204	1.54155e+10	738	1.13963e+08
N2	2986	1.97171e+10	2335	1.96541e+10	651	6.30757e+07
N3	3038	2.41092e+10	2474	2.39778e+10	564	1.3137e+08
N4	3009	1.80641e+10	2382	1.79811e+10	627	8.29574e+07
N5	2981	1.81915e+10	2140	18038360401	841	1.53139e+08
N7	2966	1.64837e+10	2269	1.63639e+10	697	1.19781e+08
N8	3041	2.29141e+10	2422	22837468167	619	7.65947e+07
N9	3036	1.93515e+10	2553	1.93027e+10	483	4.87923e+07
N10	3023	2.20819e+10	2577	2.19113e+10	446	1.70539e+08
D1	2185	1.57465e+10	1308	15559033796	877	1.87994e+08
D2	2174	1.29113e+10	1243	1.27931e+10	931	1.2002e+08
D3	2199	1.19137e+10	1208	1.17691e+10	991	1.46821e+08
D4	2032	8.54103e+09	1048	8.41265e+09	984	1.29088e+08
D5	1991	7.43098e+09	1037	7333282256	954	9.81885e+07
D7	2223	1.16457e+10	1382	1.15039e+10	841	1.42771e+08
D8	2238	1.49465e+10	1382	14754318417	856	1.95709e+08
D9	1927	9.88628e+09	987	9790792273	940	9.63328e+07
D10	1968	8.35016e+09	1015	8.21674e+09	953	1.3398e+08
			By MS/MS		By MBR
Average	Reproducibly detected proteins	Total Intensity	Nr of Proteins	Intensity	Nr of Proteins	Intensity
N	3002.44	1.96047e+10	2372.89	1.9498e+10	629.556	1.0669e+08
D	2104.11	1.12636e+10	1178.89	1.11259e+10	925.222	1.38989e+08
				Intensity (%)		Intensity (%)
N				99.4326		0.553751
D				98.7443		1.25573
N = native, D = decellularized

## Sheet: S. Table 2B Proteins Native
Protein IDs	Majority protein IDs	Peptide counts (all)	Peptide counts (razor+unique)	Peptide counts (unique)	Protein names	Gene names	Fasta headers	Number of proteins	Peptides	Razor + unique peptides	Unique peptides	Peptides D1	Peptides D10	Peptides D2	Peptides D3	Peptides D4	Peptides D5	Peptides D7	Peptides D8	Peptides D9	Peptides N1	Peptides N10	Peptides N2	Peptides N3	Peptides N4	Peptides N5	Peptides N7	Peptides N8	Peptides N9	Razor + unique peptides D1	Razor + unique peptides D10	Razor + unique peptides D2	Razor + unique peptides D3	Razor + unique peptides D4	Razor + unique peptides D5	Razor + unique peptides D7	Razor + unique peptides D8	Razor + unique peptides D9	Razor + unique peptides N1	Razor + unique peptides N10	Razor + unique peptides N2	Razor + unique peptides N3	Razor + unique peptides N4	Razor + unique peptides N5	Razor + unique peptides N7	Razor + unique peptides N8	Razor + unique peptides N9	Unique peptides D1	Unique peptides D10
P04217	P04217	13	13	13	Alpha-1B-glycoprotein	A1BG	sp|P04217|A1BG_HUMAN Alpha-1B-glycoprotein OS=Homo sapiens OX=9606 GN=A1BG PE=1 SV=4	1	13	13	13	2	1	2	2	0	2	2	1	0	10	10	10	8	10	9	9	10	9	2	1	2	2	0	2	2	1	0	10	10	10	8	10	9	9	10	9	2	1
P01023;P20742;CON__ENSEMBL:ENSBTAP00000024146	P01023	44;4;3	44;4;3	44;4;3	Alpha-2-macroglobulin	A2M	sp|P01023|A2MG_HUMAN Alpha-2-macroglobulin OS=Homo sapiens OX=9606 GN=A2M PE=1 SV=3	3	44	44	44	12	10	16	19	17	13	17	14	11	22	41	31	39	37	35	38	35	42	12	10	16	19	17	13	17	14	11	22	41	31	39	37	35	38	35	42	12	10
Q2M2I8	Q2M2I8	2	2	2	AP2-associated protein kinase 1	AAK1	sp|Q2M2I8|AAK1_HUMAN AP2-associated protein kinase 1 OS=Homo sapiens OX=9606 GN=AAK1 PE=1 SV=3	1	2	2	2	1	0	0	0	0	0	0	0	0	0	2	1	2	2	2	2	2	2	1	0	0	0	0	0	0	0	0	0	2	1	2	2	2	2	2	2	1	0
Q9H7C9	Q9H7C9	2	2	2	Mth938 domain-containing protein	AAMDC	sp|Q9H7C9|AAMDC_HUMAN Mth938 domain-containing protein OS=Homo sapiens OX=9606 GN=AAMDC PE=1 SV=1	1	2	2	2	0	0	0	0	1	0	0	0	0	1	1	1	1	1	0	1	1	2	0	0	0	0	1	0	0	0	0	1	1	1	1	1	0	1	1	2	0	0
P49588	P49588	7	7	7	Alanine--tRNA ligase, cytoplasmic	AARS	sp|P49588|SYAC_HUMAN Alanine--tRNA ligase, cytoplasmic OS=Homo sapiens OX=9606 GN=AARS1 PE=1 SV=2	1	7	7	7	2	0	1	1	0	1	3	4	1	3	7	2	4	5	4	5	4	7	2	0	1	1	0	1	3	4	1	3	7	2	4	5	4	5	4	7	2	0
Q9UDR5	Q9UDR5	7	7	7	Alpha-aminoadipic semialdehyde synthase, mitochondrial;Lysine ketoglutarate reductase;Saccharopine dehydrogenase	AASS	sp|Q9UDR5|AASS_HUMAN Alpha-aminoadipic semialdehyde synthase, mitochondrial OS=Homo sapiens OX=9606 GN=AASS PE=1 SV=1	1	7	7	7	2	2	5	4	4	4	6	3	0	3	3	5	4	6	6	6	5	4	2	2	5	4	4	4	6	3	0	3	3	5	4	6	6	6	5	4	2	2
P80404	P80404	1	1	1	4-aminobutyrate aminotransferase, mitochondrial	ABAT	sp|P80404|GABT_HUMAN 4-aminobutyrate aminotransferase, mitochondrial OS=Homo sapiens OX=9606 GN=ABAT PE=1 SV=3	1	1	1	1	0	0	0	1	0	0	1	0	0	1	1	1	1	1	1	1	1	1	0	0	0	1	0	0	1	0	0	1	1	1	1	1	1	1	1	1	0	0
O94911	O94911	11	11	11	ATP-binding cassette sub-family A member 8	ABCA8	sp|O94911|ABCA8_HUMAN ATP-binding cassette sub-family A member 8 OS=Homo sapiens OX=9606 GN=ABCA8 PE=1 SV=3	1	11	11	11	4	5	5	8	4	4	5	5	4	5	6	8	11	10	9	11	10	10	4	5	5	8	4	4	5	5	4	5	6	8	11	10	9	11	10	10	4	5
Q9NP58	Q9NP58	3	3	3	ATP-binding cassette sub-family B member 6, mitochondrial	ABCB6	sp|Q9NP58|ABCB6_HUMAN ATP-binding cassette sub-family B member 6, mitochondrial OS=Homo sapiens OX=9606 GN=ABCB6 PE=1 SV=1	1	3	3	3	0	0	0	1	0	0	1	0	0	3	2	3	3	3	3	3	3	2	0	0	0	1	0	0	1	0	0	3	2	3	3	3	3	3	3	2	0	0
O75027	O75027	3	3	3	ATP-binding cassette sub-family B member 7, mitochondrial	ABCB7	sp|O75027|ABCB7_HUMAN ATP-binding cassette sub-family B member 7, mitochondrial OS=Homo sapiens OX=9606 GN=ABCB7 PE=1 SV=2	1	3	3	3	1	1	1	2	2	2	1	2	2	2	2	1	2	2	1	2	2	2	1	1	1	2	2	2	1	2	2	2	2	1	2	2	1	2	2	2	1	1
O60706	O60706	1	1	1	ATP-binding cassette sub-family C member 9	ABCC9	sp|O60706|ABCC9_HUMAN ATP-binding cassette sub-family C member 9 OS=Homo sapiens OX=9606 GN=ABCC9 PE=1 SV=2	1	1	1	1	0	0	0	0	0	0	0	0	0	1	1	1	1	1	1	1	1	1	0	0	0	0	0	0	0	0	0	1	1	1	1	1	1	1	1	1	0	0
P28288	P28288	2	2	2	ATP-binding cassette sub-family D member 3	ABCD3	sp|P28288|ABCD3_HUMAN ATP-binding cassette sub-family D member 3 OS=Homo sapiens OX=9606 GN=ABCD3 PE=1 SV=1	1	2	2	2	1	1	1	1	1	1	1	2	1	2	2	2	2	2	2	2	2	2	1	1	1	1	1	1	1	2	1	2	2	2	2	2	2	2	2	2	1	1
P61221	P61221	5	5	5	ATP-binding cassette sub-family E member 1	ABCE1	sp|P61221|ABCE1_HUMAN ATP-binding cassette sub-family E member 1 OS=Homo sapiens OX=9606 GN=ABCE1 PE=1 SV=1	1	5	5	5	4	1	4	4	3	4	4	4	3	4	5	4	4	4	3	4	5	5	4	1	4	4	3	4	4	4	3	4	5	4	4	4	3	4	5	5	4	1
Q8NE71	Q8NE71	4	4	4	ATP-binding cassette sub-family F member 1	ABCF1	sp|Q8NE71|ABCF1_HUMAN ATP-binding cassette sub-family F member 1 OS=Homo sapiens OX=9606 GN=ABCF1 PE=1 SV=2	1	4	4	4	1	1	1	1	1	1	1	1	2	3	3	3	4	3	3	2	3	3	1	1	1	1	1	1	1	1	2	3	3	3	4	3	3	2	3	3	1	1
Q9NUJ1	Q9NUJ1	8	8	8	Mycophenolic acid acyl-glucuronide esterase, mitochondrial	ABHD10	sp|Q9NUJ1|ABHDA_HUMAN Mycophenolic acid acyl-glucuronide esterase, mitochondrial OS=Homo sapiens OX=9606 GN=ABHD10 PE=1 SV=1	1	8	8	8	2	2	2	3	1	3	4	4	2	4	8	5	7	8	5	6	8	6	2	2	2	3	1	3	4	4	2	4	8	5	7	8	5	6	8	6	2	2
Q8NFV4	Q8NFV4	1	1	1	Alpha/beta hydrolase domain-containing protein 11	ABHD11	sp|Q8NFV4|ABHDB_HUMAN Protein ABHD11 OS=Homo sapiens OX=9606 GN=ABHD11 PE=1 SV=1	1	1	1	1	0	0	0	0	0	1	1	0	0	0	1	0	1	1	1	1	1	1	0	0	0	0	0	1	1	0	0	0	1	0	1	1	1	1	1	1	0	0
Q8IZP0	Q8IZP0	6	6	6	Abl interactor 1	ABI1	sp|Q8IZP0|ABI1_HUMAN Abl interactor 1 OS=Homo sapiens OX=9606 GN=ABI1 PE=1 SV=4	1	6	6	6	2	1	0	1	1	1	5	3	1	5	5	5	5	5	5	4	5	6	2	1	0	1	1	1	5	3	1	5	5	5	5	5	5	4	5	6	2	1
Q7Z7G0	Q7Z7G0	24	24	24	Target of Nesh-SH3	ABI3BP	sp|Q7Z7G0|TARSH_HUMAN Target of Nesh-SH3 OS=Homo sapiens OX=9606 GN=ABI3BP PE=1 SV=1	1	24	24	24	21	17	22	19	18	15	18	21	14	21	19	23	22	18	19	18	19	18	21	17	22	19	18	15	18	21	14	21	19	23	22	18	19	18	19	18	21	17
O14639	O14639	3	3	3	Actin-binding LIM protein 1	ABLIM1	sp|O14639|ABLM1_HUMAN Actin-binding LIM protein 1 OS=Homo sapiens OX=9606 GN=ABLIM1 PE=1 SV=3	1	3	3	3	0	0	0	1	0	0	0	1	0	2	3	3	2	3	2	2	2	3	0	0	0	1	0	0	0	1	0	2	3	3	2	3	2	2	2	3	0	0
Q12979	Q12979	2	2	2	Active breakpoint cluster region-related protein	ABR	sp|Q12979|ABR_HUMAN Active breakpoint cluster region-related protein OS=Homo sapiens OX=9606 GN=ABR PE=1 SV=2	1	2	2	2	0	0	1	0	0	0	1	0	0	1	1	1	1	1	0	1	1	1	0	0	1	0	0	0	1	0	0	1	1	1	1	1	0	1	1	1	0	0
P09110	P09110	8	8	8	3-ketoacyl-CoA thiolase, peroxisomal	ACAA1	sp|P09110|THIK_HUMAN 3-ketoacyl-CoA thiolase, peroxisomal OS=Homo sapiens OX=9606 GN=ACAA1 PE=1 SV=2	1	8	8	8	3	2	0	0	1	0	0	1	0	6	4	5	7	7	7	7	6	5	3	2	0	0	1	0	0	1	0	6	4	5	7	7	7	7	6	5	3	2
P42765	P42765	23	23	23	3-ketoacyl-CoA thiolase, mitochondrial	ACAA2	sp|P42765|THIM_HUMAN 3-ketoacyl-CoA thiolase, mitochondrial OS=Homo sapiens OX=9606 GN=ACAA2 PE=1 SV=2	1	23	23	23	3	0	5	4	3	1	1	4	0	14	15	21	19	16	17	18	18	17	3	0	5	4	3	1	1	4	0	14	15	21	19	16	17	18	18	17	3	0
Q9UKU7	Q9UKU7	3	3	3	Isobutyryl-CoA dehydrogenase, mitochondrial	ACAD8	sp|Q9UKU7|ACAD8_HUMAN Isobutyryl-CoA dehydrogenase, mitochondrial OS=Homo sapiens OX=9606 GN=ACAD8 PE=1 SV=1	1	3	3	3	2	1	2	2	2	2	1	3	2	2	2	2	3	3	3	3	3	3	2	1	2	2	2	2	1	3	2	2	2	2	3	3	3	3	3	3	2	1
Q9H845	Q9H845	10	10	10	Acyl-CoA dehydrogenase family member 9, mitochondrial	ACAD9	sp|Q9H845|ACAD9_HUMAN Complex I assembly factor ACAD9, mitochondrial OS=Homo sapiens OX=9606 GN=ACAD9 PE=1 SV=1	1	10	10	10	9	5	8	8	7	5	8	10	6	9	9	8	10	10	10	8	10	10	9	5	8	8	7	5	8	10	6	9	9	8	10	10	10	8	10	10	9	5
P11310	P11310	11	11	11	Medium-chain specific acyl-CoA dehydrogenase, mitochondrial	ACADM	sp|P11310|ACADM_HUMAN Medium-chain specific acyl-CoA dehydrogenase, mitochondrial OS=Homo sapiens OX=9606 GN=ACADM PE=1 SV=1	1	11	11	11	9	8	9	6	8	8	8	7	7	9	6	5	8	8	8	7	6	7	9	8	9	6	8	8	8	7	7	9	6	5	8	8	8	7	6	7	9	8
P16219	P16219	11	11	10	Short-chain specific acyl-CoA dehydrogenase, mitochondrial	ACADS	sp|P16219|ACADS_HUMAN Short-chain specific acyl-CoA dehydrogenase, mitochondrial OS=Homo sapiens OX=9606 GN=ACADS PE=1 SV=1	1	11	11	10	8	7	9	8	6	9	9	8	7	8	9	9	8	9	10	10	8	9	8	7	9	8	6	9	9	8	7	8	9	9	8	9	10	10	8	9	8	7
P45954	P45954	12	12	12	Short/branched chain specific acyl-CoA dehydrogenase, mitochondrial	ACADSB	sp|P45954|ACDSB_HUMAN Short/branched chain specific acyl-CoA dehydrogenase, mitochondrial OS=Homo sapiens OX=9606 GN=ACADSB PE=1 SV=1	1	12	12	12	10	11	9	10	10	10	12	12	10	11	9	9	11	11	10	11	11	10	10	11	9	10	10	10	12	12	10	11	9	9	11	11	10	11	11	10	10	11
P49748	P49748	25	25	25	Very long-chain specific acyl-CoA dehydrogenase, mitochondrial	ACADVL	sp|P49748|ACADV_HUMAN Very long-chain specific acyl-CoA dehydrogenase, mitochondrial OS=Homo sapiens OX=9606 GN=ACADVL PE=1 SV=1	1	25	25	25	18	13	17	17	18	16	16	18	13	19	18	22	20	19	20	22	19	20	18	13	17	17	18	16	16	18	13	19	18	22	20	19	20	22	19	20	18	13
P16112	P16112	23	23	23	Aggrecan core protein;Aggrecan core protein 2	ACAN	sp|P16112|PGCA_HUMAN Aggrecan core protein OS=Homo sapiens OX=9606 GN=ACAN PE=1 SV=3	1	23	23	23	14	8	13	14	4	7	12	10	7	10	8	17	19	10	13	17	10	8	14	8	13	14	4	7	12	10	7	10	8	17	19	10	13	17	10	8	14	8
P24752	P24752	24	24	24	Acetyl-CoA acetyltransferase, mitochondrial	ACAT1	sp|P24752|THIL_HUMAN Acetyl-CoA acetyltransferase, mitochondrial OS=Homo sapiens OX=9606 GN=ACAT1 PE=1 SV=1	1	24	24	24	17	11	14	16	14	14	13	12	8	16	14	21	18	15	18	19	15	17	17	11	14	16	14	14	13	12	8	16	14	21	18	15	18	19	15	17	17	11
Q9UKV3	Q9UKV3	4	4	4	Apoptotic chromatin condensation inducer in the nucleus	ACIN1	sp|Q9UKV3|ACINU_HUMAN Apoptotic chromatin condensation inducer in the nucleus OS=Homo sapiens OX=9606 GN=ACIN1 PE=1 SV=2	1	4	4	4	1	0	0	0	0	0	0	1	0	3	2	4	4	2	4	3	4	4	1	0	0	0	0	0	0	1	0	3	2	4	4	2	4	3	4	4	1	0
Q16570	Q16570	1	1	1	Atypical chemokine receptor 1	ACKR1	sp|Q16570|ACKR1_HUMAN Atypical chemokine receptor 1 OS=Homo sapiens OX=9606 GN=ACKR1 PE=1 SV=3	1	1	1	1	0	0	0	0	0	0	0	0	0	1	1	1	1	1	1	1	1	1	0	0	0	0	0	0	0	0	0	1	1	1	1	1	1	1	1	1	0	0
P53396	P53396	13	13	13	ATP-citrate synthase	ACLY	sp|P53396|ACLY_HUMAN ATP-citrate synthase OS=Homo sapiens OX=9606 GN=ACLY PE=1 SV=3	1	13	13	13	6	2	6	7	4	4	5	5	2	7	8	12	11	9	9	9	10	10	6	2	6	7	4	4	5	5	2	7	8	12	11	9	9	9	10	10	6	2
P21399	P21399	10	10	10	Cytoplasmic aconitate hydratase	ACO1	sp|P21399|ACOC_HUMAN Cytoplasmic aconitate hydratase OS=Homo sapiens OX=9606 GN=ACO1 PE=1 SV=3	1	10	10	10	5	0	2	2	1	1	3	2	0	8	9	6	7	8	8	6	6	10	5	0	2	2	1	1	3	2	0	8	9	6	7	8	8	6	6	10	5	0
Q99798	Q99798	27	27	27	Aconitate hydratase, mitochondrial	ACO2	sp|Q99798|ACON_HUMAN Aconitate hydratase, mitochondrial OS=Homo sapiens OX=9606 GN=ACO2 PE=1 SV=2	1	27	27	27	22	17	21	22	20	19	21	24	14	23	23	27	26	25	25	26	25	25	22	17	21	22	20	19	21	24	14	23	23	27	26	25	25	26	25	25	22	17
Q86TX2	Q86TX2	14	14	1	Acyl-coenzyme A thioesterase 1	ACOT1	sp|Q86TX2|ACOT1_HUMAN Acyl-coenzyme A thioesterase 1 OS=Homo sapiens OX=9606 GN=ACOT1 PE=1 SV=1	1	14	14	1	11	4	10	6	5	6	8	8	5	12	13	13	13	12	11	11	11	11	11	4	10	6	5	6	8	8	5	12	13	13	13	12	11	11	11	11	1	1
Q9NPJ3	Q9NPJ3	2	2	2	Acyl-coenzyme A thioesterase 13;Acyl-coenzyme A thioesterase 13, N-terminally processed	ACOT13	sp|Q9NPJ3|ACO13_HUMAN Acyl-coenzyme A thioesterase 13 OS=Homo sapiens OX=9606 GN=ACOT13 PE=1 SV=1	1	2	2	2	0	0	1	1	0	0	1	1	0	2	2	2	2	2	2	2	2	2	0	0	1	1	0	0	1	1	0	2	2	2	2	2	2	2	2	2	0	0
P49753	P49753	14	1	1	Acyl-coenzyme A thioesterase 2, mitochondrial	ACOT2	sp|P49753|ACOT2_HUMAN Acyl-coenzyme A thioesterase 2, mitochondrial OS=Homo sapiens OX=9606 GN=ACOT2 PE=1 SV=6	1	14	1	1	10	3	10	5	5	6	7	7	4	11	12	13	12	11	10	10	10	10	0	0	1	0	1	1	0	0	0	0	0	1	0	0	0	0	0	0	0	0
Q9Y305	Q9Y305	16	16	16	Acyl-coenzyme A thioesterase 9, mitochondrial	ACOT9	sp|Q9Y305|ACOT9_HUMAN Acyl-coenzyme A thioesterase 9, mitochondrial OS=Homo sapiens OX=9606 GN=ACOT9 PE=1 SV=2	1	16	16	16	14	11	13	12	12	11	14	13	9	10	12	14	14	13	12	13	14	12	14	11	13	12	12	11	14	13	9	10	12	14	14	13	12	13	14	12	14	11
O15254	O15254	2	2	2	Peroxisomal acyl-coenzyme A oxidase 3	ACOX3	sp|O15254|ACOX3_HUMAN Peroxisomal acyl-coenzyme A oxidase 3 OS=Homo sapiens OX=9606 GN=ACOX3 PE=1 SV=2	1	2	2	2	0	0	0	0	0	1	0	1	0	1	1	2	2	2	2	2	2	2	0	0	0	0	0	1	0	1	0	1	1	2	2	2	2	2	2	2	0	0
P24666	P24666	3	3	3	Low molecular weight phosphotyrosine protein phosphatase	ACP1	sp|P24666|PPAC_HUMAN Low molecular weight phosphotyrosine protein phosphatase OS=Homo sapiens OX=9606 GN=ACP1 PE=1 SV=3	1	3	3	3	1	0	0	2	1	1	1	1	0	2	3	1	3	2	3	1	1	2	1	0	0	2	1	1	1	1	0	2	3	1	3	2	3	1	1	2	1	0
Q96CM8	Q96CM8	4	4	4	Acyl-CoA synthetase family member 2, mitochondrial	ACSF2	sp|Q96CM8|ACSF2_HUMAN Medium-chain acyl-CoA ligase ACSF2, mitochondrial OS=Homo sapiens OX=9606 GN=ACSF2 PE=1 SV=2	1	4	4	4	0	0	1	1	1	0	0	1	0	2	3	3	3	2	3	3	2	4	0	0	1	1	1	0	0	1	0	2	3	3	3	2	3	3	2	4	0	0
P33121	P33121	8	8	8	Long-chain-fatty-acid--CoA ligase 1	ACSL1	sp|P33121|ACSL1_HUMAN Long-chain-fatty-acid--CoA ligase 1 OS=Homo sapiens OX=9606 GN=ACSL1 PE=1 SV=1	1	8	8	8	7	7	6	7	6	6	7	7	6	7	8	8	8	8	8	6	8	8	7	7	6	7	6	6	7	7	6	7	8	8	8	8	8	6	8	8	7	7
O95573	O95573	9	9	7	Long-chain-fatty-acid--CoA ligase 3	ACSL3	sp|O95573|ACSL3_HUMAN Long-chain-fatty-acid--CoA ligase 3 OS=Homo sapiens OX=9606 GN=ACSL3 PE=1 SV=3	1	9	9	7	6	5	7	7	4	6	8	8	5	6	5	8	8	7	8	8	8	7	6	5	7	7	4	6	8	8	5	6	5	8	8	7	8	8	8	7	4	4
O60488	O60488	5	3	3	Long-chain-fatty-acid--CoA ligase 4	ACSL4	sp|O60488|ACSL4_HUMAN Long-chain-fatty-acid--CoA ligase 4 OS=Homo sapiens OX=9606 GN=ACSL4 PE=1 SV=2	1	5	3	3	5	3	5	4	2	4	4	4	3	4	3	5	5	3	3	4	4	3	3	2	3	2	0	2	2	2	2	3	2	3	3	2	2	2	3	2	3	2
Q9H6R3	Q9H6R3	2	2	2	Acyl-CoA synthetase short-chain family member 3, mitochondrial	ACSS3	sp|Q9H6R3|ACSS3_HUMAN Acyl-CoA synthetase short-chain family member 3, mitochondrial OS=Homo sapiens OX=9606 GN=ACSS3 PE=1 SV=1	1	2	2	2	0	0	1	1	0	0	0	0	0	1	2	2	2	2	2	2	2	1	0	0	1	1	0	0	0	0	0	1	2	2	2	2	2	2	2	1	0	0
P68133	P68133	57	2	2	Actin, alpha skeletal muscle	ACTA1	sp|P68133|ACTS_HUMAN Actin, alpha skeletal muscle OS=Homo sapiens OX=9606 GN=ACTA1 PE=1 SV=1	1	57	2	2	42	48	48	44	52	52	53	40	33	32	32	49	39	31	37	43	38	37	2	2	2	2	2	2	2	2	2	2	2	2	2	2	2	1	2	2	2	2
P62736	P62736	65	65	2	Actin, aortic smooth muscle	ACTA2	sp|P62736|ACTA_HUMAN Actin, aortic smooth muscle OS=Homo sapiens OX=9606 GN=ACTA2 PE=1 SV=1	1	65	65	2	46	52	51	47	59	58	58	44	36	35	36	55	43	34	41	47	42	41	46	52	51	47	59	58	58	44	36	35	36	55	43	34	41	47	42	41	1	1
P60709	P60709	53	2	2	Actin, cytoplasmic 1;Actin, cytoplasmic 1, N-terminally processed	ACTB	sp|P60709|ACTB_HUMAN Actin, cytoplasmic 1 OS=Homo sapiens OX=9606 GN=ACTB PE=1 SV=1	1	53	2	2	39	44	42	39	49	47	46	37	33	32	32	46	38	30	35	38	33	34	2	2	1	1	2	2	2	1	1	1	1	1	1	1	1	1	1	1	2	2
Q562R1	Q562R1	17	7	7	Beta-actin-like protein 2	ACTBL2	sp|Q562R1|ACTBL_HUMAN Beta-actin-like protein 2 OS=Homo sapiens OX=9606 GN=ACTBL2 PE=1 SV=2	1	17	7	7	15	15	13	14	12	12	14	14	13	12	13	14	15	11	12	13	12	13	6	5	3	5	3	3	4	5	4	5	6	5	6	4	4	4	4	5	6	5
P68032	P68032	63	1	0	Actin, alpha cardiac muscle 1	ACTC1	sp|P68032|ACTC_HUMAN Actin, alpha cardiac muscle 1 OS=Homo sapiens OX=9606 GN=ACTC1 PE=1 SV=1	1	63	1	0	45	51	50	46	57	56	57	43	35	34	35	54	42	33	40	46	41	40	1	1	1	1	1	1	1	1	1	1	1	1	1	1	1	1	1	1	0	0
P63261	P63261	54	25	3	Actin, cytoplasmic 2;Actin, cytoplasmic 2, N-terminally processed	ACTG1	sp|P63261|ACTG_HUMAN Actin, cytoplasmic 2 OS=Homo sapiens OX=9606 GN=ACTG1 PE=1 SV=1	1	54	25	3	38	44	42	39	49	47	45	37	33	32	32	47	39	31	36	38	34	35	18	18	17	17	22	21	19	16	14	15	14	23	18	15	17	16	16	16	1	2
P63267	P63267	63	4	4	Actin, gamma-enteric smooth muscle	ACTG2	sp|P63267|ACTH_HUMAN Actin, gamma-enteric smooth muscle OS=Homo sapiens OX=9606 GN=ACTG2 PE=1 SV=1	1	63	4	4	44	51	49	46	57	56	55	43	35	34	35	52	42	32	38	46	41	39	2	3	1	2	3	3	1	3	2	2	3	2	3	1	1	2	3	2	2	3
O96019	O96019	4	4	3	Actin-like protein 6A	ACTL6A	sp|O96019|ACL6A_HUMAN Actin-like protein 6A OS=Homo sapiens OX=9606 GN=ACTL6A PE=1 SV=1	1	4	4	3	0	0	0	0	0	0	0	1	1	3	3	4	4	3	3	4	3	3	0	0	0	0	0	0	0	1	1	3	3	4	4	3	3	4	3	3	0	0
P12814;P35609;Q08043	P12814	92;23;18	61;4;2	61;4;2	Alpha-actinin-1	ACTN1	sp|P12814|ACTN1_HUMAN Alpha-actinin-1 OS=Homo sapiens OX=9606 GN=ACTN1 PE=1 SV=2	3	92	61	61	63	52	65	55	62	51	71	56	44	59	61	83	76	63	66	72	67	67	42	35	43	37	41	31	45	39	29	38	39	55	51	40	43	47	46	44	42	35
O43707	O43707	94	94	62	Alpha-actinin-4	ACTN4	sp|O43707|ACTN4_HUMAN Alpha-actinin-4 OS=Homo sapiens OX=9606 GN=ACTN4 PE=1 SV=2	1	94	94	62	63	55	67	57	62	56	71	57	48	62	65	86	71	63	65	77	66	70	63	55	67	57	62	56	71	57	48	62	65	86	71	63	65	77	66	70	41	37
Q9NZ32	Q9NZ32	5	5	5	Actin-related protein 10	ACTR10	sp|Q9NZ32|ARP10_HUMAN Actin-related protein 10 OS=Homo sapiens OX=9606 GN=ACTR10 PE=1 SV=1	1	5	5	5	2	1	2	1	1	1	1	1	0	4	4	5	5	4	4	3	4	4	2	1	2	1	1	1	1	1	0	4	4	5	5	4	4	3	4	4	2	1
P61163	P61163	16	16	10	Alpha-centractin	ACTR1A	sp|P61163|ACTZ_HUMAN Alpha-centractin OS=Homo sapiens OX=9606 GN=ACTR1A PE=1 SV=1	1	16	16	10	12	11	10	11	8	8	11	11	8	11	11	14	14	12	11	12	12	13	12	11	10	11	8	8	11	11	8	11	11	14	14	12	11	12	12	13	6	7
P42025	P42025	11	5	5	Beta-centractin	ACTR1B	sp|P42025|ACTY_HUMAN Beta-centractin OS=Homo sapiens OX=9606 GN=ACTR1B PE=1 SV=1	1	11	5	5	9	6	6	8	5	5	9	6	4	9	10	9	11	10	9	9	10	10	3	2	2	3	2	2	4	2	2	3	5	4	5	5	4	4	5	5	3	2
P61160	P61160	15	15	15	Actin-related protein 2	ACTR2	sp|P61160|ARP2_HUMAN Actin-related protein 2 OS=Homo sapiens OX=9606 GN=ACTR2 PE=1 SV=1	1	15	15	15	7	5	7	5	6	8	10	9	5	10	14	12	14	12	12	13	15	14	7	5	7	5	6	8	10	9	5	10	14	12	14	12	12	13	15	14	7	5
P61158;Q9C0K3;Q9P1U1	P61158	17;1;1	17;1;1	17;1;1	Actin-related protein 3	ACTR3	sp|P61158|ARP3_HUMAN Actin-related protein 3 OS=Homo sapiens OX=9606 GN=ACTR3 PE=1 SV=3	3	17	17	17	9	6	10	9	4	8	11	10	5	9	15	14	13	10	9	12	14	15	9	6	10	9	4	8	11	10	5	9	15	14	13	10	9	12	14	15	9	6
O14672	O14672	5	5	5	Disintegrin and metalloproteinase domain-containing protein 10	ADAM10	sp|O14672|ADA10_HUMAN Disintegrin and metalloproteinase domain-containing protein 10 OS=Homo sapiens OX=9606 GN=ADAM10 PE=1 SV=1	1	5	5	5	4	4	4	4	3	3	3	4	3	5	4	4	4	5	4	4	5	4	4	4	4	4	3	3	3	4	3	5	4	4	4	5	4	4	5	4	4	4
Q13444	Q13444	1	1	1	Disintegrin and metalloproteinase domain-containing protein 15	ADAM15	sp|Q13444|ADA15_HUMAN Disintegrin and metalloproteinase domain-containing protein 15 OS=Homo sapiens OX=9606 GN=ADAM15 PE=1 SV=4	1	1	1	1	0	0	0	0	0	0	0	0	0	0	1	1	1	0	0	1	1	1	0	0	0	0	0	0	0	0	0	0	1	1	1	0	0	1	1	1	0	0
Q6ZMM2	Q6ZMM2	3	3	3	ADAMTS-like protein 5	ADAMTSL5	sp|Q6ZMM2|ATL5_HUMAN ADAMTS-like protein 5 OS=Homo sapiens OX=9606 GN=ADAMTSL5 PE=1 SV=3	1	3	3	3	2	2	1	1	1	1	2	3	0	1	1	3	3	3	3	2	3	3	2	2	1	1	1	1	2	3	0	1	1	3	3	3	3	2	3	3	2	2
P55265	P55265	4	4	4	Double-stranded RNA-specific adenosine deaminase	ADAR	sp|P55265|DSRAD_HUMAN Double-stranded RNA-specific adenosine deaminase OS=Homo sapiens OX=9606 GN=ADAR PE=1 SV=4	1	4	4	4	1	1	1	1	0	1	2	2	0	1	3	3	4	3	2	3	2	3	1	1	1	1	0	1	2	2	0	1	3	3	4	3	2	3	2	3	1	1
P78563	P78563	2	2	2	Double-stranded RNA-specific editase 1	ADARB1	sp|P78563|RED1_HUMAN Double-stranded RNA-specific editase 1 OS=Homo sapiens OX=9606 GN=ADARB1 PE=1 SV=1	1	2	2	2	1	0	1	2	0	0	0	0	0	1	1	2	2	2	1	1	0	2	1	0	1	2	0	0	0	0	0	1	1	2	2	2	1	1	0	2	1	0
Q8NI60	Q8NI60	4	4	4	Atypical kinase ADCK3, mitochondrial	ADCK3	sp|Q8NI60|COQ8A_HUMAN Atypical kinase COQ8A, mitochondrial OS=Homo sapiens OX=9606 GN=COQ8A PE=1 SV=1	1	4	4	4	1	0	2	1	2	1	1	2	1	2	2	3	1	2	1	2	2	1	1	0	2	1	2	1	1	2	1	2	2	3	1	2	1	2	2	1	1	0
O95622;O43306	O95622;O43306	3;2	3;2	3;2	Adenylate cyclase type 5;Adenylate cyclase type 6	ADCY5;ADCY6	sp|O95622|ADCY5_HUMAN Adenylate cyclase type 5 OS=Homo sapiens OX=9606 GN=ADCY5 PE=1 SV=3;sp|O43306|ADCY6_HUMAN Adenylate cyclase type 6 OS=Homo sapiens OX=9606 GN=ADCY6 PE=1 SV=2	2	3	3	3	2	1	2	1	0	1	1	3	2	2	3	2	3	2	2	1	3	2	2	1	2	1	0	1	1	3	2	2	3	2	3	2	2	1	3	2	2	1
P35611	P35611	14	14	14	Alpha-adducin	ADD1	sp|P35611|ADDA_HUMAN Alpha-adducin OS=Homo sapiens OX=9606 GN=ADD1 PE=1 SV=2	1	14	14	14	5	3	8	10	5	2	9	5	4	10	12	13	12	12	12	14	13	11	5	3	8	10	5	2	9	5	4	10	12	13	12	12	12	14	13	11	5	3
P35612	P35612	7	7	7	Beta-adducin	ADD2	sp|P35612|ADDB_HUMAN Beta-adducin OS=Homo sapiens OX=9606 GN=ADD2 PE=1 SV=3	1	7	7	7	1	1	1	4	3	1	1	1	1	3	5	4	7	6	1	2	6	1	1	1	1	4	3	1	1	1	1	3	5	4	7	6	1	2	6	1	1	1
Q9UEY8	Q9UEY8	12	12	12	Gamma-adducin	ADD3	sp|Q9UEY8|ADDG_HUMAN Gamma-adducin OS=Homo sapiens OX=9606 GN=ADD3 PE=1 SV=1	1	12	12	12	5	2	5	4	4	1	7	4	3	7	9	11	11	10	11	11	10	11	5	2	5	4	4	1	7	4	3	7	9	11	11	10	11	11	10	11	5	2
Q8N7X0	Q8N7X0	1	1	1	Androglobin	ADGB	sp|Q8N7X0|ADGB_HUMAN Androglobin OS=Homo sapiens OX=9606 GN=ADGB PE=2 SV=3	1	1	1	1	1	1	1	1	1	1	1	1	1	1	1	1	1	1	1	1	1	1	1	1	1	1	1	1	1	1	1	1	1	1	1	1	1	1	1	1	1	1
P00325;P07327;P00326;P08319	P00325;P07327	14;8;5;1	14;8;5;1	14;8;5;1	Alcohol dehydrogenase 1B;Alcohol dehydrogenase 1A	ADH1B;ADH1A	sp|P00325|ADH1B_HUMAN All-trans-retinol dehydrogenase [NAD(+)] ADH1B OS=Homo sapiens OX=9606 GN=ADH1B PE=1 SV=2;sp|P07327|ADH1A_HUMAN Alcohol dehydrogenase 1A OS=Homo sapiens OX=9606 GN=ADH1A PE=1 SV=2	4	14	14	14	8	7	9	7	5	4	10	8	6	7	11	10	10	9	9	13	10	13	8	7	9	7	5	4	10	8	6	7	11	10	10	9	9	13	10	13	8	7
P11766	P11766	13	13	13	Alcohol dehydrogenase class-3	ADH5	sp|P11766|ADHX_HUMAN Alcohol dehydrogenase class-3 OS=Homo sapiens OX=9606 GN=ADH5 PE=1 SV=4	1	13	13	13	5	2	4	4	3	3	4	6	4	4	12	6	5	7	7	7	8	13	5	2	4	4	3	3	4	6	4	4	12	6	5	7	7	7	8	13	5	2
Q15848	Q15848	3	3	3	Adiponectin	ADIPOQ	sp|Q15848|ADIPO_HUMAN Adiponectin OS=Homo sapiens OX=9606 GN=ADIPOQ PE=1 SV=1	1	3	3	3	0	0	0	1	0	0	1	0	0	2	3	3	3	3	3	3	3	3	0	0	0	1	0	0	1	0	0	2	3	3	3	3	3	3	3	3	0	0
Q15847	Q15847	6	6	6	Adipogenesis regulatory factor	ADIRF	sp|Q15847|ADIRF_HUMAN Adipogenesis regulatory factor OS=Homo sapiens OX=9606 GN=ADIRF PE=1 SV=1	1	6	6	6	2	2	1	1	2	0	4	2	1	4	5	5	5	3	5	5	5	5	2	2	1	1	2	0	4	2	1	4	5	5	5	3	5	5	5	5	2	2
Q9BRR6	Q9BRR6	1	1	1	ADP-dependent glucokinase	ADPGK	sp|Q9BRR6|ADPGK_HUMAN ADP-dependent glucokinase OS=Homo sapiens OX=9606 GN=ADPGK PE=1 SV=1	1	1	1	1	0	0	0	1	0	1	1	1	0	1	1	1	1	1	1	1	1	1	0	0	0	1	0	1	1	1	0	1	1	1	1	1	1	1	1	1	0	0
Q9NX46	Q9NX46	2	2	1	Poly(ADP-ribose) glycohydrolase ARH3	ADPRHL2	sp|Q9NX46|ADPRS_HUMAN ADP-ribose glycohydrolase ARH3 OS=Homo sapiens OX=9606 GN=ADPRS PE=1 SV=1	1	2	2	1	1	0	0	1	1	1	1	0	0	1	1	1	1	1	1	1	1	1	1	0	0	1	1	1	1	0	0	1	1	1	1	1	1	1	1	1	1	0
Q16186	Q16186	2	2	2	Proteasomal ubiquitin receptor ADRM1	ADRM1	sp|Q16186|ADRM1_HUMAN Proteasomal ubiquitin receptor ADRM1 OS=Homo sapiens OX=9606 GN=ADRM1 PE=1 SV=2	1	2	2	2	1	1	2	2	1	2	2	2	1	2	2	2	2	2	2	2	2	2	1	1	2	2	1	2	2	2	1	2	2	2	2	2	2	2	2	2	1	1
P30566	P30566	7	7	6	Adenylosuccinate lyase	ADSL	sp|P30566|PUR8_HUMAN Adenylosuccinate lyase OS=Homo sapiens OX=9606 GN=ADSL PE=1 SV=2	1	7	7	6	0	0	1	1	1	0	1	1	1	6	7	5	7	5	5	4	6	6	0	0	1	1	1	0	1	1	1	6	7	5	7	5	5	4	6	6	0	0
P30520	P30520	3	3	3	Adenylosuccinate synthetase isozyme 2	ADSS	sp|P30520|PURA2_HUMAN Adenylosuccinate synthetase isozyme 2 OS=Homo sapiens OX=9606 GN=ADSS2 PE=1 SV=3	1	3	3	3	0	1	1	1	2	0	1	1	0	2	3	0	3	2	2	2	2	3	0	1	1	1	2	0	1	1	0	2	3	0	3	2	2	2	2	3	0	1
Q8IUX7	Q8IUX7	23	23	23	Adipocyte enhancer-binding protein 1	AEBP1	sp|Q8IUX7|AEBP1_HUMAN Adipocyte enhancer-binding protein 1 OS=Homo sapiens OX=9606 GN=AEBP1 PE=1 SV=1	1	23	23	23	8	15	14	17	15	14	18	17	12	17	18	21	19	19	18	19	16	18	8	15	14	17	15	14	18	17	12	17	18	21	19	19	18	19	16	18	8	15
Q8N556	Q8N556	2	2	2	Actin filament-associated protein 1	AFAP1	sp|Q8N556|AFAP1_HUMAN Actin filament-associated protein 1 OS=Homo sapiens OX=9606 GN=AFAP1 PE=1 SV=2	1	2	2	2	1	1	1	2	1	1	1	1	1	2	2	2	2	2	2	2	2	2	1	1	1	2	1	1	1	1	1	2	2	2	2	2	2	2	2	2	1	1
Q9Y4W6	Q9Y4W6	9	9	9	AFG3-like protein 2	AFG3L2	sp|Q9Y4W6|AFG32_HUMAN AFG3-like protein 2 OS=Homo sapiens OX=9606 GN=AFG3L2 PE=1 SV=2	1	9	9	9	6	2	8	5	2	3	4	5	1	6	3	7	8	5	3	5	5	6	6	2	8	5	2	3	4	5	1	6	3	7	8	5	3	5	5	6	6	2
Q53H12	Q53H12	10	10	10	Acylglycerol kinase, mitochondrial	AGK	sp|Q53H12|AGK_HUMAN Acylglycerol kinase, mitochondrial OS=Homo sapiens OX=9606 GN=AGK PE=1 SV=2	1	10	10	10	7	5	8	7	7	5	8	7	7	10	7	8	8	9	8	8	8	8	7	5	8	7	7	5	8	7	7	10	7	8	8	9	8	8	8	8	7	5
P35573	P35573	39	39	39	Glycogen debranching enzyme;4-alpha-glucanotransferase;Amylo-alpha-1,6-glucosidase	AGL	sp|P35573|GDE_HUMAN Glycogen debranching enzyme OS=Homo sapiens OX=9606 GN=AGL PE=1 SV=3	1	39	39	39	3	6	14	7	6	11	22	20	1	20	34	32	23	25	29	29	36	28	3	6	14	7	6	11	22	20	1	20	34	32	23	25	29	29	36	28	3	6
Q9UL18	Q9UL18	9	1	1	Protein argonaute-1	AGO1	sp|Q9UL18|AGO1_HUMAN Protein argonaute-1 OS=Homo sapiens OX=9606 GN=AGO1 PE=1 SV=3	1	9	1	1	0	2	1	3	2	2	3	3	2	4	8	7	8	8	8	7	7	8	0	1	0	1	1	0	1	0	1	1	1	0	0	1	1	0	0	1	0	1
Q9UKV8	Q9UKV8	12	12	6	Protein argonaute-2	AGO2	sp|Q9UKV8|AGO2_HUMAN Protein argonaute-2 OS=Homo sapiens OX=9606 GN=AGO2 PE=1 SV=3	1	12	12	6	0	1	1	5	1	1	1	3	2	8	10	8	10	9	7	9	10	9	0	1	1	5	1	1	1	3	2	8	10	8	10	9	7	9	10	9	0	0
Q9H9G7;Q9HCK5	Q9H9G7;Q9HCK5	11;6	6;3	3;0	Protein argonaute-3;Protein argonaute-4	AGO3;AGO4	sp|Q9H9G7|AGO3_HUMAN Protein argonaute-3 OS=Homo sapiens OX=9606 GN=AGO3 PE=1 SV=2;sp|Q9HCK5|AGO4_HUMAN Protein argonaute-4 OS=Homo sapiens OX=9606 GN=AGO4 PE=1 SV=2	2	11	6	3	0	0	0	1	0	1	1	2	0	7	10	11	11	9	10	10	10	11	0	0	0	0	0	1	1	2	0	3	5	6	6	5	6	6	5	6	0	0
Q99943	Q99943	1	1	1	1-acyl-sn-glycerol-3-phosphate acyltransferase alpha	AGPAT1	sp|Q99943|PLCA_HUMAN 1-acyl-sn-glycerol-3-phosphate acyltransferase alpha OS=Homo sapiens OX=9606 GN=AGPAT1 PE=1 SV=2	1	1	1	1	1	1	1	1	1	1	1	1	1	1	1	1	1	1	1	1	1	1	1	1	1	1	1	1	1	1	1	1	1	1	1	1	1	1	1	1	1	1
O00116	O00116	4	4	4	Alkyldihydroxyacetonephosphate synthase, peroxisomal	AGPS	sp|O00116|ADAS_HUMAN Alkyldihydroxyacetonephosphate synthase, peroxisomal OS=Homo sapiens OX=9606 GN=AGPS PE=1 SV=1	1	4	4	4	0	0	0	0	0	0	0	0	0	2	3	3	3	3	3	3	4	2	0	0	0	0	0	0	0	0	0	2	3	3	3	3	3	3	4	2	0	0
O00468	O00468	40	40	40	Agrin;Agrin N-terminal 110 kDa subunit;Agrin C-terminal 110 kDa subunit;Agrin C-terminal 90 kDa fragment;Agrin C-terminal 22 kDa fragment	AGRN	sp|O00468|AGRIN_HUMAN Agrin OS=Homo sapiens OX=9606 GN=AGRN PE=1 SV=6	1	40	40	40	28	23	24	21	24	16	28	26	20	27	29	38	32	29	27	32	33	28	28	23	24	21	24	16	28	26	20	27	29	38	32	29	27	32	33	28	28	23
P01019	P01019	3	3	3	Angiotensinogen;Angiotensin-1;Angiotensin-2;Angiotensin-3;Angiotensin-4;Angiotensin 1-9;Angiotensin 1-7;Angiotensin 1-5;Angiotensin 1-4	AGT	sp|P01019|ANGT_HUMAN Angiotensinogen OS=Homo sapiens OX=9606 GN=AGT PE=1 SV=1	1	3	3	3	1	0	0	2	0	0	1	2	0	2	3	2	3	2	2	1	2	2	1	0	0	2	0	0	1	2	0	2	3	2	3	2	2	1	2	2	1	0
P23526	P23526	6	6	6	Adenosylhomocysteinase	AHCY	sp|P23526|SAHH_HUMAN Adenosylhomocysteinase OS=Homo sapiens OX=9606 GN=AHCY PE=1 SV=4	1	6	6	6	3	0	2	2	2	1	3	2	0	3	6	4	2	4	3	4	2	6	3	0	2	2	2	1	3	2	0	3	6	4	2	4	3	4	2	6	3	0
O43865;Q96HN2	O43865	7;3	7;3	7;3	Putative adenosylhomocysteinase 2	AHCYL1	sp|O43865|SAHH2_HUMAN S-adenosylhomocysteine hydrolase-like protein 1 OS=Homo sapiens OX=9606 GN=AHCYL1 PE=1 SV=2	2	7	7	7	5	4	4	5	1	4	6	5	3	6	6	7	6	6	6	5	6	7	5	4	4	5	1	4	6	5	3	6	6	7	6	6	6	5	6	7	5	4
Q09666	Q09666	278	278	278	Neuroblast differentiation-associated protein AHNAK	AHNAK	sp|Q09666|AHNK_HUMAN Neuroblast differentiation-associated protein AHNAK OS=Homo sapiens OX=9606 GN=AHNAK PE=1 SV=2	1	278	278	278	55	58	54	64	42	49	66	76	45	164	208	249	239	204	219	233	228	229	55	58	54	64	42	49	66	76	45	164	208	249	239	204	219	233	228	229	55	58
Q8IVF2	Q8IVF2	59	59	59	Protein AHNAK2	AHNAK2	sp|Q8IVF2|AHNK2_HUMAN Protein AHNAK2 OS=Homo sapiens OX=9606 GN=AHNAK2 PE=1 SV=2	1	59	59	59	3	2	6	7	2	3	12	15	2	28	50	44	51	44	41	52	57	44	3	2	6	7	2	3	12	15	2	28	50	44	51	44	41	52	57	44	3	2
O95433	O95433	1	1	1	Activator of 90 kDa heat shock protein ATPase homolog 1	AHSA1	sp|O95433|AHSA1_HUMAN Activator of 90 kDa heat shock protein ATPase homolog 1 OS=Homo sapiens OX=9606 GN=AHSA1 PE=1 SV=1	1	1	1	1	0	0	0	0	0	0	1	1	0	1	1	1	1	1	0	1	1	1	0	0	0	0	0	0	1	1	0	1	1	1	1	1	0	1	1	1	0	0
P02765	P02765	4	4	4	Alpha-2-HS-glycoprotein;Alpha-2-HS-glycoprotein chain A;Alpha-2-HS-glycoprotein chain B	AHSG	sp|P02765|FETUA_HUMAN Alpha-2-HS-glycoprotein OS=Homo sapiens OX=9606 GN=AHSG PE=1 SV=2	1	4	4	4	0	0	0	2	2	2	1	1	0	2	4	2	3	1	2	1	1	3	0	0	0	2	2	2	1	1	0	2	4	2	3	1	2	1	1	3	0	0
Q96BJ3	Q96BJ3	2	2	2	Axin interactor, dorsalization-associated protein	AIDA	sp|Q96BJ3|AIDA_HUMAN Axin interactor, dorsalization-associated protein OS=Homo sapiens OX=9606 GN=AIDA PE=1 SV=1	1	2	2	2	0	0	0	1	0	0	1	1	0	2	2	2	1	2	2	2	2	2	0	0	0	1	0	0	1	1	0	2	2	2	1	2	2	2	2	2	0	0
P55008	P55008	1	1	1	Allograft inflammatory factor 1	AIF1	sp|P55008|AIF1_HUMAN Allograft inflammatory factor 1 OS=Homo sapiens OX=9606 GN=AIF1 PE=1 SV=1	1	1	1	1	0	0	0	0	0	0	0	0	0	1	1	1	0	1	1	1	1	1	0	0	0	0	0	0	0	0	0	1	1	1	0	1	1	1	1	1	0	0
Q9BQI0	Q9BQI0	2	2	2	Allograft inflammatory factor 1-like	AIF1L	sp|Q9BQI0|AIF1L_HUMAN Allograft inflammatory factor 1-like OS=Homo sapiens OX=9606 GN=AIF1L PE=1 SV=1	1	2	2	2	0	0	1	0	0	0	0	0	0	1	2	1	2	1	1	1	2	2	0	0	1	0	0	0	0	0	0	1	2	1	2	1	1	1	2	2	0	0
O95831	O95831	16	16	16	Apoptosis-inducing factor 1, mitochondrial	AIFM1	sp|O95831|AIFM1_HUMAN Apoptosis-inducing factor 1, mitochondrial OS=Homo sapiens OX=9606 GN=AIFM1 PE=1 SV=1	1	16	16	16	13	11	7	9	12	7	12	11	9	16	12	16	16	15	15	14	15	15	13	11	7	9	12	7	12	11	9	16	12	16	16	15	15	14	15	15	13	11
Q12904	Q12904	4	4	4	Aminoacyl tRNA synthase complex-interacting multifunctional protein 1;Endothelial monocyte-activating polypeptide 2	AIMP1	sp|Q12904|AIMP1_HUMAN Aminoacyl tRNA synthase complex-interacting multifunctional protein 1 OS=Homo sapiens OX=9606 GN=AIMP1 PE=1 SV=2	1	4	4	4	2	2	2	2	2	2	2	2	1	3	4	3	2	3	4	3	4	3	2	2	2	2	2	2	2	2	1	3	4	3	2	3	4	3	4	3	2	2
Q13155	Q13155	8	8	8	Aminoacyl tRNA synthase complex-interacting multifunctional protein 2	AIMP2	sp|Q13155|AIMP2_HUMAN Aminoacyl tRNA synthase complex-interacting multifunctional protein 2 OS=Homo sapiens OX=9606 GN=AIMP2 PE=1 SV=2	1	8	8	8	4	3	4	4	3	5	4	3	1	3	6	7	6	5	5	5	5	4	4	3	4	4	3	5	4	3	1	3	6	7	6	5	5	5	5	4	4	3
O00170	O00170	3	3	3	AH receptor-interacting protein	AIP	sp|O00170|AIP_HUMAN AH receptor-interacting protein OS=Homo sapiens OX=9606 GN=AIP PE=1 SV=2	1	3	3	3	1	1	0	0	0	1	1	2	0	2	2	2	2	2	3	2	2	2	1	1	0	0	0	1	1	2	0	2	2	2	2	2	3	2	2	2	1	1
P00568	P00568	6	6	6	Adenylate kinase isoenzyme 1	AK1	sp|P00568|KAD1_HUMAN Adenylate kinase isoenzyme 1 OS=Homo sapiens OX=9606 GN=AK1 PE=1 SV=3	1	6	6	6	3	3	1	3	3	3	4	3	1	4	6	5	5	4	4	4	5	6	3	3	1	3	3	3	4	3	1	4	6	5	5	4	4	4	5	6	3	3
P54819	P54819	10	10	10	Adenylate kinase 2, mitochondrial;Adenylate kinase 2, mitochondrial, N-terminally processed	AK2	sp|P54819|KAD2_HUMAN Adenylate kinase 2, mitochondrial OS=Homo sapiens OX=9606 GN=AK2 PE=1 SV=2	1	10	10	10	0	0	0	0	0	0	1	0	0	8	7	8	8	7	7	8	7	7	0	0	0	0	0	0	1	0	0	8	7	8	8	7	7	8	7	7	0	0
Q9UIJ7	Q9UIJ7	13	13	13	GTP:AMP phosphotransferase AK3, mitochondrial	AK3	sp|Q9UIJ7|KAD3_HUMAN GTP:AMP phosphotransferase AK3, mitochondrial OS=Homo sapiens OX=9606 GN=AK3 PE=1 SV=4	1	13	13	13	8	6	6	7	11	7	10	10	7	10	8	10	8	10	9	10	10	11	8	6	6	7	11	7	10	10	7	10	8	10	8	10	9	10	10	11	8	6
P27144	P27144	8	8	8	Adenylate kinase 4, mitochondrial	AK4	sp|P27144|KAD4_HUMAN Adenylate kinase 4, mitochondrial OS=Homo sapiens OX=9606 GN=AK4 PE=1 SV=1	1	8	8	8	8	7	8	8	8	8	6	7	6	5	6	7	5	6	5	7	6	6	8	7	8	8	8	8	6	7	6	5	6	7	5	6	5	7	6	6	8	7
Q92667	Q92667	2	2	2	A-kinase anchor protein 1, mitochondrial	AKAP1	sp|Q92667|AKAP1_HUMAN A-kinase anchor protein 1, mitochondrial OS=Homo sapiens OX=9606 GN=AKAP1 PE=1 SV=1	1	2	2	2	1	1	2	2	2	1	2	2	1	1	1	1	1	1	1	1	1	0	1	1	2	2	2	1	2	2	1	1	1	1	1	1	1	1	1	0	1	1
Q02952	Q02952	24	24	24	A-kinase anchor protein 12	AKAP12	sp|Q02952|AKA12_HUMAN A-kinase anchor protein 12 OS=Homo sapiens OX=9606 GN=AKAP12 PE=1 SV=4	1	24	24	24	3	2	1	2	0	1	2	2	2	17	20	21	22	22	19	22	21	20	3	2	1	2	0	1	2	2	2	17	20	21	22	22	19	22	21	20	3	2
Q12802	Q12802	2	2	2	A-kinase anchor protein 13	AKAP13	sp|Q12802|AKP13_HUMAN A-kinase anchor protein 13 OS=Homo sapiens OX=9606 GN=AKAP13 PE=1 SV=2	1	2	2	2	1	2	1	1	1	1	1	1	1	2	2	2	2	2	2	2	2	2	1	2	1	1	1	1	1	1	1	2	2	2	2	2	2	2	2	2	1	2
Q9Y2D5	Q9Y2D5	6	6	6	A-kinase anchor protein 2	AKAP2	sp|Q9Y2D5|AKAP2_HUMAN A-kinase anchor protein 2 OS=Homo sapiens OX=9606 GN=AKAP2 PE=1 SV=3	1	6	6	6	2	1	1	3	2	0	3	1	0	3	6	6	5	5	5	5	5	5	2	1	1	3	2	0	3	1	0	3	6	6	5	5	5	5	5	5	2	1
P14550	P14550	8	8	8	Alcohol dehydrogenase [NADP(+)]	AKR1A1	sp|P14550|AK1A1_HUMAN Aldo-keto reductase family 1 member A1 OS=Homo sapiens OX=9606 GN=AKR1A1 PE=1 SV=3	1	8	8	8	0	0	0	0	1	1	2	1	1	3	8	3	3	3	4	4	4	7	0	0	0	0	1	1	2	1	1	3	8	3	3	3	4	4	4	7	0	0
P15121	P15121	2	2	2	Aldose reductase	AKR1B1	sp|P15121|ALDR_HUMAN Aldo-keto reductase family 1 member B1 OS=Homo sapiens OX=9606 GN=AKR1B1 PE=1 SV=3	1	2	2	2	0	0	0	0	0	0	0	0	0	0	2	0	1	1	1	1	0	1	0	0	0	0	0	0	0	0	0	0	2	0	1	1	1	1	0	1	0	0
Q04828;P52895	Q04828;P52895	8;5	8;5	7;5	Aldo-keto reductase family 1 member C1;Aldo-keto reductase family 1 member C2	AKR1C1;AKR1C2	sp|Q04828|AK1C1_HUMAN Aldo-keto reductase family 1 member C1 OS=Homo sapiens OX=9606 GN=AKR1C1 PE=1 SV=1;sp|P52895|AK1C2_HUMAN Aldo-keto reductase family 1 member C2 OS=Homo sapiens OX=9606 GN=AKR1C2 PE=1 SV=3	2	8	8	7	2	0	2	1	0	1	2	3	0	3	8	4	3	2	3	3	4	7	2	0	2	1	0	1	2	3	0	3	8	4	3	2	3	3	4	7	1	0
P42330	P42330	2	1	1	Aldo-keto reductase family 1 member C3	AKR1C3	sp|P42330|AK1C3_HUMAN Aldo-keto reductase family 1 member C3 OS=Homo sapiens OX=9606 GN=AKR1C3 PE=1 SV=4	1	2	1	1	1	0	0	1	0	0	1	1	0	1	2	1	1	0	1	1	1	2	0	0	0	0	0	0	0	0	0	0	1	0	0	0	0	0	0	1	0	0
O43488;Q8NHP1	O43488	4;1	4;1	4;1	Aflatoxin B1 aldehyde reductase member 2	AKR7A2	sp|O43488|ARK72_HUMAN Aflatoxin B1 aldehyde reductase member 2 OS=Homo sapiens OX=9606 GN=AKR7A2 PE=1 SV=3	2	4	4	4	1	1	0	0	0	0	2	3	0	2	4	1	3	3	4	4	4	4	1	1	0	0	0	0	2	3	0	2	4	1	3	3	4	4	4	4	1	1
Q96B36	Q96B36	1	1	1	Proline-rich AKT1 substrate 1	AKT1S1	sp|Q96B36|AKTS1_HUMAN Proline-rich AKT1 substrate 1 OS=Homo sapiens OX=9606 GN=AKT1S1 PE=1 SV=1	1	1	1	1	0	0	0	0	0	1	0	0	0	0	1	1	1	1	1	1	1	1	0	0	0	0	0	1	0	0	0	0	1	1	1	1	1	1	1	1	0	0
P13716	P13716	5	5	5	Delta-aminolevulinic acid dehydratase	ALAD	sp|P13716|HEM2_HUMAN Delta-aminolevulinic acid dehydratase OS=Homo sapiens OX=9606 GN=ALAD PE=1 SV=1	1	5	5	5	0	0	0	1	0	1	0	0	0	3	5	3	5	5	3	2	5	5	0	0	0	1	0	1	0	0	0	3	5	3	5	5	3	2	5	5	0	0
Q13740	Q13740	8	8	8	CD166 antigen	ALCAM	sp|Q13740|CD166_HUMAN CD166 antigen OS=Homo sapiens OX=9606 GN=ALCAM PE=1 SV=2	1	8	8	8	0	0	2	0	0	1	0	1	2	4	7	7	6	3	5	8	7	6	0	0	2	0	0	1	0	1	2	4	7	7	6	3	5	8	7	6	0	0
Q8IZ83	Q8IZ83	8	8	8	Aldehyde dehydrogenase family 16 member A1	ALDH16A1	sp|Q8IZ83|A16A1_HUMAN Aldehyde dehydrogenase family 16 member A1 OS=Homo sapiens OX=9606 GN=ALDH16A1 PE=1 SV=2	1	8	8	8	2	0	3	5	4	1	3	2	2	4	6	8	8	7	5	7	6	7	2	0	3	5	4	1	3	2	2	4	6	8	8	7	5	7	6	7	2	0
P54886	P54886	4	4	4	Delta-1-pyrroline-5-carboxylate synthase;Glutamate 5-kinase;Gamma-glutamyl phosphate reductase	ALDH18A1	sp|P54886|P5CS_HUMAN Delta-1-pyrroline-5-carboxylate synthase OS=Homo sapiens OX=9606 GN=ALDH18A1 PE=1 SV=2	1	4	4	4	3	1	3	3	2	4	4	3	0	3	3	4	3	4	4	4	3	3	3	1	3	3	2	4	4	3	0	3	3	4	3	4	4	4	3	3	3	1
P00352	P00352	28	26	26	Retinal dehydrogenase 1	ALDH1A1	sp|P00352|AL1A1_HUMAN Retinal dehydrogenase 1 OS=Homo sapiens OX=9606 GN=ALDH1A1 PE=1 SV=2	1	28	26	26	11	7	11	10	5	8	10	11	9	16	25	19	21	19	18	19	17	25	10	7	10	9	5	8	10	11	9	15	25	18	21	19	18	19	17	25	10	7
P30837;P47895	P30837	37;1	37;1	36;0	Aldehyde dehydrogenase X, mitochondrial	ALDH1B1	sp|P30837|AL1B1_HUMAN Aldehyde dehydrogenase X, mitochondrial OS=Homo sapiens OX=9606 GN=ALDH1B1 PE=1 SV=3	2	37	37	36	31	28	32	28	28	30	33	28	21	27	26	34	28	26	26	28	28	28	31	28	32	28	28	30	33	28	21	27	26	34	28	26	26	28	28	28	30	28
O75891	O75891	1	1	1	Cytosolic 10-formyltetrahydrofolate dehydrogenase	ALDH1L1	sp|O75891|AL1L1_HUMAN Cytosolic 10-formyltetrahydrofolate dehydrogenase OS=Homo sapiens OX=9606 GN=ALDH1L1 PE=1 SV=2	1	1	1	1	0	0	0	1	1	0	1	1	0	1	0	0	1	1	1	1	1	1	0	0	0	1	1	0	1	1	0	1	0	0	1	1	1	1	1	1	0	0
Q3SY69	Q3SY69	15	15	15	Mitochondrial 10-formyltetrahydrofolate dehydrogenase	ALDH1L2	sp|Q3SY69|AL1L2_HUMAN Mitochondrial 10-formyltetrahydrofolate dehydrogenase OS=Homo sapiens OX=9606 GN=ALDH1L2 PE=1 SV=2	1	15	15	15	12	10	12	9	10	10	10	11	8	7	12	11	13	13	11	12	12	13	12	10	12	9	10	10	10	11	8	7	12	11	13	13	11	12	12	13	12	10
P05091	P05091	32	31	30	Aldehyde dehydrogenase, mitochondrial	ALDH2	sp|P05091|ALDH2_HUMAN Aldehyde dehydrogenase, mitochondrial OS=Homo sapiens OX=9606 GN=ALDH2 PE=1 SV=2	1	32	31	30	26	21	23	26	23	24	25	21	20	19	20	29	25	22	21	25	22	23	25	21	22	25	23	24	25	21	20	18	20	29	25	22	21	25	22	23	25	21
P51648;P48448;P43353	P51648	8;1;1	8;1;1	7;0;0	Fatty aldehyde dehydrogenase	ALDH3A2	sp|P51648|AL3A2_HUMAN Aldehyde dehydrogenase family 3 member A2 OS=Homo sapiens OX=9606 GN=ALDH3A2 PE=1 SV=1	3	8	8	7	6	5	5	6	4	4	5	5	5	6	5	4	6	6	4	5	6	6	6	5	5	6	4	4	5	5	5	6	5	4	6	6	4	5	6	6	5	4
P30038	P30038	10	10	10	Delta-1-pyrroline-5-carboxylate dehydrogenase, mitochondrial	ALDH4A1	sp|P30038|AL4A1_HUMAN Delta-1-pyrroline-5-carboxylate dehydrogenase, mitochondrial OS=Homo sapiens OX=9606 GN=ALDH4A1 PE=1 SV=3	1	10	10	10	9	5	8	9	9	7	8	9	7	6	5	7	9	8	9	8	7	8	9	5	8	9	9	7	8	9	7	6	5	7	9	8	9	8	7	8	9	5
Q02252	Q02252	15	15	15	Methylmalonate-semialdehyde dehydrogenase [acylating], mitochondrial	ALDH6A1	sp|Q02252|MMSA_HUMAN Methylmalonate-semialdehyde dehydrogenase [acylating], mitochondrial OS=Homo sapiens OX=9606 GN=ALDH6A1 PE=1 SV=2	1	15	15	15	12	10	13	13	8	10	12	12	7	11	10	13	15	11	12	13	15	13	12	10	13	13	8	10	12	12	7	11	10	13	15	11	12	13	15	13	12	10
P49419	P49419	15	15	15	Alpha-aminoadipic semialdehyde dehydrogenase	ALDH7A1	sp|P49419|AL7A1_HUMAN Alpha-aminoadipic semialdehyde dehydrogenase OS=Homo sapiens OX=9606 GN=ALDH7A1 PE=1 SV=5	1	15	15	15	11	6	8	12	7	9	9	9	7	11	12	14	13	12	12	13	14	14	11	6	8	12	7	9	9	9	7	11	12	14	13	12	12	13	14	14	11	6
P49189	P49189	15	15	15	4-trimethylaminobutyraldehyde dehydrogenase	ALDH9A1	sp|P49189|AL9A1_HUMAN 4-trimethylaminobutyraldehyde dehydrogenase OS=Homo sapiens OX=9606 GN=ALDH9A1 PE=1 SV=3	1	15	15	15	8	2	5	8	7	7	8	4	1	11	13	11	12	11	12	12	11	12	8	2	5	8	7	7	8	4	1	11	13	11	12	11	12	12	11	12	8	2
P04075	P04075	28	28	26	Fructose-bisphosphate aldolase A	ALDOA	sp|P04075|ALDOA_HUMAN Fructose-bisphosphate aldolase A OS=Homo sapiens OX=9606 GN=ALDOA PE=1 SV=2	1	28	28	26	18	20	20	19	23	19	22	22	17	22	21	26	22	22	20	21	22	22	18	20	20	19	23	19	22	22	17	22	21	26	22	22	20	21	22	22	17	19
P09972	P09972	11	9	9	Fructose-bisphosphate aldolase C	ALDOC	sp|P09972|ALDOC_HUMAN Fructose-bisphosphate aldolase C OS=Homo sapiens OX=9606 GN=ALDOC PE=1 SV=2	1	11	9	9	3	4	3	4	3	4	4	5	2	8	8	10	9	6	6	8	7	8	2	3	2	3	2	3	3	3	1	6	6	8	7	4	5	6	5	6	2	3
Q9BT22;Q6GMV1	Q9BT22;Q6GMV1	2;1	2;1	2;1	Chitobiosyldiphosphodolichol beta-mannosyltransferase;Putative glycosyltransferase ALG1-like	ALG1;ALG1L	sp|Q9BT22|ALG1_HUMAN Chitobiosyldiphosphodolichol beta-mannosyltransferase OS=Homo sapiens OX=9606 GN=ALG1 PE=1 SV=2;sp|Q6GMV1|ALG1L_HUMAN Putative glycosyltransferase ALG1-like OS=Homo sapiens OX=9606 GN=ALG1L PE=2 SV=2	2	2	2	2	0	0	1	1	0	0	1	1	1	1	1	1	1	1	1	1	2	1	0	0	1	1	0	0	1	1	1	1	1	1	1	1	1	1	2	1	0	0
Q2TAA5	Q2TAA5	1	1	1	GDP-Man:Man(3)GlcNAc(2)-PP-Dol alpha-1,2-mannosyltransferase	ALG11	sp|Q2TAA5|ALG11_HUMAN GDP-Man:Man(3)GlcNAc(2)-PP-Dol alpha-1,2-mannosyltransferase OS=Homo sapiens OX=9606 GN=ALG11 PE=1 SV=2	1	1	1	1	1	0	1	0	0	1	1	0	0	1	0	1	0	0	1	1	1	0	1	0	1	0	0	1	1	0	0	1	0	1	0	0	1	1	1	0	1	0
Q9BV10	Q9BV10	2	2	2	Dol-P-Man:Man(7)GlcNAc(2)-PP-Dol alpha-1,6-mannosyltransferase	ALG12	sp|Q9BV10|ALG12_HUMAN Dol-P-Man:Man(7)GlcNAc(2)-PP-Dol alpha-1,6-mannosyltransferase OS=Homo sapiens OX=9606 GN=ALG12 PE=1 SV=1	1	2	2	2	1	0	0	0	0	0	1	1	0	2	2	2	2	2	2	2	2	2	1	0	0	0	0	0	1	1	0	2	2	2	2	2	2	2	2	2	1	0
Q9H553	Q9H553	1	1	1	Alpha-1,3/1,6-mannosyltransferase ALG2	ALG2	sp|Q9H553|ALG2_HUMAN Alpha-1,3/1,6-mannosyltransferase ALG2 OS=Homo sapiens OX=9606 GN=ALG2 PE=1 SV=1	1	1	1	1	1	1	1	0	1	0	0	0	1	1	0	0	1	1	1	1	1	1	1	1	1	0	1	0	0	0	1	1	0	0	1	1	1	1	1	1	1	1
Q92685	Q92685	1	1	1	Dol-P-Man:Man(5)GlcNAc(2)-PP-Dol alpha-1,3-mannosyltransferase	ALG3	sp|Q92685|ALG3_HUMAN Dol-P-Man:Man(5)GlcNAc(2)-PP-Dol alpha-1,3-mannosyltransferase OS=Homo sapiens OX=9606 GN=ALG3 PE=1 SV=1	1	1	1	1	0	0	0	0	0	0	0	0	0	1	1	1	1	1	1	1	1	0	0	0	0	0	0	0	0	0	0	1	1	1	1	1	1	1	1	0	0	0
Q9Y673	Q9Y673	4	4	4	Dolichyl-phosphate beta-glucosyltransferase	ALG5	sp|Q9Y673|ALG5_HUMAN Dolichyl-phosphate beta-glucosyltransferase OS=Homo sapiens OX=9606 GN=ALG5 PE=1 SV=1	1	4	4	4	2	2	2	2	2	2	3	4	1	3	3	4	4	4	4	4	4	3	2	2	2	2	2	2	3	4	1	3	3	4	4	4	4	4	4	3	2	2
Q8TCU4	Q8TCU4	2	2	2	Alstrom syndrome protein 1	ALMS1	sp|Q8TCU4|ALMS1_HUMAN Alstrom syndrome protein 1 OS=Homo sapiens OX=9606 GN=ALMS1 PE=1 SV=4	1	2	2	2	1	0	0	1	0	1	1	1	0	0	2	1	2	1	2	1	1	2	1	0	0	1	0	1	1	1	0	0	2	1	2	1	2	1	1	2	1	0
P20292	P20292	1	1	1	Arachidonate 5-lipoxygenase-activating protein	ALOX5AP	sp|P20292|AL5AP_HUMAN Arachidonate 5-lipoxygenase-activating protein OS=Homo sapiens OX=9606 GN=ALOX5AP PE=1 SV=2	1	1	1	1	1	1	1	1	1	1	1	1	1	1	1	1	1	1	1	1	1	1	1	1	1	1	1	1	1	1	1	1	1	1	1	1	1	1	1	1	1	1
Q86V81	Q86V81	3	3	3	THO complex subunit 4	ALYREF	sp|Q86V81|THOC4_HUMAN THO complex subunit 4 OS=Homo sapiens OX=9606 GN=ALYREF PE=1 SV=3	1	3	3	3	0	0	0	0	0	0	0	0	0	1	2	2	3	1	1	1	1	2	0	0	0	0	0	0	0	0	0	1	2	2	3	1	1	1	1	2	0	0
P02760	P02760	14	14	14	Protein AMBP;Alpha-1-microglobulin;Inter-alpha-trypsin inhibitor light chain;Trypstatin	AMBP	sp|P02760|AMBP_HUMAN Protein AMBP OS=Homo sapiens OX=9606 GN=AMBP PE=1 SV=1	1	14	14	14	8	9	7	11	9	9	10	10	8	9	10	10	13	8	11	10	10	12	8	9	7	11	9	9	10	10	8	9	10	10	13	8	11	10	10	12	8	9
P03950	P03950	3	3	3	Angiogenin	ANG	sp|P03950|ANGI_HUMAN Angiogenin OS=Homo sapiens OX=9606 GN=ANG PE=1 SV=1	1	3	3	3	1	0	1	0	1	1	1	0	0	2	2	2	1	2	2	2	1	2	1	0	1	0	1	1	1	0	0	2	2	2	1	2	2	2	1	2	1	0
Q9UKU9;O95841	Q9UKU9	12;1	12;1	12;1	Angiopoietin-related protein 2	ANGPTL2	sp|Q9UKU9|ANGL2_HUMAN Angiopoietin-related protein 2 OS=Homo sapiens OX=9606 GN=ANGPTL2 PE=1 SV=1	2	12	12	12	8	7	7	10	5	6	10	10	6	9	9	8	9	11	11	11	10	9	8	7	7	10	5	6	10	10	6	9	9	8	9	11	11	11	10	9	8	7
P16157	P16157	81	81	77	Ankyrin-1	ANK1	sp|P16157|ANK1_HUMAN Ankyrin-1 OS=Homo sapiens OX=9606 GN=ANK1 PE=1 SV=3	1	81	81	77	26	30	27	63	59	8	38	38	3	51	55	64	73	63	48	41	65	50	26	30	27	63	59	8	38	38	3	51	55	64	73	63	48	41	65	50	25	30
Q01484;Q12955	Q01484	14;6	10;2	10;2	Ankyrin-2	ANK2	sp|Q01484|ANK2_HUMAN Ankyrin-2 OS=Homo sapiens OX=9606 GN=ANK2 PE=1 SV=4	2	14	10	10	3	2	6	3	7	1	5	5	1	8	9	12	13	9	9	10	9	11	2	2	5	1	4	1	4	5	1	7	7	9	9	6	7	9	7	9	2	2
Q9P2R3	Q9P2R3	7	7	7	Rabankyrin-5	ANKFY1	sp|Q9P2R3|ANFY1_HUMAN Rabankyrin-5 OS=Homo sapiens OX=9606 GN=ANKFY1 PE=1 SV=2	1	7	7	7	1	0	3	1	1	1	2	1	1	4	4	5	5	3	2	3	2	4	1	0	3	1	1	1	2	1	1	4	4	5	5	3	2	3	2	4	1	0
Q9HCJ1	Q9HCJ1	1	1	1	Progressive ankylosis protein homolog	ANKH	sp|Q9HCJ1|ANKH_HUMAN Progressive ankylosis protein homolog OS=Homo sapiens OX=9606 GN=ANKH PE=1 SV=2	1	1	1	1	0	0	0	0	0	0	0	1	0	1	1	1	1	1	1	0	1	1	0	0	0	0	0	0	0	1	0	1	1	1	1	1	1	0	1	1	0	0
Q9NW15	Q9NW15	10	10	10	Anoctamin-10	ANO10	sp|Q9NW15|ANO10_HUMAN Anoctamin-10 OS=Homo sapiens OX=9606 GN=ANO10 PE=1 SV=2	1	10	10	10	6	4	6	5	3	3	4	6	4	8	7	8	9	7	6	7	8	9	6	4	6	5	3	3	4	6	4	8	7	8	9	7	6	7	8	9	6	4
Q4KMQ2	Q4KMQ2	9	9	9	Anoctamin-6	ANO6	sp|Q4KMQ2|ANO6_HUMAN Anoctamin-6 OS=Homo sapiens OX=9606 GN=ANO6 PE=1 SV=2	1	9	9	9	6	3	7	7	4	3	6	5	2	9	7	9	7	9	8	7	8	6	6	3	7	7	4	3	6	5	2	9	7	9	7	9	8	7	8	6	6	3
P39687;Q92688	P39687;Q92688	2;1	2;1	2;1	Acidic leucine-rich nuclear phosphoprotein 32 family member A;Acidic leucine-rich nuclear phosphoprotein 32 family member B	ANP32A;ANP32B	sp|P39687|AN32A_HUMAN Acidic leucine-rich nuclear phosphoprotein 32 family member A OS=Homo sapiens OX=9606 GN=ANP32A PE=1 SV=1;sp|Q92688|AN32B_HUMAN Acidic leucine-rich nuclear phosphoprotein 32 family member B OS=Homo sapiens OX=9606 GN=ANP32B PE=1 SV=1	2	2	2	2	0	0	0	0	0	0	1	0	0	0	2	0	2	2	1	2	2	2	0	0	0	0	0	0	1	0	0	0	2	0	2	2	1	2	2	2	0	0
Q9BTT0	Q9BTT0	1	1	1	Acidic leucine-rich nuclear phosphoprotein 32 family member E	ANP32E	sp|Q9BTT0|AN32E_HUMAN Acidic leucine-rich nuclear phosphoprotein 32 family member E OS=Homo sapiens OX=9606 GN=ANP32E PE=1 SV=1	1	1	1	1	0	0	0	0	0	0	0	0	0	1	1	1	1	1	1	1	1	1	0	0	0	0	0	0	0	0	0	1	1	1	1	1	1	1	1	1	0	0
P15144	P15144	19	19	19	Aminopeptidase N	ANPEP	sp|P15144|AMPN_HUMAN Aminopeptidase N OS=Homo sapiens OX=9606 GN=ANPEP PE=1 SV=4	1	19	19	19	8	8	15	12	5	4	17	14	9	14	19	19	19	18	18	16	17	19	8	8	15	12	5	4	17	14	9	14	19	19	19	18	18	16	17	19	8	8
Q9H6X2	Q9H6X2	2	2	2	Anthrax toxin receptor 1	ANTXR1	sp|Q9H6X2|ANTR1_HUMAN Anthrax toxin receptor 1 OS=Homo sapiens OX=9606 GN=ANTXR1 PE=1 SV=2	1	2	2	2	1	1	1	1	0	1	2	1	0	2	2	2	2	2	2	2	2	2	1	1	1	1	0	1	2	1	0	2	2	2	2	2	2	2	2	2	1	1
P58335	P58335	1	1	1	Anthrax toxin receptor 2	ANTXR2	sp|P58335|ANTR2_HUMAN Anthrax toxin receptor 2 OS=Homo sapiens OX=9606 GN=ANTXR2 PE=1 SV=5	1	1	1	1	1	0	0	0	0	0	0	0	0	1	1	1	1	1	1	1	1	1	1	0	0	0	0	0	0	0	0	1	1	1	1	1	1	1	1	1	1	0
P04083	P04083	26	26	25	Annexin A1	ANXA1	sp|P04083|ANXA1_HUMAN Annexin A1 OS=Homo sapiens OX=9606 GN=ANXA1 PE=1 SV=2	1	26	26	25	16	13	17	12	11	14	16	15	13	17	18	23	18	18	18	18	18	20	16	13	17	12	11	14	16	15	13	17	18	23	18	18	18	18	18	20	16	13
P50995	P50995	20	20	20	Annexin A11	ANXA11	sp|P50995|ANX11_HUMAN Annexin A11 OS=Homo sapiens OX=9606 GN=ANXA11 PE=1 SV=1	1	20	20	20	17	12	17	15	13	12	18	17	12	17	16	20	18	16	15	16	18	18	17	12	17	15	13	12	18	17	12	17	16	20	18	16	15	16	18	18	17	12
P07355;A6NMY6	P07355;A6NMY6	44;30	44;30	44;30	Annexin A2;Putative annexin A2-like protein	ANXA2;ANXA2P2	sp|P07355|ANXA2_HUMAN Annexin A2 OS=Homo sapiens OX=9606 GN=ANXA2 PE=1 SV=2;sp|A6NMY6|AXA2L_HUMAN Putative annexin A2-like protein OS=Homo sapiens OX=9606 GN=ANXA2P2 PE=5 SV=2	2	44	44	44	22	18	22	24	24	17	33	23	16	28	30	40	33	28	28	36	31	31	22	18	22	24	24	17	33	23	16	28	30	40	33	28	28	36	31	31	22	18
P12429	P12429	3	3	3	Annexin A3	ANXA3	sp|P12429|ANXA3_HUMAN Annexin A3 OS=Homo sapiens OX=9606 GN=ANXA3 PE=1 SV=3	1	3	3	3	0	0	1	0	0	1	1	0	0	1	3	2	1	2	2	1	2	3	0	0	1	0	0	1	1	0	0	1	3	2	1	2	2	1	2	3	0	0
P09525	P09525	25	25	25	Annexin A4	ANXA4	sp|P09525|ANXA4_HUMAN Annexin A4 OS=Homo sapiens OX=9606 GN=ANXA4 PE=1 SV=4	1	25	25	25	9	8	9	11	9	11	12	10	7	15	14	25	18	15	18	20	18	18	9	8	9	11	9	11	12	10	7	15	14	25	18	15	18	20	18	18	9	8
P08758	P08758	29	29	29	Annexin A5	ANXA5	sp|P08758|ANXA5_HUMAN Annexin A5 OS=Homo sapiens OX=9606 GN=ANXA5 PE=1 SV=2	1	29	29	29	15	10	13	12	13	12	16	12	10	17	20	25	19	19	23	23	21	23	15	10	13	12	13	12	16	12	10	17	20	25	19	19	23	23	21	23	15	10
P08133	P08133	65	65	65	Annexin A6	ANXA6	sp|P08133|ANXA6_HUMAN Annexin A6 OS=Homo sapiens OX=9606 GN=ANXA6 PE=1 SV=3	1	65	65	65	46	43	45	41	47	45	53	48	35	39	49	57	56	46	53	55	50	51	46	43	45	41	47	45	53	48	35	39	49	57	56	46	53	55	50	51	46	43
P20073	P20073	13	13	13	Annexin A7	ANXA7	sp|P20073|ANXA7_HUMAN Annexin A7 OS=Homo sapiens OX=9606 GN=ANXA7 PE=1 SV=3	1	13	13	13	11	8	9	9	9	8	8	9	7	11	12	13	9	10	11	12	11	12	11	8	9	9	9	8	8	9	7	11	12	13	9	10	11	12	11	12	11	8
Q16853;O75106	Q16853	33;2	33;2	33;2	Membrane primary amine oxidase	AOC3	sp|Q16853|AOC3_HUMAN Membrane primary amine oxidase OS=Homo sapiens OX=9606 GN=AOC3 PE=1 SV=3	2	33	33	33	27	23	28	26	23	23	25	26	20	25	25	33	30	24	27	29	29	28	27	23	28	26	23	23	25	26	20	25	25	33	30	24	27	29	29	28	27	23
Q06278	Q06278	6	6	6	Aldehyde oxidase	AOX1	sp|Q06278|AOXA_HUMAN Aldehyde oxidase OS=Homo sapiens OX=9606 GN=AOX1 PE=1 SV=2	1	6	6	6	1	0	1	1	0	0	0	0	0	1	4	2	4	2	1	3	2	6	1	0	1	1	0	0	0	0	0	1	4	2	4	2	1	3	2	6	1	0
Q10567	Q10567	17	5	5	AP-1 complex subunit beta-1	AP1B1	sp|Q10567|AP1B1_HUMAN AP-1 complex subunit beta-1 OS=Homo sapiens OX=9606 GN=AP1B1 PE=1 SV=2	1	17	5	5	2	0	1	2	0	1	4	3	0	12	14	16	16	13	10	14	15	14	0	0	0	0	0	0	2	0	0	3	4	5	4	4	4	4	4	4	0	0
O43747	O43747	2	2	2	AP-1 complex subunit gamma-1	AP1G1	sp|O43747|AP1G1_HUMAN AP-1 complex subunit gamma-1 OS=Homo sapiens OX=9606 GN=AP1G1 PE=1 SV=5	1	2	2	2	1	0	1	1	0	1	1	1	0	1	2	1	2	2	1	2	2	2	1	0	1	1	0	1	1	1	0	1	2	1	2	2	1	2	2	2	1	0
Q9BXS5	Q9BXS5	1	1	1	AP-1 complex subunit mu-1	AP1M1	sp|Q9BXS5|AP1M1_HUMAN AP-1 complex subunit mu-1 OS=Homo sapiens OX=9606 GN=AP1M1 PE=1 SV=3	1	1	1	1	0	0	1	0	0	0	0	0	0	1	1	1	1	1	1	1	1	1	0	0	1	0	0	0	0	0	0	1	1	1	1	1	1	1	1	1	0	0
O95782	O95782	27	27	21	AP-2 complex subunit alpha-1	AP2A1	sp|O95782|AP2A1_HUMAN AP-2 complex subunit alpha-1 OS=Homo sapiens OX=9606 GN=AP2A1 PE=1 SV=3	1	27	27	21	7	5	12	11	6	9	13	12	2	18	19	27	25	22	22	24	24	21	7	5	12	11	6	9	13	12	2	18	19	27	25	22	22	24	24	21	3	1
O94973	O94973	25	19	19	AP-2 complex subunit alpha-2	AP2A2	sp|O94973|AP2A2_HUMAN AP-2 complex subunit alpha-2 OS=Homo sapiens OX=9606 GN=AP2A2 PE=1 SV=2	1	25	19	19	7	4	9	10	7	4	9	4	3	20	18	24	24	19	18	19	21	20	3	0	4	6	3	1	5	0	1	16	13	18	18	14	13	14	16	16	3	0
P63010	P63010	26	26	14	AP-2 complex subunit beta	AP2B1	sp|P63010|AP2B1_HUMAN AP-2 complex subunit beta OS=Homo sapiens OX=9606 GN=AP2B1 PE=1 SV=1	1	26	26	14	5	1	3	5	3	3	7	7	2	21	22	22	24	22	19	23	24	22	5	1	3	5	3	3	7	7	2	21	22	22	24	22	19	23	24	22	3	1
Q96CW1	Q96CW1	13	13	13	AP-2 complex subunit mu	AP2M1	sp|Q96CW1|AP2M1_HUMAN AP-2 complex subunit mu OS=Homo sapiens OX=9606 GN=AP2M1 PE=1 SV=2	1	13	13	13	3	0	2	4	1	0	3	3	0	10	12	11	13	10	10	12	12	12	3	0	2	4	1	0	3	3	0	10	12	11	13	10	10	12	12	12	3	0
P53680	P53680	3	3	3	AP-2 complex subunit sigma	AP2S1	sp|P53680|AP2S1_HUMAN AP-2 complex subunit sigma OS=Homo sapiens OX=9606 GN=AP2S1 PE=1 SV=2	1	3	3	3	2	1	0	0	1	1	1	1	0	3	3	3	3	2	2	3	3	3	2	1	0	0	1	1	1	1	0	3	3	3	3	2	2	3	3	3	2	1
O00203;Q13367	O00203	8;3	8;3	8;3	AP-3 complex subunit beta-1	AP3B1	sp|O00203|AP3B1_HUMAN AP-3 complex subunit beta-1 OS=Homo sapiens OX=9606 GN=AP3B1 PE=1 SV=3	2	8	8	8	5	2	4	4	4	3	5	4	5	5	6	6	7	6	6	7	7	8	5	2	4	4	4	3	5	4	5	5	6	6	7	6	6	7	7	8	5	2
O14617	O14617	11	11	11	AP-3 complex subunit delta-1	AP3D1	sp|O14617|AP3D1_HUMAN AP-3 complex subunit delta-1 OS=Homo sapiens OX=9606 GN=AP3D1 PE=1 SV=1	1	11	11	11	3	1	2	3	2	2	2	2	1	9	9	11	11	8	5	8	10	9	3	1	2	3	2	2	2	2	1	9	9	11	11	8	5	8	10	9	3	1
Q9Y2T2;P53677	Q9Y2T2	3;1	3;1	3;1	AP-3 complex subunit mu-1	AP3M1	sp|Q9Y2T2|AP3M1_HUMAN AP-3 complex subunit mu-1 OS=Homo sapiens OX=9606 GN=AP3M1 PE=1 SV=1	2	3	3	3	1	1	0	1	1	1	1	1	0	2	3	2	3	3	1	3	3	3	1	1	0	1	1	1	1	1	0	2	3	2	3	3	1	3	3	3	1	1
Q92572	Q92572	1	1	1	AP-3 complex subunit sigma-1	AP3S1	sp|Q92572|AP3S1_HUMAN AP-3 complex subunit sigma-1 OS=Homo sapiens OX=9606 GN=AP3S1 PE=1 SV=1	1	1	1	1	1	0	0	1	0	0	1	1	0	1	1	1	1	1	1	1	1	1	1	0	0	1	0	0	1	1	0	1	1	1	1	1	1	1	1	1	1	0
P02743	P02743	13	13	13	Serum amyloid P-component;Serum amyloid P-component(1-203)	APCS	sp|P02743|SAMP_HUMAN Serum amyloid P-component OS=Homo sapiens OX=9606 GN=APCS PE=1 SV=2	1	13	13	13	10	12	10	10	12	13	13	10	10	9	9	10	10	10	10	11	10	10	10	12	10	10	12	13	13	10	10	9	9	10	10	10	10	11	10	10	10	12
P13798	P13798	4	4	4	Acylamino-acid-releasing enzyme	APEH	sp|P13798|ACPH_HUMAN Acylamino-acid-releasing enzyme OS=Homo sapiens OX=9606 GN=APEH PE=1 SV=4	1	4	4	4	0	0	1	1	0	0	0	0	0	2	4	3	4	4	4	2	4	4	0	0	1	1	0	0	0	0	0	2	4	3	4	4	4	2	4	4	0	0
P27695	P27695	7	7	7	DNA-(apurinic or apyrimidinic site) lyase;DNA-(apurinic or apyrimidinic site) lyase, mitochondrial	APEX1	sp|P27695|APEX1_HUMAN DNA-(apurinic or apyrimidinic site) endonuclease OS=Homo sapiens OX=9606 GN=APEX1 PE=1 SV=2	1	7	7	7	0	1	1	2	2	2	3	0	1	3	7	3	5	4	2	3	3	7	0	1	1	2	2	2	3	0	1	3	7	3	5	4	2	3	3	7	0	1
Q9BZZ5	Q9BZZ5	3	3	3	Apoptosis inhibitor 5	API5	sp|Q9BZZ5|API5_HUMAN Apoptosis inhibitor 5 OS=Homo sapiens OX=9606 GN=API5 PE=1 SV=3	1	3	3	3	0	0	0	0	0	0	0	0	0	0	3	0	1	1	1	1	0	3	0	0	0	0	0	0	0	0	0	0	3	0	1	1	1	1	0	3	0	0
Q9HDC9	Q9HDC9	12	12	12	Adipocyte plasma membrane-associated protein	APMAP	sp|Q9HDC9|APMAP_HUMAN Adipocyte plasma membrane-associated protein OS=Homo sapiens OX=9606 GN=APMAP PE=1 SV=2	1	12	12	12	8	7	8	8	5	5	9	9	8	10	9	9	11	11	10	11	11	11	8	7	8	8	5	5	9	9	8	10	9	9	11	11	10	11	11	11	8	7
P02647;CON__P15497	P02647	21;1	21;1	21;1	Apolipoprotein A-I;Proapolipoprotein A-I;Truncated apolipoprotein A-I	APOA1	sp|P02647|APOA1_HUMAN Apolipoprotein A-I OS=Homo sapiens OX=9606 GN=APOA1 PE=1 SV=1	2	21	21	21	10	7	7	10	9	6	8	6	6	13	18	18	21	17	15	17	17	16	10	7	7	10	9	6	8	6	6	13	18	18	21	17	15	17	17	16	10	7
Q8NCW5	Q8NCW5	3	3	3	NAD(P)H-hydrate epimerase	APOA1BP	sp|Q8NCW5|NNRE_HUMAN NAD(P)H-hydrate epimerase OS=Homo sapiens OX=9606 GN=NAXE PE=1 SV=2	1	3	3	3	0	0	0	0	0	0	0	0	1	1	3	2	2	2	1	2	3	3	0	0	0	0	0	0	0	0	1	1	3	2	2	2	1	2	3	3	0	0
P02652	P02652	6	6	6	Apolipoprotein A-II;Proapolipoprotein A-II;Truncated apolipoprotein A-II	APOA2	sp|P02652|APOA2_HUMAN Apolipoprotein A-II OS=Homo sapiens OX=9606 GN=APOA2 PE=1 SV=1	1	6	6	6	2	1	1	1	2	0	2	2	1	3	5	4	5	3	4	3	5	4	2	1	1	1	2	0	2	2	1	3	5	4	5	3	4	3	5	4	2	1
P06727	P06727	13	13	13	Apolipoprotein A-IV	APOA4	sp|P06727|APOA4_HUMAN Apolipoprotein A-IV OS=Homo sapiens OX=9606 GN=APOA4 PE=1 SV=4	1	13	13	13	6	2	3	10	11	4	4	11	3	11	11	10	11	12	12	12	10	12	6	2	3	10	11	4	4	11	3	11	11	10	11	12	12	12	10	12	6	2
P04114;CON__ENSEMBL:ENSBTAP00000032840	P04114	79;2	79;2	79;2	Apolipoprotein B-100;Apolipoprotein B-48	APOB	sp|P04114|APOB_HUMAN Apolipoprotein B-100 OS=Homo sapiens OX=9606 GN=APOB PE=1 SV=2	2	79	79	79	22	25	39	51	25	6	35	32	8	55	64	74	73	60	48	54	64	67	22	25	39	51	25	6	35	32	8	55	64	74	73	60	48	54	64	67	22	25
Q9NRW3;Q8IUX4;Q96AK3	Q9NRW3;Q8IUX4;Q96AK3	2;1;1	2;1;1	2;1;1	DNA dC->dU-editing enzyme APOBEC-3C;DNA dC->dU-editing enzyme APOBEC-3F;DNA dC->dU-editing enzyme APOBEC-3D	APOBEC3C;APOBEC3F;APOBEC3D	sp|Q9NRW3|ABC3C_HUMAN DNA dC->dU-editing enzyme APOBEC-3C OS=Homo sapiens OX=9606 GN=APOBEC3C PE=1 SV=2;sp|Q8IUX4|ABC3F_HUMAN DNA dC->dU-editing enzyme APOBEC-3F OS=Homo sapiens OX=9606 GN=APOBEC3F PE=1 SV=3;sp|Q96AK3|ABC3D_HUMAN DNA dC->dU-editing enzyme	3	2	2	2	2	1	1	2	0	0	1	1	1	1	2	2	2	2	2	2	2	2	2	1	1	2	0	0	1	1	1	1	2	2	2	2	2	2	2	2	2	1
P02654	P02654	3	3	3	Apolipoprotein C-I;Truncated apolipoprotein C-I	APOC1	sp|P02654|APOC1_HUMAN Apolipoprotein C-I OS=Homo sapiens OX=9606 GN=APOC1 PE=1 SV=1	1	3	3	3	0	0	1	1	0	0	1	1	0	3	2	1	2	3	3	3	3	3	0	0	1	1	0	0	1	1	0	3	2	1	2	3	3	3	3	3	0	0
P02655	P02655	4	4	4	Apolipoprotein C-II;Proapolipoprotein C-II	APOC2	sp|P02655|APOC2_HUMAN Apolipoprotein C-II OS=Homo sapiens OX=9606 GN=APOC2 PE=1 SV=1	1	4	4	4	1	1	0	1	0	1	1	1	1	4	4	2	3	4	4	4	4	3	1	1	0	1	0	1	1	1	1	4	4	2	3	4	4	4	4	3	1	1
P02656	P02656	2	2	2	Apolipoprotein C-III	APOC3	sp|P02656|APOC3_HUMAN Apolipoprotein C-III OS=Homo sapiens OX=9606 GN=APOC3 PE=1 SV=1	1	2	2	2	0	1	0	1	2	1	1	1	0	1	1	2	1	1	1	1	1	1	0	1	0	1	2	1	1	1	0	1	1	2	1	1	1	1	1	1	0	1
P05090	P05090	5	5	5	Apolipoprotein D	APOD	sp|P05090|APOD_HUMAN Apolipoprotein D OS=Homo sapiens OX=9606 GN=APOD PE=1 SV=1	1	5	5	5	0	0	2	2	2	1	0	1	4	2	3	5	4	3	4	5	5	5	0	0	2	2	2	1	0	1	4	2	3	5	4	3	4	5	5	5	0	0
P02649	P02649	15	15	13	Apolipoprotein E	APOE	sp|P02649|APOE_HUMAN Apolipoprotein E OS=Homo sapiens OX=9606 GN=APOE PE=1 SV=1	1	15	15	13	8	5	6	9	10	9	9	10	4	13	9	13	13	12	9	11	11	10	8	5	6	9	10	9	9	10	4	13	9	13	13	12	9	11	11	10	7	5
P02749;CON__P17690	P02749	16;1	16;1	16;1	Beta-2-glycoprotein 1	APOH	sp|P02749|APOH_HUMAN Beta-2-glycoprotein 1 OS=Homo sapiens OX=9606 GN=APOH PE=1 SV=3	2	16	16	16	6	1	1	3	2	3	3	1	3	15	14	14	16	15	16	14	16	16	6	1	1	3	2	3	3	1	3	15	14	14	16	15	16	14	16	16	6	1
Q9BUR5	Q9BUR5	2	2	2	Apolipoprotein O	APOO	sp|Q9BUR5|MIC26_HUMAN MICOS complex subunit MIC26 OS=Homo sapiens OX=9606 GN=APOO PE=1 SV=1	1	2	2	2	1	1	1	1	1	1	1	2	2	1	1	1	2	2	2	2	2	2	1	1	1	1	1	1	1	2	2	1	1	1	2	2	2	2	2	2	1	1
Q6UXV4	Q6UXV4	12	12	12	MICOS complex subunit MIC27	APOOL	sp|Q6UXV4|MIC27_HUMAN MICOS complex subunit MIC27 OS=Homo sapiens OX=9606 GN=APOOL PE=1 SV=1	1	12	12	12	11	10	10	10	8	9	10	10	8	10	11	11	8	10	10	9	12	12	11	10	10	10	8	9	10	10	8	10	11	11	8	10	10	9	12	12	11	10
P05067	P05067	3	3	3	Amyloid beta A4 protein;N-APP;Soluble APP-alpha;Soluble APP-beta;C99;Beta-amyloid protein 42;Beta-amyloid protein 40;C83;P3(42);P3(40);C80;Gamma-secretase C-terminal fragment 59;Gamma-secretase C-terminal fragment 57;Gamma-secretase C-terminal fragment 50;C31	APP	sp|P05067|A4_HUMAN Amyloid-beta precursor protein OS=Homo sapiens OX=9606 GN=APP PE=1 SV=3	1	3	3	3	0	0	0	0	0	0	0	0	0	3	3	3	3	3	3	3	3	3	0	0	0	0	0	0	0	0	0	3	3	3	3	3	3	3	3	3	0	0
Q9UKG1	Q9UKG1	10	10	10	DCC-interacting protein 13-alpha	APPL1	sp|Q9UKG1|DP13A_HUMAN DCC-interacting protein 13-alpha OS=Homo sapiens OX=9606 GN=APPL1 PE=1 SV=1	1	10	10	10	3	3	3	4	0	3	5	5	0	6	8	8	9	9	7	6	8	9	3	3	3	4	0	3	5	5	0	6	8	8	9	9	7	6	8	9	3	3
P07741	P07741	6	6	6	Adenine phosphoribosyltransferase	APRT	sp|P07741|APT_HUMAN Adenine phosphoribosyltransferase OS=Homo sapiens OX=9606 GN=APRT PE=1 SV=2	1	6	6	6	5	4	4	6	4	6	6	6	5	5	4	3	4	4	6	5	4	6	5	4	4	6	4	6	6	6	5	5	4	3	4	4	6	5	4	6	5	4
P29972	P29972	6	6	6	Aquaporin-1	AQP1	sp|P29972|AQP1_HUMAN Aquaporin-1 OS=Homo sapiens OX=9606 GN=AQP1 PE=1 SV=3	1	6	6	6	4	3	3	3	3	3	4	5	3	3	3	5	6	4	5	4	4	3	4	3	3	3	3	3	4	5	3	3	3	5	6	4	5	4	4	3	4	3
Q96P48	Q96P48	1	1	1	Arf-GAP with Rho-GAP domain, ANK repeat and PH domain-containing protein 1	ARAP1	sp|Q96P48|ARAP1_HUMAN Arf-GAP with Rho-GAP domain, ANK repeat and PH domain-containing protein 1 OS=Homo sapiens OX=9606 GN=ARAP1 PE=1 SV=3	1	1	1	1	0	0	0	0	0	0	0	0	0	1	1	1	1	1	1	1	1	1	0	0	0	0	0	0	0	0	0	1	1	1	1	1	1	1	1	1	0	0
P48444	P48444	10	10	10	Coatomer subunit delta	ARCN1	sp|P48444|COPD_HUMAN Coatomer subunit delta OS=Homo sapiens OX=9606 GN=ARCN1 PE=1 SV=1	1	10	10	10	2	1	1	2	1	1	4	6	0	8	7	6	7	5	8	10	9	10	2	1	1	2	1	1	4	6	0	8	7	6	7	5	8	10	9	10	2	1
P84077;P61204	P84077;P61204	11;11	11;11	6;6	ADP-ribosylation factor 1;ADP-ribosylation factor 3	ARF1;ARF3	sp|P84077|ARF1_HUMAN ADP-ribosylation factor 1 OS=Homo sapiens OX=9606 GN=ARF1 PE=1 SV=2;sp|P61204|ARF3_HUMAN ADP-ribosylation factor 3 OS=Homo sapiens OX=9606 GN=ARF3 PE=1 SV=2	2	11	11	6	11	10	9	11	9	11	11	11	6	8	8	10	10	7	10	9	9	9	11	10	9	11	9	11	11	11	6	8	8	10	10	7	10	9	9	9	6	5
P18085	P18085	9	5	5	ADP-ribosylation factor 4	ARF4	sp|P18085|ARF4_HUMAN ADP-ribosylation factor 4 OS=Homo sapiens OX=9606 GN=ARF4 PE=1 SV=3	1	9	5	5	9	8	8	8	8	8	8	9	8	8	8	8	9	8	9	9	9	9	5	4	4	4	4	4	4	5	5	5	5	5	5	5	5	5	5	5	5	4
P84085	P84085	8	3	3	ADP-ribosylation factor 5	ARF5	sp|P84085|ARF5_HUMAN ADP-ribosylation factor 5 OS=Homo sapiens OX=9606 GN=ARF5 PE=1 SV=2	1	8	3	3	7	8	6	5	6	7	8	8	7	7	7	6	7	6	8	8	8	7	2	3	1	0	2	2	3	3	3	3	3	2	2	2	3	3	3	2	2	3
P62330	P62330	4	4	4	ADP-ribosylation factor 6	ARF6	sp|P62330|ARF6_HUMAN ADP-ribosylation factor 6 OS=Homo sapiens OX=9606 GN=ARF6 PE=1 SV=2	1	4	4	4	4	4	3	3	4	3	4	4	4	3	4	4	3	3	4	4	4	3	4	4	3	3	4	3	4	4	4	3	4	4	3	3	4	4	4	3	4	4
Q07960	Q07960	21	21	21	Rho GTPase-activating protein 1	ARHGAP1	sp|Q07960|RHG01_HUMAN Rho GTPase-activating protein 1 OS=Homo sapiens OX=9606 GN=ARHGAP1 PE=1 SV=1	1	21	21	21	19	10	14	13	10	13	20	21	11	14	18	20	18	15	20	19	17	20	19	10	14	13	10	13	20	21	11	14	18	20	18	15	20	19	17	20	19	10
A1A4S6	A1A4S6	4	4	4	Rho GTPase-activating protein 10	ARHGAP10	sp|A1A4S6|RHG10_HUMAN Rho GTPase-activating protein 10 OS=Homo sapiens OX=9606 GN=ARHGAP10 PE=1 SV=1	1	4	4	4	2	0	1	1	0	1	1	3	1	3	3	3	4	3	3	4	4	4	2	0	1	1	0	1	1	3	1	3	3	3	4	3	3	4	4	4	2	0
Q68EM7	Q68EM7	3	3	3	Rho GTPase-activating protein 17	ARHGAP17	sp|Q68EM7|RHG17_HUMAN Rho GTPase-activating protein 17 OS=Homo sapiens OX=9606 GN=ARHGAP17 PE=1 SV=1	1	3	3	3	1	0	1	0	0	1	0	1	0	2	3	2	3	2	1	2	2	3	1	0	1	0	0	1	0	1	0	2	3	2	3	2	1	2	2	3	1	0
P52565	P52565	6	6	6	Rho GDP-dissociation inhibitor 1	ARHGDIA	sp|P52565|GDIR1_HUMAN Rho GDP-dissociation inhibitor 1 OS=Homo sapiens OX=9606 GN=ARHGDIA PE=1 SV=3	1	6	6	6	2	2	2	2	3	3	2	3	1	4	6	4	5	3	4	4	4	6	2	2	2	2	3	3	2	3	1	4	6	4	5	3	4	4	4	6	2	2
P52566	P52566	3	3	3	Rho GDP-dissociation inhibitor 2	ARHGDIB	sp|P52566|GDIR2_HUMAN Rho GDP-dissociation inhibitor 2 OS=Homo sapiens OX=9606 GN=ARHGDIB PE=1 SV=3	1	3	3	3	0	0	0	0	0	0	0	0	0	0	3	1	0	0	1	1	1	3	0	0	0	0	0	0	0	0	0	0	3	1	0	0	1	1	1	3	0	0
Q9HCE6	Q9HCE6	4	4	4	Rho guanine nucleotide exchange factor 10-like protein	ARHGEF10L	sp|Q9HCE6|ARGAL_HUMAN Rho guanine nucleotide exchange factor 10-like protein OS=Homo sapiens OX=9606 GN=ARHGEF10L PE=1 SV=4	1	4	4	4	2	1	3	3	0	0	2	3	2	3	3	3	4	3	2	2	3	3	2	1	3	3	0	0	2	3	2	3	3	3	4	3	2	2	3	3	2	1
Q96PE2	Q96PE2	20	20	20	Rho guanine nucleotide exchange factor 17	ARHGEF17	sp|Q96PE2|ARHGH_HUMAN Rho guanine nucleotide exchange factor 17 OS=Homo sapiens OX=9606 GN=ARHGEF17 PE=1 SV=1	1	20	20	20	3	4	3	8	6	3	9	8	3	13	15	14	16	15	16	14	17	15	3	4	3	8	6	3	9	8	3	13	15	14	16	15	16	14	17	15	3	4
Q92974	Q92974	6	6	6	Rho guanine nucleotide exchange factor 2	ARHGEF2	sp|Q92974|ARHG2_HUMAN Rho guanine nucleotide exchange factor 2 OS=Homo sapiens OX=9606 GN=ARHGEF2 PE=1 SV=4	1	6	6	6	1	1	2	2	1	1	2	3	2	4	4	4	5	5	5	2	6	3	1	1	2	2	1	1	2	3	2	4	4	4	5	5	5	2	6	3	1	1
A1IGU5	A1IGU5	3	3	3	Rho guanine nucleotide exchange factor 37	ARHGEF37	sp|A1IGU5|ARH37_HUMAN Rho guanine nucleotide exchange factor 37 OS=Homo sapiens OX=9606 GN=ARHGEF37 PE=2 SV=2	1	3	3	3	1	1	1	0	0	0	2	3	0	3	3	3	3	3	3	2	3	3	1	1	1	0	0	0	2	3	0	3	3	3	3	3	3	2	3	3	1	1
Q14155	Q14155	2	2	2	Rho guanine nucleotide exchange factor 7	ARHGEF7	sp|Q14155|ARHG7_HUMAN Rho guanine nucleotide exchange factor 7 OS=Homo sapiens OX=9606 GN=ARHGEF7 PE=1 SV=2	1	2	2	2	0	0	0	0	0	0	0	0	0	2	2	1	2	2	1	2	2	2	0	0	0	0	0	0	0	0	0	2	2	1	2	2	1	2	2	2	0	0
P40616	P40616	3	3	3	ADP-ribosylation factor-like protein 1	ARL1	sp|P40616|ARL1_HUMAN ADP-ribosylation factor-like protein 1 OS=Homo sapiens OX=9606 GN=ARL1 PE=1 SV=1	1	3	3	3	3	2	3	3	2	0	2	2	2	3	2	3	3	2	2	2	2	2	3	2	3	3	2	0	2	2	2	3	2	3	3	2	2	2	2	2	3	2
Q15041	Q15041	2	2	2	ADP-ribosylation factor-like protein 6-interacting protein 1	ARL6IP1	sp|Q15041|AR6P1_HUMAN ADP-ribosylation factor-like protein 6-interacting protein 1 OS=Homo sapiens OX=9606 GN=ARL6IP1 PE=1 SV=2	1	2	2	2	1	1	2	1	1	1	1	1	0	2	2	2	2	2	2	2	2	2	1	1	2	1	1	1	1	1	0	2	2	2	2	2	2	2	2	2	1	1
O75915	O75915	8	8	8	PRA1 family protein 3	ARL6IP5	sp|O75915|PRAF3_HUMAN PRA1 family protein 3 OS=Homo sapiens OX=9606 GN=ARL6IP5 PE=1 SV=1	1	8	8	8	4	3	4	3	2	4	3	4	4	4	3	8	4	4	3	5	3	4	4	3	4	3	2	4	3	4	4	4	3	8	4	4	3	5	3	4	4	3
Q8N6S5	Q8N6S5	1	1	1	ADP-ribosylation factor-like protein 6-interacting protein 6	ARL6IP6	sp|Q8N6S5|AR6P6_HUMAN ADP-ribosylation factor-like protein 6-interacting protein 6 OS=Homo sapiens OX=9606 GN=ARL6IP6 PE=1 SV=1	1	1	1	1	0	0	0	0	0	0	0	0	0	1	1	1	1	1	1	1	1	1	0	0	0	0	0	0	0	0	0	1	1	1	1	1	1	1	1	1	0	0
Q96BM9	Q96BM9	10	2	2	ADP-ribosylation factor-like protein 8A	ARL8A	sp|Q96BM9|ARL8A_HUMAN ADP-ribosylation factor-like protein 8A OS=Homo sapiens OX=9606 GN=ARL8A PE=1 SV=1	1	10	2	2	9	7	8	7	5	6	8	9	6	9	8	9	7	7	6	6	8	9	2	1	2	1	0	0	1	2	1	2	1	1	0	1	1	1	2	2	2	1
Q9NVJ2	Q9NVJ2	11	11	3	ADP-ribosylation factor-like protein 8B	ARL8B	sp|Q9NVJ2|ARL8B_HUMAN ADP-ribosylation factor-like protein 8B OS=Homo sapiens OX=9606 GN=ARL8B PE=1 SV=1	1	11	11	3	9	7	8	7	7	8	9	9	7	8	9	10	8	8	7	8	8	9	9	7	8	7	7	8	9	9	7	8	9	10	8	8	7	8	8	9	2	1
Q9NVT9	Q9NVT9	3	3	3	Armadillo repeat-containing protein 1	ARMC1	sp|Q9NVT9|ARMC1_HUMAN Armadillo repeat-containing protein 1 OS=Homo sapiens OX=9606 GN=ARMC1 PE=1 SV=1	1	3	3	3	0	0	1	0	0	0	1	0	0	1	2	3	2	2	2	2	2	2	0	0	1	0	0	0	1	0	0	1	2	3	2	2	2	2	2	2	0	0
Q8N2F6	Q8N2F6	2	2	2	Armadillo repeat-containing protein 10	ARMC10	sp|Q8N2F6|ARM10_HUMAN Armadillo repeat-containing protein 10 OS=Homo sapiens OX=9606 GN=ARMC10 PE=1 SV=1	1	2	2	2	2	1	2	2	2	1	2	2	2	2	2	2	2	2	2	2	2	2	2	1	2	2	2	1	2	2	2	2	2	2	2	2	2	2	2	2	2	1
Q9P291	Q9P291	4	4	4	Armadillo repeat-containing X-linked protein 1	ARMCX1	sp|Q9P291|ARMX1_HUMAN Armadillo repeat-containing X-linked protein 1 OS=Homo sapiens OX=9606 GN=ARMCX1 PE=1 SV=1	1	4	4	4	2	2	1	3	1	2	3	2	1	1	4	3	3	4	3	4	4	4	2	2	1	3	1	2	3	2	1	1	4	3	3	4	3	4	4	4	2	2
Q7L311	Q7L311	3	3	3	Armadillo repeat-containing X-linked protein 2	ARMCX2	sp|Q7L311|ARMX2_HUMAN Armadillo repeat-containing X-linked protein 2 OS=Homo sapiens OX=9606 GN=ARMCX2 PE=2 SV=1	1	3	3	3	0	0	0	0	0	0	0	1	0	1	3	2	3	3	0	2	3	1	0	0	0	0	0	0	0	1	0	1	3	2	3	3	0	2	3	1	0	0
Q92747	Q92747	8	7	6	Actin-related protein 2/3 complex subunit 1A	ARPC1A	sp|Q92747|ARC1A_HUMAN Actin-related protein 2/3 complex subunit 1A OS=Homo sapiens OX=9606 GN=ARPC1A PE=2 SV=2	1	8	7	6	2	3	3	3	2	2	4	4	2	6	7	8	7	7	7	8	7	7	1	2	2	2	1	1	3	3	1	5	6	7	6	6	6	7	6	6	1	2
O15143	O15143	11	11	10	Actin-related protein 2/3 complex subunit 1B	ARPC1B	sp|O15143|ARC1B_HUMAN Actin-related protein 2/3 complex subunit 1B OS=Homo sapiens OX=9606 GN=ARPC1B PE=1 SV=3	1	11	11	10	5	5	7	5	4	6	6	4	5	7	8	11	10	9	8	11	9	9	5	5	7	5	4	6	6	4	5	7	8	11	10	9	8	11	9	9	4	4
O15144	O15144	16	16	16	Actin-related protein 2/3 complex subunit 2	ARPC2	sp|O15144|ARPC2_HUMAN Actin-related protein 2/3 complex subunit 2 OS=Homo sapiens OX=9606 GN=ARPC2 PE=1 SV=1	1	16	16	16	4	3	7	5	4	3	5	3	2	10	14	14	14	13	10	15	14	14	4	3	7	5	4	3	5	3	2	10	14	14	14	13	10	15	14	14	4	3
O15145	O15145	7	7	7	Actin-related protein 2/3 complex subunit 3	ARPC3	sp|O15145|ARPC3_HUMAN Actin-related protein 2/3 complex subunit 3 OS=Homo sapiens OX=9606 GN=ARPC3 PE=1 SV=3	1	7	7	7	1	2	3	2	1	1	2	1	2	2	5	6	4	5	3	5	4	5	1	2	3	2	1	1	2	1	2	2	5	6	4	5	3	5	4	5	1	2
P59998	P59998	8	8	8	Actin-related protein 2/3 complex subunit 4	ARPC4	sp|P59998|ARPC4_HUMAN Actin-related protein 2/3 complex subunit 4 OS=Homo sapiens OX=9606 GN=ARPC4 PE=1 SV=3	1	8	8	8	6	4	7	6	6	6	7	6	5	5	7	8	7	6	7	7	6	7	6	4	7	6	6	6	7	6	5	5	7	8	7	6	7	7	6	7	6	4
O15511	O15511	3	3	3	Actin-related protein 2/3 complex subunit 5	ARPC5	sp|O15511|ARPC5_HUMAN Actin-related protein 2/3 complex subunit 5 OS=Homo sapiens OX=9606 GN=ARPC5 PE=1 SV=3	1	3	3	3	1	1	3	2	0	1	2	2	2	1	2	2	2	2	2	2	2	2	1	1	3	2	0	1	2	2	2	1	2	2	2	2	2	2	2	2	1	1
Q9BPX5	Q9BPX5	2	2	2	Actin-related protein 2/3 complex subunit 5-like protein	ARPC5L	sp|Q9BPX5|ARP5L_HUMAN Actin-related protein 2/3 complex subunit 5-like protein OS=Homo sapiens OX=9606 GN=ARPC5L PE=1 SV=1	1	2	2	2	1	0	1	1	1	1	1	0	0	1	1	1	1	2	2	2	2	2	1	0	1	1	1	1	1	0	0	1	1	1	1	2	2	2	2	2	1	0
P49407	P49407	1	1	1	Beta-arrestin-1	ARRB1	sp|P49407|ARRB1_HUMAN Beta-arrestin-1 OS=Homo sapiens OX=9606 GN=ARRB1 PE=1 SV=2	1	1	1	1	0	0	0	1	0	0	1	0	0	1	1	1	1	1	1	1	1	1	0	0	0	1	0	0	1	0	0	1	1	1	1	1	1	1	1	1	0	0
O00192	O00192	6	6	6	Armadillo repeat protein deleted in velo-cardio-facial syndrome	ARVCF	sp|O00192|ARVC_HUMAN Armadillo repeat protein deleted in velo-cardio-facial syndrome OS=Homo sapiens OX=9606 GN=ARVCF PE=1 SV=1	1	6	6	6	4	3	4	3	3	2	4	4	3	3	5	4	6	5	5	4	4	3	4	3	4	3	3	2	4	4	3	3	5	4	6	5	5	4	4	3	4	3
Q13510	Q13510	7	7	7	Acid ceramidase;Acid ceramidase subunit alpha;Acid ceramidase subunit beta	ASAH1	sp|Q13510|ASAH1_HUMAN Acid ceramidase OS=Homo sapiens OX=9606 GN=ASAH1 PE=1 SV=5	1	7	7	7	0	0	0	0	0	0	1	1	1	3	6	5	7	6	5	6	6	5	0	0	0	0	0	0	1	1	1	3	6	5	7	6	5	6	6	5	0	0
O95671	O95671	4	4	4	N-acetylserotonin O-methyltransferase-like protein	ASMTL	sp|O95671|ASML_HUMAN Probable bifunctional dTTP/UTP pyrophosphatase/methyltransferase protein OS=Homo sapiens OX=9606 GN=ASMTL PE=1 SV=3	1	4	4	4	3	1	2	1	1	3	3	3	0	4	4	3	4	3	3	3	3	4	3	1	2	1	1	3	3	3	0	4	4	3	4	3	3	3	3	4	3	1
O43681	O43681	4	4	4	ATPase ASNA1	ASNA1	sp|O43681|GET3_HUMAN ATPase GET3 OS=Homo sapiens OX=9606 GN=GET3 PE=1 SV=2	1	4	4	4	1	0	3	1	0	1	2	1	0	3	3	1	3	4	3	2	4	4	1	0	3	1	0	1	2	1	0	3	3	1	3	4	3	2	4	4	1	0
Q12797	Q12797	14	14	14	Aspartyl/asparaginyl beta-hydroxylase	ASPH	sp|Q12797|ASPH_HUMAN Aspartyl/asparaginyl beta-hydroxylase OS=Homo sapiens OX=9606 GN=ASPH PE=1 SV=3	1	14	14	14	10	6	6	7	7	6	8	8	6	9	9	12	10	9	10	10	11	11	10	6	6	7	7	6	8	8	6	9	9	12	10	9	10	10	11	11	10	6
Q9BXN1	Q9BXN1	39	39	39	Asporin	ASPN	sp|Q9BXN1|ASPN_HUMAN Asporin OS=Homo sapiens OX=9606 GN=ASPN PE=1 SV=2	1	39	39	39	33	34	35	31	32	35	32	33	27	20	20	36	28	20	25	24	25	22	33	34	35	31	32	35	32	33	27	20	20	36	28	20	25	24	25	22	33	34
P00966	P00966	3	3	3	Argininosuccinate synthase	ASS1	sp|P00966|ASSY_HUMAN Argininosuccinate synthase OS=Homo sapiens OX=9606 GN=ASS1 PE=1 SV=2	1	3	3	3	0	0	0	1	0	1	2	0	0	1	2	1	1	2	2	1	2	3	0	0	0	1	0	1	2	0	0	1	2	1	1	2	2	1	2	3	0	0
Q8NBU5	Q8NBU5	5	5	5	ATPase family AAA domain-containing protein 1	ATAD1	sp|Q8NBU5|ATAD1_HUMAN ATPase family AAA domain-containing protein 1 OS=Homo sapiens OX=9606 GN=ATAD1 PE=1 SV=1	1	5	5	5	0	0	1	0	1	2	2	3	1	2	5	4	4	5	3	4	5	4	0	0	1	0	1	2	2	3	1	2	5	4	4	5	3	4	5	4	0	0
Q9NVI7;Q5T9A4;Q5T2N8	Q9NVI7;Q5T9A4	8;4;3	8;4;3	8;4;3	ATPase family AAA domain-containing protein 3A;ATPase family AAA domain-containing protein 3B	ATAD3A;ATAD3B	sp|Q9NVI7|ATD3A_HUMAN ATPase family AAA domain-containing protein 3A OS=Homo sapiens OX=9606 GN=ATAD3A PE=1 SV=2;sp|Q5T9A4|ATD3B_HUMAN ATPase family AAA domain-containing protein 3B OS=Homo sapiens OX=9606 GN=ATAD3B PE=1 SV=1	3	8	8	8	5	5	8	6	6	4	6	5	3	4	5	5	6	6	4	6	4	5	5	5	8	6	6	4	6	5	3	4	5	5	6	6	4	6	4	5	5	5
O95352	O95352	2	2	2	Ubiquitin-like modifier-activating enzyme ATG7	ATG7	sp|O95352|ATG7_HUMAN Ubiquitin-like modifier-activating enzyme ATG7 OS=Homo sapiens OX=9606 GN=ATG7 PE=1 SV=1	1	2	2	2	1	0	0	0	0	0	0	0	0	0	2	2	2	1	2	2	2	2	1	0	0	0	0	0	0	0	0	0	2	2	2	1	2	2	2	2	1	0
P31939	P31939	16	16	16	Bifunctional purine biosynthesis protein PURH;Phosphoribosylaminoimidazolecarboxamide formyltransferase;IMP cyclohydrolase	ATIC	sp|P31939|PUR9_HUMAN Bifunctional purine biosynthesis protein ATIC OS=Homo sapiens OX=9606 GN=ATIC PE=1 SV=3	1	16	16	16	4	2	2	4	0	2	5	1	1	9	15	8	10	7	8	9	9	15	4	2	2	4	0	2	5	1	1	9	15	8	10	7	8	9	9	15	4	2
Q8WXF7	Q8WXF7	8	8	8	Atlastin-1	ATL1	sp|Q8WXF7|ATLA1_HUMAN Atlastin-1 OS=Homo sapiens OX=9606 GN=ATL1 PE=1 SV=1	1	8	8	8	4	4	4	6	2	3	6	6	5	7	6	7	8	6	5	5	6	5	4	4	4	6	2	3	6	6	5	7	6	7	8	6	5	5	6	5	4	4
Q8NHH9	Q8NHH9	4	4	4	Atlastin-2	ATL2	sp|Q8NHH9|ATLA2_HUMAN Atlastin-2 OS=Homo sapiens OX=9606 GN=ATL2 PE=1 SV=2	1	4	4	4	2	3	4	4	2	2	3	3	2	4	3	4	4	2	3	3	3	3	2	3	4	4	2	2	3	3	2	4	3	4	4	2	3	3	3	3	2	3
Q6DD88	Q6DD88	26	26	26	Atlastin-3	ATL3	sp|Q6DD88|ATLA3_HUMAN Atlastin-3 OS=Homo sapiens OX=9606 GN=ATL3 PE=1 SV=1	1	26	26	26	21	16	24	21	18	20	21	23	18	17	22	21	23	21	20	21	21	22	21	16	24	21	18	20	21	23	18	17	22	21	23	21	20	21	21	22	21	16
Q13315	Q13315	2	2	2	Serine-protein kinase ATM	ATM	sp|Q13315|ATM_HUMAN Serine-protein kinase ATM OS=Homo sapiens OX=9606 GN=ATM PE=1 SV=4	1	2	2	2	0	0	0	0	0	0	0	0	0	2	2	1	2	1	1	1	2	1	0	0	0	0	0	0	0	0	0	2	2	1	2	1	1	1	2	1	0	0
P05023	P05023	31	31	17	Sodium/potassium-transporting ATPase subunit alpha-1	ATP1A1	sp|P05023|AT1A1_HUMAN Sodium/potassium-transporting ATPase subunit alpha-1 OS=Homo sapiens OX=9606 GN=ATP1A1 PE=1 SV=1	1	31	31	17	22	14	22	22	17	20	23	21	14	22	19	26	23	23	25	25	23	22	22	14	22	22	17	20	23	21	14	22	19	26	23	23	25	25	23	22	12	7
P50993;Q13733	P50993	20;9	8;1	7;0	Sodium/potassium-transporting ATPase subunit alpha-2	ATP1A2	sp|P50993|AT1A2_HUMAN Sodium/potassium-transporting ATPase subunit alpha-2 OS=Homo sapiens OX=9606 GN=ATP1A2 PE=1 SV=1	2	20	8	7	14	9	13	12	10	9	14	11	10	13	14	17	14	14	14	17	16	15	5	4	4	4	3	2	4	3	4	5	5	7	5	5	5	7	6	6	5	4
P54709	P54709	4	4	4	Sodium/potassium-transporting ATPase subunit beta-3	ATP1B3	sp|P54709|AT1B3_HUMAN Sodium/potassium-transporting ATPase subunit beta-3 OS=Homo sapiens OX=9606 GN=ATP1B3 PE=1 SV=1	1	4	4	4	3	3	3	4	1	2	1	3	1	2	1	4	4	3	4	4	3	3	3	3	3	4	1	2	1	3	1	2	1	4	4	3	4	4	3	3	3	3
P16615;O14983	P16615	43;13	43;13	36;9	Sarcoplasmic/endoplasmic reticulum calcium ATPase 2	ATP2A2	sp|P16615|AT2A2_HUMAN Sarcoplasmic/endoplasmic reticulum calcium ATPase 2 OS=Homo sapiens OX=9606 GN=ATP2A2 PE=1 SV=1	2	43	43	36	32	27	34	26	25	25	30	29	22	32	31	38	35	30	32	34	33	32	32	27	34	26	25	25	30	29	22	32	31	38	35	30	32	34	33	32	25	21
Q93084	Q93084	9	2	2	Sarcoplasmic/endoplasmic reticulum calcium ATPase 3	ATP2A3	sp|Q93084|AT2A3_HUMAN Sarcoplasmic/endoplasmic reticulum calcium ATPase 3 OS=Homo sapiens OX=9606 GN=ATP2A3 PE=1 SV=2	1	9	2	2	7	6	8	8	6	6	8	5	4	8	8	9	8	8	7	9	8	8	0	0	1	1	0	0	1	0	0	2	2	2	2	2	1	2	2	2	0	0
P20020;Q16720;Q01814	P20020;Q16720	14;8;6	3;0;0	3;0;0	Plasma membrane calcium-transporting ATPase 1;Plasma membrane calcium-transporting ATPase 3	ATP2B1;ATP2B3	sp|P20020|AT2B1_HUMAN Plasma membrane calcium-transporting ATPase 1 OS=Homo sapiens OX=9606 GN=ATP2B1 PE=1 SV=4;sp|Q16720|AT2B3_HUMAN Plasma membrane calcium-transporting ATPase 3 OS=Homo sapiens OX=9606 GN=ATP2B3 PE=1 SV=3	3	14	3	3	11	8	11	10	7	8	11	7	7	12	12	13	14	12	11	11	13	12	2	1	2	1	0	0	2	0	0	3	3	3	3	2	1	1	3	2	2	1
P23634	P23634	32	32	21	Plasma membrane calcium-transporting ATPase 4	ATP2B4	sp|P23634|AT2B4_HUMAN Plasma membrane calcium-transporting ATPase 4 OS=Homo sapiens OX=9606 GN=ATP2B4 PE=1 SV=2	1	32	32	21	28	24	26	27	24	26	26	25	21	25	22	29	31	26	29	28	27	26	28	24	26	27	24	26	26	25	21	25	22	29	31	26	29	28	27	26	19	17
P25705	P25705	47	47	47	ATP synthase subunit alpha, mitochondrial	ATP5A1	sp|P25705|ATPA_HUMAN ATP synthase subunit alpha, mitochondrial OS=Homo sapiens OX=9606 GN=ATP5F1A PE=1 SV=1	1	47	47	47	34	32	40	35	45	40	41	32	28	27	26	37	29	26	29	37	27	25	34	32	40	35	45	40	41	32	28	27	26	37	29	26	29	37	27	25	34	32
P06576	P06576	35	35	35	ATP synthase subunit beta, mitochondrial	ATP5B	sp|P06576|ATPB_HUMAN ATP synthase subunit beta, mitochondrial OS=Homo sapiens OX=9606 GN=ATP5F1B PE=1 SV=3	1	35	35	35	27	28	25	25	32	28	30	25	24	24	22	28	26	26	24	29	25	25	27	28	25	25	32	28	30	25	24	24	22	28	26	26	24	29	25	25	27	28
P36542	P36542	15	15	15	ATP synthase subunit gamma, mitochondrial	ATP5C1	sp|P36542|ATPG_HUMAN ATP synthase subunit gamma, mitochondrial OS=Homo sapiens OX=9606 GN=ATP5F1C PE=1 SV=1	1	15	15	15	14	11	13	13	13	12	13	12	11	9	8	13	11	7	10	10	11	10	14	11	13	13	13	12	13	12	11	9	8	13	11	7	10	10	11	10	14	11
P30049	P30049	2	2	2	ATP synthase subunit delta, mitochondrial	ATP5D	sp|P30049|ATPD_HUMAN ATP synthase subunit delta, mitochondrial OS=Homo sapiens OX=9606 GN=ATP5F1D PE=1 SV=2	1	2	2	2	2	1	1	1	2	2	1	1	1	1	2	2	1	1	1	1	1	1	2	1	1	1	2	2	1	1	1	1	2	2	1	1	1	1	1	1	2	1
P24539	P24539	11	11	11	ATP synthase F(0) complex subunit B1, mitochondrial	ATP5F1	sp|P24539|AT5F1_HUMAN ATP synthase F(0) complex subunit B1, mitochondrial OS=Homo sapiens OX=9606 GN=ATP5PB PE=1 SV=2	1	11	11	11	9	9	10	9	8	7	9	9	8	8	7	9	9	8	8	9	8	8	9	9	10	9	8	7	9	9	8	8	7	9	9	8	8	9	8	8	9	9
O75947	O75947	14	14	14	ATP synthase subunit d, mitochondrial	ATP5H	sp|O75947|ATP5H_HUMAN ATP synthase subunit d, mitochondrial OS=Homo sapiens OX=9606 GN=ATP5PD PE=1 SV=3	1	14	14	14	7	6	6	7	8	8	6	6	6	7	9	11	9	10	7	7	10	9	7	6	6	7	8	8	6	6	6	7	9	11	9	10	7	7	10	9	7	6
P56385	P56385	4	4	4	ATP synthase subunit e, mitochondrial	ATP5I	sp|P56385|ATP5I_HUMAN ATP synthase subunit e, mitochondrial OS=Homo sapiens OX=9606 GN=ATP5ME PE=1 SV=2	1	4	4	4	4	3	3	4	3	3	4	4	4	4	3	4	4	3	4	4	4	4	4	3	3	4	3	3	4	4	4	4	3	4	4	3	4	4	4	4	4	3
P18859	P18859	6	6	6	ATP synthase-coupling factor 6, mitochondrial	ATP5J	sp|P18859|ATP5J_HUMAN ATP synthase-coupling factor 6, mitochondrial OS=Homo sapiens OX=9606 GN=ATP5PF PE=1 SV=1	1	6	6	6	0	0	0	0	0	0	0	0	0	5	5	6	6	6	6	6	5	4	0	0	0	0	0	0	0	0	0	5	5	6	6	6	6	6	5	4	0	0
P56134	P56134	4	4	4	ATP synthase subunit f, mitochondrial	ATP5J2	sp|P56134|ATPK_HUMAN ATP synthase subunit f, mitochondrial OS=Homo sapiens OX=9606 GN=ATP5MF PE=1 SV=3	1	4	4	4	4	4	4	4	4	4	4	4	4	4	4	4	4	4	4	4	4	4	4	4	4	4	4	4	4	4	4	4	4	4	4	4	4	4	4	4	4	4
O75964	O75964	7	7	7	ATP synthase subunit g, mitochondrial	ATP5L	sp|O75964|ATP5L_HUMAN ATP synthase subunit g, mitochondrial OS=Homo sapiens OX=9606 GN=ATP5MG PE=1 SV=3	1	7	7	7	6	6	7	5	7	6	7	6	6	7	6	6	5	6	5	6	5	5	6	6	7	5	7	6	7	6	6	7	6	6	5	6	5	6	5	5	6	6
P48047	P48047	15	15	15	ATP synthase subunit O, mitochondrial	ATP5O	sp|P48047|ATPO_HUMAN ATP synthase subunit O, mitochondrial OS=Homo sapiens OX=9606 GN=ATP5PO PE=1 SV=1	1	15	15	15	15	12	14	12	13	13	13	14	10	10	11	15	13	10	12	12	11	11	15	12	14	12	13	13	13	14	10	10	11	15	13	10	12	12	11	11	15	12
Q93050	Q93050	4	4	4	V-type proton ATPase 116 kDa subunit a isoform 1	ATP6V0A1	sp|Q93050|VPP1_HUMAN V-type proton ATPase 116 kDa subunit a1 OS=Homo sapiens OX=9606 GN=ATP6V0A1 PE=1 SV=3	1	4	4	4	4	2	4	3	1	0	2	2	1	3	3	4	3	3	2	4	3	4	4	2	4	3	1	0	2	2	1	3	3	4	3	3	2	4	3	4	4	2
P61421	P61421	2	2	2	V-type proton ATPase subunit d 1	ATP6V0D1	sp|P61421|VA0D1_HUMAN V-type proton ATPase subunit d 1 OS=Homo sapiens OX=9606 GN=ATP6V0D1 PE=1 SV=1	1	2	2	2	1	1	1	1	1	2	2	2	1	1	2	2	2	2	2	1	1	2	1	1	1	1	1	2	2	2	1	1	2	2	2	2	2	1	1	2	1	1
P38606	P38606	12	12	12	V-type proton ATPase catalytic subunit A	ATP6V1A	sp|P38606|VATA_HUMAN V-type proton ATPase catalytic subunit A OS=Homo sapiens OX=9606 GN=ATP6V1A PE=1 SV=2	1	12	12	12	8	2	6	1	3	5	5	6	2	6	10	11	10	8	9	11	10	11	8	2	6	1	3	5	5	6	2	6	10	11	10	8	9	11	10	11	8	2
P21281;P15313	P21281	8;2	8;2	8;2	V-type proton ATPase subunit B, brain isoform	ATP6V1B2	sp|P21281|VATB2_HUMAN V-type proton ATPase subunit B, brain isoform OS=Homo sapiens OX=9606 GN=ATP6V1B2 PE=1 SV=3	2	8	8	8	1	0	2	2	0	1	2	1	0	6	7	7	8	8	7	7	7	7	1	0	2	2	0	1	2	1	0	6	7	7	8	8	7	7	7	7	1	0
P21283	P21283	2	2	2	V-type proton ATPase subunit C 1	ATP6V1C1	sp|P21283|VATC1_HUMAN V-type proton ATPase subunit C 1 OS=Homo sapiens OX=9606 GN=ATP6V1C1 PE=1 SV=4	1	2	2	2	0	1	0	0	0	0	1	1	1	1	2	1	1	1	0	1	2	2	0	1	0	0	0	0	1	1	1	1	2	1	1	1	0	1	2	2	0	1
Q9Y5K8	Q9Y5K8	1	1	1	V-type proton ATPase subunit D	ATP6V1D	sp|Q9Y5K8|VATD_HUMAN V-type proton ATPase subunit D OS=Homo sapiens OX=9606 GN=ATP6V1D PE=1 SV=1	1	1	1	1	1	0	1	1	1	0	1	1	0	1	1	1	1	1	1	1	1	1	1	0	1	1	1	0	1	1	0	1	1	1	1	1	1	1	1	1	1	0
P36543	P36543	5	5	5	V-type proton ATPase subunit E 1	ATP6V1E1	sp|P36543|VATE1_HUMAN V-type proton ATPase subunit E 1 OS=Homo sapiens OX=9606 GN=ATP6V1E1 PE=1 SV=1	1	5	5	5	2	2	2	2	3	2	2	2	1	1	2	5	2	3	2	2	1	4	2	2	2	2	3	2	2	2	1	1	2	5	2	3	2	2	1	4	2	2
O75348;O95670	O75348;O95670	4;2	4;2	4;2	V-type proton ATPase subunit G 1;V-type proton ATPase subunit G 2	ATP6V1G1;ATP6V1G2	sp|O75348|VATG1_HUMAN V-type proton ATPase subunit G 1 OS=Homo sapiens OX=9606 GN=ATP6V1G1 PE=1 SV=3;sp|O95670|VATG2_HUMAN V-type proton ATPase subunit G 2 OS=Homo sapiens OX=9606 GN=ATP6V1G2 PE=1 SV=1	2	4	4	4	0	0	0	1	0	0	1	0	0	3	4	4	4	3	4	3	4	4	0	0	0	1	0	0	1	0	0	3	4	4	4	3	4	3	4	4	0	0
Q9UI12	Q9UI12	3	3	3	V-type proton ATPase subunit H	ATP6V1H	sp|Q9UI12|VATH_HUMAN V-type proton ATPase subunit H OS=Homo sapiens OX=9606 GN=ATP6V1H PE=1 SV=1	1	3	3	3	3	1	1	3	0	1	2	2	0	2	2	2	3	3	3	3	3	3	3	1	1	3	0	1	2	2	0	2	2	2	3	3	3	3	3	3	3	1
Q9UBB4	Q9UBB4	1	1	1	Ataxin-10	ATXN10	sp|Q9UBB4|ATX10_HUMAN Ataxin-10 OS=Homo sapiens OX=9606 GN=ATXN10 PE=1 SV=1	1	1	1	1	0	0	0	0	0	0	0	1	0	1	1	1	1	1	0	1	1	1	0	0	0	0	0	0	0	1	0	1	1	1	1	1	0	1	1	1	0	0
P20160	P20160	2	2	2	Azurocidin	AZU1	sp|P20160|CAP7_HUMAN Azurocidin OS=Homo sapiens OX=9606 GN=AZU1 PE=1 SV=3	1	2	2	2	0	0	0	0	0	0	0	1	0	1	0	1	2	2	1	0	1	2	0	0	0	0	0	0	0	1	0	1	0	1	2	2	1	0	1	2	0	0
P61769	P61769	2	2	2	Beta-2-microglobulin;Beta-2-microglobulin form pI 5.3	B2M	sp|P61769|B2MG_HUMAN Beta-2-microglobulin OS=Homo sapiens OX=9606 GN=B2M PE=1 SV=1	1	2	2	2	2	1	1	1	2	0	1	2	2	2	2	2	2	2	2	2	2	2	2	1	1	1	2	0	1	2	2	2	2	2	2	2	2	2	2	2	2	1
Q6Y288	Q6Y288	1	1	1	Beta-1,3-glucosyltransferase	B3GALTL	sp|Q6Y288|B3GLT_HUMAN Beta-1,3-glucosyltransferase OS=Homo sapiens OX=9606 GN=B3GLCT PE=1 SV=2	1	1	1	1	1	1	1	1	0	0	1	1	0	1	1	1	1	1	1	1	1	1	1	1	1	1	0	0	1	1	0	1	1	1	1	1	1	1	1	1	1	1
O95816	O95816	13	13	13	BAG family molecular chaperone regulator 2	BAG2	sp|O95816|BAG2_HUMAN BAG family molecular chaperone regulator 2 OS=Homo sapiens OX=9606 GN=BAG2 PE=1 SV=1	1	13	13	13	10	6	10	8	6	8	8	10	5	11	9	13	13	12	11	11	11	9	10	6	10	8	6	8	8	10	5	11	9	13	13	12	11	11	11	9	10	6
O95817	O95817	6	6	6	BAG family molecular chaperone regulator 3	BAG3	sp|O95817|BAG3_HUMAN BAG family molecular chaperone regulator 3 OS=Homo sapiens OX=9606 GN=BAG3 PE=1 SV=3	1	6	6	6	2	1	1	1	2	2	1	2	1	5	5	6	6	6	5	6	5	6	2	1	1	1	2	2	1	2	1	5	5	6	6	6	5	6	5	6	2	1
Q9UL15	Q9UL15	4	4	4	BAG family molecular chaperone regulator 5	BAG5	sp|Q9UL15|BAG5_HUMAN BAG family molecular chaperone regulator 5 OS=Homo sapiens OX=9606 GN=BAG5 PE=1 SV=1	1	4	4	4	0	0	0	0	1	0	1	0	0	3	4	4	4	4	4	4	4	4	0	0	0	0	1	0	1	0	0	3	4	4	4	4	4	4	4	4	0	0
P46379	P46379	2	2	2	Large proline-rich protein BAG6	BAG6	sp|P46379|BAG6_HUMAN Large proline-rich protein BAG6 OS=Homo sapiens OX=9606 GN=BAG6 PE=1 SV=2	1	2	2	2	2	2	2	2	2	2	2	2	2	2	2	2	2	2	2	2	2	2	2	2	2	2	2	2	2	2	2	2	2	2	2	2	2	2	2	2	2	2
O75531	O75531	5	5	5	Barrier-to-autointegration factor;Barrier-to-autointegration factor, N-terminally processed	BANF1	sp|O75531|BAF_HUMAN Barrier-to-autointegration factor OS=Homo sapiens OX=9606 GN=BANF1 PE=1 SV=1	1	5	5	5	1	1	2	2	1	1	1	1	2	3	3	5	5	5	5	5	5	3	1	1	2	2	1	1	1	1	2	3	3	5	5	5	5	5	5	3	1	1
P80723	P80723	6	6	6	Brain acid soluble protein 1	BASP1	sp|P80723|BASP1_HUMAN Brain acid soluble protein 1 OS=Homo sapiens OX=9606 GN=BASP1 PE=1 SV=2	1	6	6	6	0	1	0	0	0	0	0	0	0	6	6	6	5	4	5	6	6	5	0	1	0	0	0	0	0	0	0	6	6	6	5	4	5	6	6	5	0	1
Q07812	Q07812	1	1	1	Apoptosis regulator BAX	BAX	sp|Q07812|BAX_HUMAN Apoptosis regulator BAX OS=Homo sapiens OX=9606 GN=BAX PE=1 SV=1	1	1	1	1	0	0	0	0	0	0	1	0	0	0	0	0	1	1	1	1	1	1	0	0	0	0	0	0	1	0	0	0	0	0	1	1	1	1	1	1	0	0
P50895	P50895	31	31	31	Basal cell adhesion molecule	BCAM	sp|P50895|BCAM_HUMAN Basal cell adhesion molecule OS=Homo sapiens OX=9606 GN=BCAM PE=1 SV=2	1	31	31	31	17	10	17	14	14	12	17	14	12	23	25	28	26	25	26	26	27	24	17	10	17	14	14	12	17	14	12	23	25	28	26	25	26	26	27	24	17	10
Q9UHQ4	Q9UHQ4	4	4	4	B-cell receptor-associated protein 29	BCAP29	sp|Q9UHQ4|BAP29_HUMAN B-cell receptor-associated protein 29 OS=Homo sapiens OX=9606 GN=BCAP29 PE=1 SV=2	1	4	4	4	4	3	4	3	2	2	2	4	2	4	4	4	4	3	2	3	4	4	4	3	4	3	2	2	2	4	2	4	4	4	4	3	2	3	4	4	4	3
P51572	P51572	10	10	10	B-cell receptor-associated protein 31	BCAP31	sp|P51572|BAP31_HUMAN B-cell receptor-associated protein 31 OS=Homo sapiens OX=9606 GN=BCAP31 PE=1 SV=3	1	10	10	10	8	5	9	6	7	6	8	8	8	7	8	9	10	7	8	9	9	8	8	5	9	6	7	6	8	8	8	7	8	9	10	7	8	9	9	8	8	5
O75934	O75934	1	1	1	Pre-mRNA-splicing factor SPF27	BCAS2	sp|O75934|SPF27_HUMAN Pre-mRNA-splicing factor SPF27 OS=Homo sapiens OX=9606 GN=BCAS2 PE=1 SV=1	1	1	1	1	1	0	0	0	0	1	1	1	1	1	1	1	0	1	1	1	1	1	1	0	0	0	0	1	1	1	1	1	1	1	0	1	1	1	1	1	1	0
O15382	O15382	4	4	4	Branched-chain-amino-acid aminotransferase, mitochondrial	BCAT2	sp|O15382|BCAT2_HUMAN Branched-chain-amino-acid aminotransferase, mitochondrial OS=Homo sapiens OX=9606 GN=BCAT2 PE=1 SV=2	1	4	4	4	3	2	3	4	3	3	3	3	1	4	4	3	4	4	4	4	4	4	3	2	3	4	3	3	3	3	1	4	4	3	4	4	4	4	4	4	3	2
P12694	P12694	3	3	3	2-oxoisovalerate dehydrogenase subunit alpha, mitochondrial	BCKDHA	sp|P12694|ODBA_HUMAN 2-oxoisovalerate dehydrogenase subunit alpha, mitochondrial OS=Homo sapiens OX=9606 GN=BCKDHA PE=1 SV=2	1	3	3	3	3	3	3	3	2	3	3	3	3	3	3	3	3	3	3	3	3	3	3	3	3	3	2	3	3	3	3	3	3	3	3	3	3	3	3	3	3	3
P21953	P21953	4	4	4	2-oxoisovalerate dehydrogenase subunit beta, mitochondrial	BCKDHB	sp|P21953|ODBB_HUMAN 2-oxoisovalerate dehydrogenase subunit beta, mitochondrial OS=Homo sapiens OX=9606 GN=BCKDHB PE=1 SV=2	1	4	4	4	2	2	3	1	3	2	4	4	2	4	4	4	4	4	4	4	4	4	2	2	3	1	3	2	4	4	2	4	4	4	4	4	4	4	4	4	2	2
O14874	O14874	2	2	2	[3-methyl-2-oxobutanoate dehydrogenase [lipoamide]] kinase, mitochondrial	BCKDK	sp|O14874|BCKD_HUMAN [3-methyl-2-oxobutanoate dehydrogenase [lipoamide]] kinase, mitochondrial OS=Homo sapiens OX=9606 GN=BCKDK PE=1 SV=2	1	2	2	2	0	0	0	0	0	0	0	0	0	1	1	2	1	1	1	1	1	1	0	0	0	0	0	0	0	0	0	1	1	2	1	1	1	1	1	1	0	0
P10415	P10415	2	2	2	Apoptosis regulator Bcl-2	BCL2	sp|P10415|BCL2_HUMAN Apoptosis regulator Bcl-2 OS=Homo sapiens OX=9606 GN=BCL2 PE=1 SV=2	1	2	2	2	0	0	1	0	0	0	0	0	0	1	1	2	2	2	1	1	2	1	0	0	1	0	0	0	0	0	0	1	1	2	2	2	1	1	2	1	0	0
Q9BXK5	Q9BXK5	2	2	2	Bcl-2-like protein 13	BCL2L13	sp|Q9BXK5|B2L13_HUMAN Bcl-2-like protein 13 OS=Homo sapiens OX=9606 GN=BCL2L13 PE=1 SV=1	1	2	2	2	0	0	0	0	0	0	0	0	0	1	2	2	2	1	0	1	2	2	0	0	0	0	0	0	0	0	0	1	2	2	2	1	0	1	2	2	0	0
Q9Y276	Q9Y276	1	1	1	Mitochondrial chaperone BCS1	BCS1L	sp|Q9Y276|BCS1_HUMAN Mitochondrial chaperone BCS1 OS=Homo sapiens OX=9606 GN=BCS1L PE=1 SV=1	1	1	1	1	1	1	1	1	1	1	1	1	1	1	1	1	1	1	1	1	1	1	1	1	1	1	1	1	1	1	1	1	1	1	1	1	1	1	1	1	1	1
Q02338	Q02338	1	1	1	D-beta-hydroxybutyrate dehydrogenase, mitochondrial	BDH1	sp|Q02338|BDH_HUMAN D-beta-hydroxybutyrate dehydrogenase, mitochondrial OS=Homo sapiens OX=9606 GN=BDH1 PE=1 SV=3	1	1	1	1	1	1	1	1	1	1	1	1	0	1	1	1	1	1	1	1	1	1	1	1	1	1	1	1	1	1	0	1	1	1	1	1	1	1	1	1	1	1
Q9BUT1	Q9BUT1	5	5	5	3-hydroxybutyrate dehydrogenase type 2	BDH2	sp|Q9BUT1|BDH2_HUMAN 3-hydroxybutyrate dehydrogenase type 2 OS=Homo sapiens OX=9606 GN=BDH2 PE=1 SV=2	1	5	5	5	3	2	0	2	1	1	2	1	1	2	4	3	3	2	2	5	2	5	3	2	0	2	1	1	2	1	1	2	4	3	3	2	2	5	2	5	3	2
O15155	O15155	1	1	1	BET1 homolog	BET1	sp|O15155|BET1_HUMAN BET1 homolog OS=Homo sapiens OX=9606 GN=BET1 PE=1 SV=1	1	1	1	1	1	1	0	1	0	1	1	1	0	1	1	1	1	1	1	1	1	1	1	1	0	1	0	1	1	1	0	1	1	1	1	1	1	1	1	1	1	1
P21810	P21810	46	45	45	Biglycan	BGN	sp|P21810|PGS1_HUMAN Biglycan OS=Homo sapiens OX=9606 GN=BGN PE=1 SV=2	1	46	45	45	34	35	35	32	42	41	41	33	25	26	23	33	31	27	27	34	29	24	33	34	34	31	42	41	40	32	25	25	23	32	30	27	27	34	28	24	33	34
O00499	O00499	4	4	4	Myc box-dependent-interacting protein 1	BIN1	sp|O00499|BIN1_HUMAN Myc box-dependent-interacting protein 1 OS=Homo sapiens OX=9606 GN=BIN1 PE=1 SV=1	1	4	4	4	1	0	0	0	0	0	0	0	1	2	4	2	3	2	2	2	1	3	1	0	0	0	0	0	0	0	1	2	4	2	3	2	2	2	1	3	1	0
P54132	P54132	2	2	2	Bloom syndrome protein	BLM	sp|P54132|BLM_HUMAN Bloom syndrome protein OS=Homo sapiens OX=9606 GN=BLM PE=1 SV=1	1	2	2	2	0	1	1	0	0	0	0	0	0	1	1	1	1	2	0	1	1	1	0	1	1	0	0	0	0	0	0	1	1	1	1	2	0	1	1	1	0	1
Q13867	Q13867	4	4	4	Bleomycin hydrolase	BLMH	sp|Q13867|BLMH_HUMAN Bleomycin hydrolase OS=Homo sapiens OX=9606 GN=BLMH PE=1 SV=1	1	4	4	4	0	1	0	0	0	0	0	0	1	3	4	3	4	3	3	3	4	4	0	1	0	0	0	0	0	0	1	3	4	3	4	3	3	3	4	4	0	1
P53004	P53004	1	1	1	Biliverdin reductase A	BLVRA	sp|P53004|BIEA_HUMAN Biliverdin reductase A OS=Homo sapiens OX=9606 GN=BLVRA PE=1 SV=2	1	1	1	1	0	0	0	1	0	0	1	1	0	1	1	1	1	1	1	1	1	1	0	0	0	1	0	0	1	1	0	1	1	1	1	1	1	1	1	1	0	0
P30043	P30043	8	8	8	Flavin reductase (NADPH)	BLVRB	sp|P30043|BLVRB_HUMAN Flavin reductase (NADPH) OS=Homo sapiens OX=9606 GN=BLVRB PE=1 SV=3	1	8	8	8	5	1	3	4	2	2	2	3	3	6	8	5	7	6	5	5	5	7	5	1	3	4	2	2	2	3	3	6	8	5	7	6	5	5	5	7	5	1
Q86WA6	Q86WA6	2	2	2	Valacyclovir hydrolase	BPHL	sp|Q86WA6|BPHL_HUMAN Valacyclovir hydrolase OS=Homo sapiens OX=9606 GN=BPHL PE=1 SV=1	1	2	2	2	0	0	1	2	1	0	1	2	1	2	1	2	2	2	2	2	2	2	0	0	1	2	1	0	1	2	1	2	1	2	2	2	2	2	2	2	0	0
P17213	P17213	3	3	3	Bactericidal permeability-increasing protein	BPI	sp|P17213|BPI_HUMAN Bactericidal permeability-increasing protein OS=Homo sapiens OX=9606 GN=BPI PE=1 SV=4	1	3	3	3	0	0	0	0	0	0	0	0	0	1	1	2	3	2	2	0	0	1	0	0	0	0	0	0	0	0	0	1	1	2	3	2	2	0	0	1	0	0
P46736	P46736	2	2	2	Lys-63-specific deubiquitinase BRCC36	BRCC3	sp|P46736|BRCC3_HUMAN Lys-63-specific deubiquitinase BRCC36 OS=Homo sapiens OX=9606 GN=BRCC3 PE=1 SV=2	1	2	2	2	1	1	2	1	1	0	1	2	0	2	2	1	2	2	2	2	2	2	1	1	2	1	1	0	1	2	0	2	2	1	2	2	2	2	2	2	1	1
Q9NXR7	Q9NXR7	3	3	3	BRCA1-A complex subunit BRE	BRE	sp|Q9NXR7|BABA2_HUMAN BRISC and BRCA1-A complex member 2 OS=Homo sapiens OX=9606 GN=BABAM2 PE=1 SV=2	1	3	3	3	0	0	2	1	1	0	0	2	0	2	3	2	3	3	3	2	3	3	0	0	2	1	1	0	0	2	0	2	3	2	3	3	3	2	3	3	0	0
Q8WUW1	Q8WUW1	4	4	4	Protein BRICK1	BRK1	sp|Q8WUW1|BRK1_HUMAN Protein BRICK1 OS=Homo sapiens OX=9606 GN=BRK1 PE=1 SV=1	1	4	4	4	3	1	1	1	1	1	1	2	1	3	3	4	4	3	4	3	3	3	3	1	1	1	1	1	1	2	1	3	3	4	4	3	4	3	3	3	3	1
Q5VW32	Q5VW32	1	1	1	BRO1 domain-containing protein BROX	BROX	sp|Q5VW32|BROX_HUMAN BRO1 domain-containing protein BROX OS=Homo sapiens OX=9606 GN=BROX PE=1 SV=1	1	1	1	1	0	0	0	0	0	0	0	0	0	1	1	0	0	0	1	0	1	1	0	0	0	0	0	0	0	0	0	1	1	0	0	0	1	0	1	1	0	0
P35613	P35613	5	5	5	Basigin	BSG	sp|P35613|BASI_HUMAN Basigin OS=Homo sapiens OX=9606 GN=BSG PE=1 SV=2	1	5	5	5	2	1	5	1	2	1	2	3	2	3	3	4	3	5	3	3	3	4	2	1	5	1	2	1	2	3	2	3	3	4	3	5	3	3	3	4	2	1
Q10588	Q10588	10	10	10	ADP-ribosyl cyclase/cyclic ADP-ribose hydrolase 2	BST1	sp|Q10588|BST1_HUMAN ADP-ribosyl cyclase/cyclic ADP-ribose hydrolase 2 OS=Homo sapiens OX=9606 GN=BST1 PE=1 SV=2	1	10	10	10	2	1	2	4	2	1	2	1	1	5	7	10	10	9	9	9	9	7	2	1	2	4	2	1	2	1	1	5	7	10	10	9	9	9	9	7	2	1
Q10589	Q10589	2	2	2	Bone marrow stromal antigen 2	BST2	sp|Q10589|BST2_HUMAN Bone marrow stromal antigen 2 OS=Homo sapiens OX=9606 GN=BST2 PE=1 SV=1	1	2	2	2	1	2	2	2	1	0	2	2	1	2	2	2	2	2	2	2	2	1	1	2	2	2	1	0	2	2	1	2	2	2	2	2	2	2	2	1	1	2
P78410;O00481;O00478	P78410;O00481;O00478	1;1;1	1;1;1	1;1;1	Butyrophilin subfamily 3 member A2;Butyrophilin subfamily 3 member A1;Butyrophilin subfamily 3 member A3	BTN3A2;BTN3A1;BTN3A3	sp|P78410|BT3A2_HUMAN Butyrophilin subfamily 3 member A2 OS=Homo sapiens OX=9606 GN=BTN3A2 PE=1 SV=2;sp|O00481|BT3A1_HUMAN Butyrophilin subfamily 3 member A1 OS=Homo sapiens OX=9606 GN=BTN3A1 PE=1 SV=3;sp|O00478|BT3A3_HUMAN Butyrophilin subfamily 3 member	3	1	1	1	0	0	1	1	0	0	1	1	0	1	0	0	0	1	0	1	1	1	0	0	1	1	0	0	1	1	0	1	0	0	0	1	0	1	1	1	0	0
O43684	O43684	4	4	4	Mitotic checkpoint protein BUB3	BUB3	sp|O43684|BUB3_HUMAN Mitotic checkpoint protein BUB3 OS=Homo sapiens OX=9606 GN=BUB3 PE=1 SV=1	1	4	4	4	1	0	2	1	2	1	1	0	0	4	4	4	4	4	4	4	4	4	1	0	2	1	2	1	1	0	0	4	4	4	4	4	4	4	4	4	1	0
Q7Z7L8	Q7Z7L8	2	2	2	Uncharacterized protein C11orf96	C11orf96	sp|Q7Z7L8|CK096_HUMAN Uncharacterized protein C11orf96 OS=Homo sapiens OX=9606 GN=C11orf96 PE=1 SV=3	1	2	2	2	2	1	1	2	1	1	1	1	1	2	1	2	2	1	1	1	1	1	2	1	1	2	1	1	1	1	1	2	1	2	2	1	1	1	1	1	2	1
Q99622	Q99622	4	4	4	Protein C10	C12orf57	sp|Q99622|C10_HUMAN Protein C10 OS=Homo sapiens OX=9606 GN=C12orf57 PE=1 SV=1	1	4	4	4	1	0	0	1	0	0	0	0	0	3	3	4	4	4	4	3	4	4	1	0	0	1	0	0	0	0	0	3	3	4	4	4	4	3	4	4	1	0
Q9UKR5	Q9UKR5	2	2	2	Probable ergosterol biosynthetic protein 28	C14orf1	sp|Q9UKR5|ERG28_HUMAN Ergosterol biosynthetic protein 28 homolog OS=Homo sapiens OX=9606 GN=ERG28 PE=1 SV=1	1	2	2	2	1	0	1	1	0	0	2	2	1	2	2	2	2	2	1	2	2	1	1	0	1	1	0	0	2	2	1	2	2	2	2	2	1	2	2	1	1	0
Q7Z3D6	Q7Z3D6	5	5	5	UPF0317 protein C14orf159, mitochondrial	C14orf159	sp|Q7Z3D6|GLUCM_HUMAN D-glutamate cyclase, mitochondrial OS=Homo sapiens OX=9606 GN=DGLUCY PE=1 SV=2	1	5	5	5	3	1	4	1	0	1	2	3	2	5	4	4	3	1	4	2	5	4	3	1	4	1	0	1	2	3	2	5	4	4	3	1	4	2	5	4	3	1
Q9Y224	Q9Y224	11	11	11	UPF0568 protein C14orf166	C14orf166	sp|Q9Y224|RTRAF_HUMAN RNA transcription, translation and transport factor protein OS=Homo sapiens OX=9606 GN=RTRAF PE=1 SV=1	1	11	11	11	2	3	1	2	2	2	6	4	0	9	8	11	10	7	11	9	9	10	2	3	1	2	2	2	6	4	0	9	8	11	10	7	11	9	9	10	2	3
Q96GQ5	Q96GQ5	5	5	5	RUS1 family protein C16orf58	C16orf58	sp|Q96GQ5|RUSF1_HUMAN RUS family member 1 OS=Homo sapiens OX=9606 GN=RUSF1 PE=1 SV=2	1	5	5	5	3	3	4	2	2	2	2	3	2	2	3	3	3	5	4	5	5	4	3	3	4	2	2	2	2	3	2	2	3	3	3	5	4	5	5	4	3	3
Q7Z3J2	Q7Z3J2	4	4	4	UPF0505 protein C16orf62	C16orf62	sp|Q7Z3J2|VP35L_HUMAN VPS35 endosomal protein sorting factor-like OS=Homo sapiens OX=9606 GN=VPS35L PE=1 SV=2	1	4	4	4	2	0	1	0	0	0	0	2	1	3	4	3	2	3	3	3	3	4	2	0	1	0	0	0	0	2	1	3	4	3	2	3	3	3	3	4	2	0
Q2M2W7	Q2M2W7	2	2	2	UPF0450 protein C17orf58	C17orf58	sp|Q2M2W7|CQ058_HUMAN UPF0450 protein C17orf58 OS=Homo sapiens OX=9606 GN=C17orf58 PE=3 SV=2	1	2	2	2	2	1	1	2	2	2	2	2	2	2	1	0	1	2	2	1	0	1	2	1	1	2	2	2	2	2	2	2	1	0	1	2	2	1	0	1	2	1
Q96GS4	Q96GS4	1	1	1	Uncharacterized protein C17orf59	C17orf59	sp|Q96GS4|BORC6_HUMAN BLOC-1-related complex subunit 6 OS=Homo sapiens OX=9606 GN=BORCS6 PE=1 SV=2	1	1	1	1	0	0	0	0	0	0	0	0	0	1	1	1	1	1	0	1	0	1	0	0	0	0	0	0	0	0	0	1	1	1	1	1	0	1	0	1	0	0
Q9NWV4	Q9NWV4	2	2	2	UPF0587 protein C1orf123	C1orf123	sp|Q9NWV4|CZIB_HUMAN CXXC motif containing zinc binding protein OS=Homo sapiens OX=9606 GN=CZIB PE=1 SV=1	1	2	2	2	0	0	0	0	0	0	0	0	0	1	1	0	1	2	0	0	2	2	0	0	0	0	0	0	0	0	0	1	1	0	1	2	0	0	2	2	0	0
Q9H425	Q9H425	2	2	2	Uncharacterized protein C1orf198	C1orf198	sp|Q9H425|CA198_HUMAN Uncharacterized protein C1orf198 OS=Homo sapiens OX=9606 GN=C1orf198 PE=1 SV=1	1	2	2	2	0	0	0	1	0	0	1	1	1	2	2	2	2	2	2	2	2	2	0	0	0	1	0	0	1	1	1	2	2	2	2	2	2	2	2	2	0	0
Q69YW2	Q69YW2	1	1	1	Protein stum homolog	C1orf95	sp|Q69YW2|STUM_HUMAN Protein stum homolog OS=Homo sapiens OX=9606 GN=STUM PE=1 SV=1	1	1	1	1	1	0	1	0	0	1	0	0	0	1	1	1	1	1	1	0	1	1	1	0	1	0	0	1	0	0	0	1	1	1	1	1	1	0	1	1	1	0
P02745	P02745	3	3	3	Complement C1q subcomponent subunit A	C1QA	sp|P02745|C1QA_HUMAN Complement C1q subcomponent subunit A OS=Homo sapiens OX=9606 GN=C1QA PE=1 SV=2	1	3	3	3	0	0	0	0	1	0	1	1	0	2	3	3	3	3	2	2	2	2	0	0	0	0	1	0	1	1	0	2	3	3	3	3	2	2	2	2	0	0
P02746	P02746	6	6	6	Complement C1q subcomponent subunit B	C1QB	sp|P02746|C1QB_HUMAN Complement C1q subcomponent subunit B OS=Homo sapiens OX=9606 GN=C1QB PE=1 SV=3	1	6	6	6	1	2	3	4	4	4	5	3	2	6	5	6	6	5	6	5	5	6	1	2	3	4	4	4	5	3	2	6	5	6	6	5	6	5	5	6	1	2
Q07021	Q07021	5	5	5	Complement component 1 Q subcomponent-binding protein, mitochondrial	C1QBP	sp|Q07021|C1QBP_HUMAN Complement component 1 Q subcomponent-binding protein, mitochondrial OS=Homo sapiens OX=9606 GN=C1QBP PE=1 SV=1	1	5	5	5	1	0	1	1	1	0	0	0	0	5	5	5	5	5	5	4	4	5	1	0	1	1	1	0	0	0	0	5	5	5	5	5	5	4	4	5	1	0
P02747	P02747	5	5	5	Complement C1q subcomponent subunit C	C1QC	sp|P02747|C1QC_HUMAN Complement C1q subcomponent subunit C OS=Homo sapiens OX=9606 GN=C1QC PE=1 SV=3	1	5	5	5	3	4	3	4	3	3	4	4	2	5	5	5	5	4	5	4	4	4	3	4	3	4	3	3	4	4	2	5	5	5	5	4	5	4	4	4	3	4
Q9BXJ5	Q9BXJ5	2	1	1	Complement C1q tumor necrosis factor-related protein 2	C1QTNF2	sp|Q9BXJ5|C1QT2_HUMAN Complement C1q tumor necrosis factor-related protein 2 OS=Homo sapiens OX=9606 GN=C1QTNF2 PE=1 SV=1	1	2	1	1	1	1	1	0	0	0	1	1	1	2	1	0	1	0	1	1	1	1	0	1	1	0	0	0	1	1	1	1	1	0	1	0	1	1	1	1	0	1
Q9BXJ4	Q9BXJ4	1	1	1	Complement C1q tumor necrosis factor-related protein 3	C1QTNF3	sp|Q9BXJ4|C1QT3_HUMAN Complement C1q tumor necrosis factor-related protein 3 OS=Homo sapiens OX=9606 GN=C1QTNF3 PE=1 SV=1	1	1	1	1	0	1	1	1	0	1	1	1	1	1	1	1	1	1	1	1	1	1	0	1	1	1	0	1	1	1	1	1	1	1	1	1	1	1	1	1	0	1
Q9BXJ0	Q9BXJ0	1	1	1	Complement C1q tumor necrosis factor-related protein 5	C1QTNF5	sp|Q9BXJ0|C1QT5_HUMAN Complement C1q tumor necrosis factor-related protein 5 OS=Homo sapiens OX=9606 GN=C1QTNF5 PE=1 SV=1	1	1	1	1	0	1	1	1	1	1	1	1	0	1	1	1	1	0	0	0	1	1	0	1	1	1	1	1	1	1	0	1	1	1	1	0	0	0	1	1	0	1
Q9BXJ2	Q9BXJ2	3	3	2	Complement C1q tumor necrosis factor-related protein 7	C1QTNF7	sp|Q9BXJ2|C1QT7_HUMAN Complement C1q tumor necrosis factor-related protein 7 OS=Homo sapiens OX=9606 GN=C1QTNF7 PE=2 SV=1	1	3	3	2	3	0	2	2	2	0	2	1	1	3	2	2	2	2	2	2	2	2	3	0	2	2	2	0	2	1	1	3	2	2	2	2	2	2	2	2	2	0
P00736	P00736	16	16	16	Complement C1r subcomponent;Complement C1r subcomponent heavy chain;Complement C1r subcomponent light chain	C1R	sp|P00736|C1R_HUMAN Complement C1r subcomponent OS=Homo sapiens OX=9606 GN=C1R PE=1 SV=2	1	16	16	16	1	1	4	5	2	4	7	4	1	7	11	11	12	12	11	11	11	13	1	1	4	5	2	4	7	4	1	7	11	11	12	12	11	11	11	13	1	1
P09871	P09871	9	9	9	Complement C1s subcomponent;Complement C1s subcomponent heavy chain;Complement C1s subcomponent light chain	C1S	sp|P09871|C1S_HUMAN Complement C1s subcomponent OS=Homo sapiens OX=9606 GN=C1S PE=1 SV=1	1	9	9	9	3	2	2	5	0	4	4	4	2	6	9	8	8	7	7	8	8	8	3	2	2	5	0	4	4	4	2	6	9	8	8	7	7	8	8	8	3	2
Q9H6V9	Q9H6V9	2	2	2	UPF0554 protein C2orf43	C2orf43	sp|Q9H6V9|LDAH_HUMAN Lipid droplet-associated hydrolase OS=Homo sapiens OX=9606 GN=LDAH PE=1 SV=1	1	2	2	2	0	0	1	1	1	1	2	2	1	2	2	2	2	2	2	2	2	2	0	0	1	1	1	1	2	2	1	2	2	2	2	2	2	2	2	2	0	0
P01024	P01024	69	69	62	Complement C3;Complement C3 beta chain;C3-beta-c;Complement C3 alpha chain;C3a anaphylatoxin;Acylation stimulating protein;Complement C3b alpha chain;Complement C3c alpha chain fragment 1;Complement C3dg fragment;Complement C3g fragment;Complement C3d fragment;Complement C3f fragment;Complement C3c alpha chain fragment 2	C3	sp|P01024|CO3_HUMAN Complement C3 OS=Homo sapiens OX=9606 GN=C3 PE=1 SV=2	1	69	69	62	28	21	26	39	28	16	23	25	18	54	63	56	64	53	54	43	57	64	28	21	26	39	28	16	23	25	18	54	63	56	64	53	54	43	57	64	25	17
P0C0L4;CON__ENSEMBL:ENSBTAP00000007350;CON__P01030	P0C0L4	45;5;4	45;5;4	3;1;1	Complement C4-A;Complement C4 beta chain;Complement C4-A alpha chain;C4a anaphylatoxin;C4b-A;C4d-A;Complement C4 gamma chain	C4A	sp|P0C0L4|CO4A_HUMAN Complement C4-A OS=Homo sapiens OX=9606 GN=C4A PE=1 SV=2	3	45	45	3	23	21	14	30	18	18	17	23	14	36	36	32	38	34	35	29	37	39	23	21	14	30	18	18	17	23	14	36	36	32	38	34	35	29	37	39	2	2
P0C0L5	P0C0L5	45	3	3	Complement C4-B;Complement C4 beta chain;Complement C4-B alpha chain;C4a anaphylatoxin;C4b-B;C4d-B;Complement C4 gamma chain	C4B	sp|P0C0L5|CO4B_HUMAN Complement C4-B OS=Homo sapiens OX=9606 GN=C4B PE=1 SV=2	1	45	3	3	22	19	14	30	18	16	17	24	14	35	37	31	36	34	35	29	37	39	1	0	1	2	2	0	2	3	2	2	3	1	1	3	3	3	3	3	1	0
P04003	P04003	15	15	15	C4b-binding protein alpha chain	C4BPA	sp|P04003|C4BPA_HUMAN C4b-binding protein alpha chain OS=Homo sapiens OX=9606 GN=C4BPA PE=1 SV=2	1	15	15	15	10	4	12	8	5	4	8	5	3	12	8	13	11	9	10	13	11	10	10	4	12	8	5	4	8	5	3	12	8	13	11	9	10	13	11	10	10	4
D6RIA3	D6RIA3	1	1	1	Uncharacterized protein C4orf54	C4orf54	sp|D6RIA3|CD054_HUMAN Uncharacterized protein C4orf54 OS=Homo sapiens OX=9606 GN=C4orf54 PE=2 SV=1	1	1	1	1	0	0	0	0	0	0	0	0	0	1	1	1	1	1	1	1	1	1	0	0	0	0	0	0	0	0	0	1	1	1	1	1	1	1	1	1	0	0
P01031;CON__Q1A7A4	P01031	15;1	15;1	15;1	Complement C5;Complement C5 beta chain;Complement C5 alpha chain;C5a anaphylatoxin;Complement C5 alpha chain	C5	sp|P01031|CO5_HUMAN Complement C5 OS=Homo sapiens OX=9606 GN=C5 PE=1 SV=4	2	15	15	15	4	2	4	6	5	1	2	3	3	10	14	8	14	11	10	12	8	15	4	2	4	6	5	1	2	3	3	10	14	8	14	11	10	12	8	15	4	2
P13671	P13671	6	6	6	Complement component C6	C6	sp|P13671|CO6_HUMAN Complement component C6 OS=Homo sapiens OX=9606 GN=C6 PE=1 SV=3	1	6	6	6	3	0	2	4	3	3	3	1	2	2	3	1	2	3	3	4	2	2	3	0	2	4	3	3	3	1	2	2	3	1	2	3	3	4	2	2	3	0
P10643	P10643	4	4	4	Complement component C7	C7	sp|P10643|CO7_HUMAN Complement component C7 OS=Homo sapiens OX=9606 GN=C7 PE=1 SV=2	1	4	4	4	1	2	1	2	2	1	2	0	1	0	1	1	3	2	2	2	3	2	1	2	1	2	2	1	2	0	1	0	1	1	3	2	2	2	3	2	1	2
P07357	P07357	7	7	7	Complement component C8 alpha chain	C8A	sp|P07357|CO8A_HUMAN Complement component C8 alpha chain OS=Homo sapiens OX=9606 GN=C8A PE=1 SV=2	1	7	7	7	3	0	1	1	3	1	1	1	0	4	5	2	4	1	4	4	3	6	3	0	1	1	3	1	1	1	0	4	5	2	4	1	4	4	3	6	3	0
P07358	P07358	7	7	7	Complement component C8 beta chain	C8B	sp|P07358|CO8B_HUMAN Complement component C8 beta chain OS=Homo sapiens OX=9606 GN=C8B PE=1 SV=3	1	7	7	7	3	0	1	3	1	1	1	0	0	5	7	4	5	3	5	5	5	6	3	0	1	3	1	1	1	0	0	5	7	4	5	3	5	5	5	6	3	0
P07360	P07360	5	5	5	Complement component C8 gamma chain	C8G	sp|P07360|CO8G_HUMAN Complement component C8 gamma chain OS=Homo sapiens OX=9606 GN=C8G PE=1 SV=3	1	5	5	5	4	0	2	3	2	1	2	3	0	3	5	3	4	2	4	4	4	5	4	0	2	3	2	1	2	3	0	3	5	3	4	2	4	4	4	5	4	0
Q6P1X6	Q6P1X6	4	4	4	UPF0598 protein C8orf82	C8orf82	sp|Q6P1X6|CH082_HUMAN UPF0598 protein C8orf82 OS=Homo sapiens OX=9606 GN=C8orf82 PE=1 SV=2	1	4	4	4	2	1	2	1	2	2	2	1	1	2	2	3	4	4	4	3	4	4	2	1	2	1	2	2	2	1	1	2	2	3	4	4	4	3	4	4	2	1
P02748;CON__Q3MHN2	P02748	9;2	9;2	9;2	Complement component C9;Complement component C9a;Complement component C9b	C9	sp|P02748|CO9_HUMAN Complement component C9 OS=Homo sapiens OX=9606 GN=C9 PE=1 SV=2	2	9	9	9	7	4	8	7	5	7	5	3	5	7	8	6	8	9	7	8	6	6	7	4	8	7	5	7	5	3	5	7	8	6	8	9	7	8	6	6	7	4
Q9BUH6	Q9BUH6	1	1	1	Protein PAXX	C9orf142	sp|Q9BUH6|PAXX_HUMAN Protein PAXX OS=Homo sapiens OX=9606 GN=PAXX PE=1 SV=2	1	1	1	1	0	0	0	0	0	0	0	0	0	1	1	1	1	1	1	0	1	1	0	0	0	0	0	0	0	0	0	1	1	1	1	1	1	0	1	1	0	0
P00915	P00915	10	10	9	Carbonic anhydrase 1	CA1	sp|P00915|CAH1_HUMAN Carbonic anhydrase 1 OS=Homo sapiens OX=9606 GN=CA1 PE=1 SV=2	1	10	10	9	0	5	5	9	6	0	5	2	0	7	8	6	8	7	7	6	8	9	0	5	5	9	6	0	5	2	0	7	8	6	8	7	7	6	8	9	0	5
P00918	P00918	8	8	8	Carbonic anhydrase 2	CA2	sp|P00918|CAH2_HUMAN Carbonic anhydrase 2 OS=Homo sapiens OX=9606 GN=CA2 PE=1 SV=2	1	8	8	8	2	1	2	4	2	1	1	2	0	6	8	4	7	4	2	1	6	6	2	1	2	4	2	1	1	2	0	6	8	4	7	4	2	1	6	6	2	1
Q9Y2D0	Q9Y2D0	1	1	1	Carbonic anhydrase 5B, mitochondrial	CA5B	sp|Q9Y2D0|CAH5B_HUMAN Carbonic anhydrase 5B, mitochondrial OS=Homo sapiens OX=9606 GN=CA5B PE=1 SV=1	1	1	1	1	0	1	1	0	0	0	1	1	0	1	1	1	0	1	1	1	1	1	0	1	1	0	0	0	1	1	0	1	1	1	0	1	1	1	1	1	0	1
Q9Y376	Q9Y376	3	3	3	Calcium-binding protein 39	CAB39	sp|Q9Y376|CAB39_HUMAN Calcium-binding protein 39 OS=Homo sapiens OX=9606 GN=CAB39 PE=1 SV=1	1	3	3	3	0	0	0	1	0	0	1	1	0	2	3	2	2	2	2	2	2	2	0	0	0	1	0	0	1	1	0	2	3	2	2	2	2	2	2	2	0	0
P54289;Q9NY47	P54289	18;1	18;1	18;1	Voltage-dependent calcium channel subunit alpha-2/delta-1;Voltage-dependent calcium channel subunit alpha-2-1;Voltage-dependent calcium channel subunit delta-1	CACNA2D1	sp|P54289|CA2D1_HUMAN Voltage-dependent calcium channel subunit alpha-2/delta-1 OS=Homo sapiens OX=9606 GN=CACNA2D1 PE=1 SV=3	2	18	18	18	4	0	6	7	1	3	7	4	0	15	12	14	18	13	16	14	12	14	4	0	6	7	1	3	7	4	0	15	12	14	18	13	16	14	12	14	4	0
Q9HB71	Q9HB71	3	3	2	Calcyclin-binding protein	CACYBP	sp|Q9HB71|CYBP_HUMAN Calcyclin-binding protein OS=Homo sapiens OX=9606 GN=CACYBP PE=1 SV=2	1	3	3	2	1	1	0	1	2	1	1	1	0	2	2	3	3	1	1	2	2	3	1	1	0	1	2	1	1	1	0	2	2	3	3	1	1	2	2	3	1	1
P27708	P27708	10	10	10	CAD protein;Glutamine-dependent carbamoyl-phosphate synthase;Aspartate carbamoyltransferase;Dihydroorotase	CAD	sp|P27708|PYR1_HUMAN CAD protein OS=Homo sapiens OX=9606 GN=CAD PE=1 SV=3	1	10	10	10	7	7	6	7	6	4	9	6	3	7	8	8	9	7	5	8	10	7	7	7	6	7	6	4	9	6	3	7	8	8	9	7	5	8	10	7	7	7
Q8N126	Q8N126	1	1	1	Cell adhesion molecule 3	CADM3	sp|Q8N126|CADM3_HUMAN Cell adhesion molecule 3 OS=Homo sapiens OX=9606 GN=CADM3 PE=1 SV=1	1	1	1	1	0	0	0	0	0	0	0	0	0	1	1	1	1	1	0	1	1	1	0	0	0	0	0	0	0	0	0	1	1	1	1	1	0	1	1	1	0	0
Q05682	Q05682	55	55	55	Caldesmon	CALD1	sp|Q05682|CALD1_HUMAN Caldesmon OS=Homo sapiens OX=9606 GN=CALD1 PE=1 SV=3	1	55	55	55	25	19	27	21	12	16	27	25	15	42	35	49	48	38	35	46	41	39	25	19	27	21	12	16	27	25	15	42	35	49	48	38	35	46	41	39	25	19
Q9HA72	Q9HA72	4	4	4	Calcium homeostasis modulator protein 2	CALHM2	sp|Q9HA72|CAHM2_HUMAN Calcium homeostasis modulator protein 2 OS=Homo sapiens OX=9606 GN=CALHM2 PE=1 SV=1	1	4	4	4	1	0	2	1	0	0	0	2	0	3	4	4	4	4	3	4	4	4	1	0	2	1	0	0	0	2	0	3	4	4	4	4	3	4	4	4	1	0
P0DP25;P0DP24;P0DP23	P0DP25;P0DP24;P0DP23	9;9;9	9;9;9	9;9;9	Calmodulin-3	CALM3	sp|P0DP25|CALM3_HUMAN Calmodulin-3 OS=Homo sapiens OX=9606 GN=CALM3 PE=1 SV=1;sp|P0DP24|CALM2_HUMAN Calmodulin-2 OS=Homo sapiens OX=9606 GN=CALM2 PE=1 SV=1;sp|P0DP23|CALM1_HUMAN Calmodulin-1 OS=Homo sapiens OX=9606 GN=CALM1 PE=1 SV=1	3	9	9	9	1	2	0	1	1	1	2	1	1	7	8	7	8	7	8	7	9	9	1	2	0	1	1	1	2	1	1	7	8	7	8	7	8	7	9	9	1	2
P27797	P27797	9	9	9	Calreticulin	CALR	sp|P27797|CALR_HUMAN Calreticulin OS=Homo sapiens OX=9606 GN=CALR PE=1 SV=1	1	9	9	9	7	6	6	7	7	6	7	8	8	8	9	8	9	9	8	8	8	8	7	6	6	7	7	6	7	8	8	8	9	8	9	9	8	8	8	8	7	6
O43852	O43852	8	8	8	Calumenin	CALU	sp|O43852|CALU_HUMAN Calumenin OS=Homo sapiens OX=9606 GN=CALU PE=1 SV=2	1	8	8	8	4	1	2	2	3	1	1	3	1	7	8	7	7	7	7	4	8	7	4	1	2	2	3	1	1	3	1	7	8	7	7	7	7	4	8	7	4	1
Q14012	Q14012	2	2	2	Calcium/calmodulin-dependent protein kinase type 1	CAMK1	sp|Q14012|KCC1A_HUMAN Calcium/calmodulin-dependent protein kinase type 1 OS=Homo sapiens OX=9606 GN=CAMK1 PE=1 SV=1	1	2	2	2	1	0	1	1	1	0	0	1	1	2	1	1	1	2	2	1	1	1	1	0	1	1	1	0	0	1	1	2	1	1	1	2	2	1	1	1	1	0
Q13557;Q9UQM7	Q13557	13;2	10;0	10;0	Calcium/calmodulin-dependent protein kinase type II subunit delta	CAMK2D	sp|Q13557|KCC2D_HUMAN Calcium/calmodulin-dependent protein kinase type II subunit delta OS=Homo sapiens OX=9606 GN=CAMK2D PE=1 SV=3	2	13	10	10	11	8	9	10	7	9	11	12	7	7	10	9	10	9	9	11	10	10	8	6	6	7	5	7	8	9	5	4	7	6	7	7	7	9	7	7	8	6
Q13555;Q13554	Q13555;Q13554	16;8	16;8	13;5	Calcium/calmodulin-dependent protein kinase type II subunit gamma;Calcium/calmodulin-dependent protein kinase type II subunit beta	CAMK2G;CAMK2B	sp|Q13555|KCC2G_HUMAN Calcium/calmodulin-dependent protein kinase type II subunit gamma OS=Homo sapiens OX=9606 GN=CAMK2G PE=1 SV=4;sp|Q13554|KCC2B_HUMAN Calcium/calmodulin-dependent protein kinase type II subunit beta OS=Homo sapiens OX=9606 GN=CAMK2B PE=	2	16	16	13	14	11	15	15	12	11	13	13	10	13	11	13	13	10	12	11	13	11	14	11	15	15	12	11	13	13	10	13	11	13	13	10	12	11	13	11	11	9
P49069	P49069	1	1	1	Calcium signal-modulating cyclophilin ligand	CAMLG	sp|P49069|CAMLG_HUMAN Calcium signal-modulating cyclophilin ligand OS=Homo sapiens OX=9606 GN=CAMLG PE=1 SV=1	1	1	1	1	1	1	1	1	1	0	1	1	1	1	1	1	1	1	1	1	1	1	1	1	1	1	1	0	1	1	1	1	1	1	1	1	1	1	1	1	1	1
P49913	P49913	1	1	1	Cathelicidin antimicrobial peptide;Antibacterial protein FALL-39;Antibacterial protein LL-37	CAMP	sp|P49913|CAMP_HUMAN Cathelicidin antimicrobial peptide OS=Homo sapiens OX=9606 GN=CAMP PE=1 SV=1	1	1	1	1	0	0	0	0	0	0	0	0	0	1	1	1	1	1	1	1	1	1	0	0	0	0	0	0	0	0	0	1	1	1	1	1	1	1	1	1	0	0
Q86VP6	Q86VP6	26	26	26	Cullin-associated NEDD8-dissociated protein 1	CAND1	sp|Q86VP6|CAND1_HUMAN Cullin-associated NEDD8-dissociated protein 1 OS=Homo sapiens OX=9606 GN=CAND1 PE=1 SV=2	1	26	26	26	7	2	7	11	6	3	12	11	3	16	25	17	22	18	18	19	21	25	7	2	7	11	6	3	12	11	3	16	25	17	22	18	18	19	21	25	7	2
P27824	P27824	19	19	19	Calnexin	CANX	sp|P27824|CALX_HUMAN Calnexin OS=Homo sapiens OX=9606 GN=CANX PE=1 SV=2	1	19	19	19	14	12	12	12	12	11	14	11	13	12	15	17	15	16	15	18	15	17	14	12	12	12	12	11	14	11	13	12	15	17	15	16	15	18	15	17	14	12
Q01518	Q01518	38	38	38	Adenylyl cyclase-associated protein 1	CAP1	sp|Q01518|CAP1_HUMAN Adenylyl cyclase-associated protein 1 OS=Homo sapiens OX=9606 GN=CAP1 PE=1 SV=5	1	38	38	38	10	6	9	8	7	11	13	19	5	20	24	34	30	25	29	30	26	30	10	6	9	8	7	11	13	19	5	20	24	34	30	25	29	30	26	30	10	6
P40123	P40123	14	14	14	Adenylyl cyclase-associated protein 2	CAP2	sp|P40123|CAP2_HUMAN Adenylyl cyclase-associated protein 2 OS=Homo sapiens OX=9606 GN=CAP2 PE=1 SV=1	1	14	14	14	7	5	4	5	4	5	9	7	6	8	12	9	9	8	8	8	11	12	7	5	4	5	4	5	9	7	6	8	12	9	9	8	8	8	11	12	7	5
P40121	P40121	7	7	7	Macrophage-capping protein	CAPG	sp|P40121|CAPG_HUMAN Macrophage-capping protein OS=Homo sapiens OX=9606 GN=CAPG PE=1 SV=2	1	7	7	7	1	0	2	1	0	0	4	3	0	3	7	4	4	4	3	4	5	7	1	0	2	1	0	0	4	3	0	3	7	4	4	4	3	4	5	7	1	0
P07384	P07384	26	26	26	Calpain-1 catalytic subunit	CAPN1	sp|P07384|CAN1_HUMAN Calpain-1 catalytic subunit OS=Homo sapiens OX=9606 GN=CAPN1 PE=1 SV=1	1	26	26	26	18	11	15	15	10	13	17	14	8	15	22	22	24	20	18	17	23	22	18	11	15	15	10	13	17	14	8	15	22	22	24	20	18	17	23	22	18	11
P17655	P17655	17	17	17	Calpain-2 catalytic subunit	CAPN2	sp|P17655|CAN2_HUMAN Calpain-2 catalytic subunit OS=Homo sapiens OX=9606 GN=CAPN2 PE=1 SV=6	1	17	17	17	10	3	4	7	4	3	7	8	6	10	16	15	12	10	12	13	14	16	10	3	4	7	4	3	7	8	6	10	16	15	12	10	12	13	14	16	10	3
O15484	O15484	7	7	7	Calpain-5	CAPN5	sp|O15484|CAN5_HUMAN Calpain-5 OS=Homo sapiens OX=9606 GN=CAPN5 PE=1 SV=2	1	7	7	7	4	2	4	6	3	3	3	4	3	5	5	6	4	6	4	5	6	4	4	2	4	6	3	3	3	4	3	5	5	6	4	6	4	5	6	4	4	2
P04632	P04632	11	11	11	Calpain small subunit 1	CAPNS1	sp|P04632|CPNS1_HUMAN Calpain small subunit 1 OS=Homo sapiens OX=9606 GN=CAPNS1 PE=1 SV=1	1	11	11	11	3	2	3	4	3	3	4	4	3	5	9	10	10	9	8	7	8	9	3	2	3	4	3	3	4	4	3	5	9	10	10	9	8	7	8	9	3	2
Q14444	Q14444	4	4	4	Caprin-1	CAPRIN1	sp|Q14444|CAPR1_HUMAN Caprin-1 OS=Homo sapiens OX=9606 GN=CAPRIN1 PE=1 SV=2	1	4	4	4	0	0	0	0	0	0	0	1	0	2	2	2	1	4	2	2	3	1	0	0	0	0	0	0	0	1	0	2	2	2	1	4	2	2	3	1	0	0
P52907	P52907	12	10	10	F-actin-capping protein subunit alpha-1	CAPZA1	sp|P52907|CAZA1_HUMAN F-actin-capping protein subunit alpha-1 OS=Homo sapiens OX=9606 GN=CAPZA1 PE=1 SV=3	1	12	10	10	3	4	3	4	3	5	7	4	2	7	10	10	11	10	8	8	8	10	2	3	2	3	2	4	6	3	1	6	8	8	9	8	7	7	7	8	2	3
P47755	P47755	14	14	12	F-actin-capping protein subunit alpha-2	CAPZA2	sp|P47755|CAZA2_HUMAN F-actin-capping protein subunit alpha-2 OS=Homo sapiens OX=9606 GN=CAPZA2 PE=1 SV=3	1	14	14	12	9	10	10	8	8	9	9	10	9	13	13	12	12	14	13	12	13	14	9	10	10	8	8	9	9	10	9	13	13	12	12	14	13	12	13	14	8	9
P47756	P47756	17	17	17	F-actin-capping protein subunit beta	CAPZB	sp|P47756|CAPZB_HUMAN F-actin-capping protein subunit beta OS=Homo sapiens OX=9606 GN=CAPZB PE=1 SV=4	1	17	17	17	8	7	6	8	6	7	8	8	3	9	11	14	14	14	13	11	13	13	8	7	6	8	6	7	8	8	3	9	11	14	14	14	13	11	13	13	8	7
Q8IW45	Q8IW45	2	2	2	ATP-dependent (S)-NAD(P)H-hydrate dehydratase	CARKD	sp|Q8IW45|NNRD_HUMAN ATP-dependent (S)-NAD(P)H-hydrate dehydratase OS=Homo sapiens OX=9606 GN=NAXD PE=1 SV=1	1	2	2	2	0	0	0	0	0	0	0	0	0	1	2	2	2	1	1	1	2	2	0	0	0	0	0	0	0	0	0	1	2	2	2	1	1	1	2	2	0	0
Q86X55	Q86X55	4	4	4	Histone-arginine methyltransferase CARM1	CARM1	sp|Q86X55|CARM1_HUMAN Histone-arginine methyltransferase CARM1 OS=Homo sapiens OX=9606 GN=CARM1 PE=1 SV=3	1	4	4	4	4	3	3	3	1	3	3	1	1	4	4	3	4	3	4	3	4	2	4	3	3	3	1	3	3	1	1	4	4	3	4	3	4	3	4	2	4	3
P49589	P49589	3	3	3	Cysteine--tRNA ligase, cytoplasmic	CARS	sp|P49589|SYCC_HUMAN Cysteine--tRNA ligase, cytoplasmic OS=Homo sapiens OX=9606 GN=CARS1 PE=1 SV=3	1	3	3	3	0	0	0	1	0	0	0	1	1	2	3	1	2	2	2	2	2	3	0	0	0	1	0	0	0	1	1	2	3	1	2	2	2	2	2	3	0	0
O14936	O14936	3	3	3	Peripheral plasma membrane protein CASK	CASK	sp|O14936|CSKP_HUMAN Peripheral plasma membrane protein CASK OS=Homo sapiens OX=9606 GN=CASK PE=1 SV=3	1	3	3	3	0	0	0	0	0	0	0	0	0	1	3	2	2	2	2	2	2	2	0	0	0	0	0	0	0	0	0	1	3	2	2	2	2	2	2	2	0	0
O14958	O14958	7	7	7	Calsequestrin-2	CASQ2	sp|O14958|CASQ2_HUMAN Calsequestrin-2 OS=Homo sapiens OX=9606 GN=CASQ2 PE=1 SV=2	1	7	7	7	7	3	4	2	3	2	4	4	5	6	6	5	5	7	6	4	5	6	7	3	4	2	3	2	4	4	5	6	6	5	5	7	6	4	5	6	7	3
P20810	P20810	10	10	10	Calpastatin	CAST	sp|P20810|ICAL_HUMAN Calpastatin OS=Homo sapiens OX=9606 GN=CAST PE=1 SV=4	1	10	10	10	0	0	2	1	0	0	0	1	1	5	10	8	6	4	5	8	9	10	0	0	2	1	0	0	0	1	1	5	10	8	6	4	5	8	9	10	0	0
P04040	P04040	20	20	20	Catalase	CAT	sp|P04040|CATA_HUMAN Catalase OS=Homo sapiens OX=9606 GN=CAT PE=1 SV=3	1	20	20	20	7	7	6	7	5	2	6	5	5	16	17	19	19	14	15	16	15	18	7	7	6	7	5	2	6	5	5	16	17	19	19	14	15	16	15	18	7	7
Q03135;P56539	Q03135	13;1	13;1	12;1	Caveolin-1	CAV1	sp|Q03135|CAV1_HUMAN Caveolin-1 OS=Homo sapiens OX=9606 GN=CAV1 PE=1 SV=4	2	13	13	12	12	9	10	11	9	9	9	9	7	9	9	13	11	8	8	11	9	9	12	9	10	11	9	9	9	9	7	9	9	13	11	8	8	11	9	9	12	9
P51636	P51636	3	3	3	Caveolin-2	CAV2	sp|P51636|CAV2_HUMAN Caveolin-2 OS=Homo sapiens OX=9606 GN=CAV2 PE=1 SV=2	1	3	3	3	2	3	2	2	2	3	3	3	3	3	3	3	3	3	3	3	3	3	2	3	2	2	2	3	3	3	3	3	3	3	3	3	3	3	3	3	2	3
P16152	P16152	11	11	10	Carbonyl reductase [NADPH] 1	CBR1	sp|P16152|CBR1_HUMAN Carbonyl reductase [NADPH] 1 OS=Homo sapiens OX=9606 GN=CBR1 PE=1 SV=3	1	11	11	10	7	3	5	7	5	6	8	8	3	10	10	7	10	9	8	10	8	9	7	3	5	7	5	6	8	8	3	10	10	7	10	9	8	10	8	9	6	3
O75828	O75828	4	3	3	Carbonyl reductase [NADPH] 3	CBR3	sp|O75828|CBR3_HUMAN Carbonyl reductase [NADPH] 3 OS=Homo sapiens OX=9606 GN=CBR3 PE=1 SV=3	1	4	3	3	1	0	1	0	0	1	1	1	0	1	4	2	3	1	3	4	4	4	0	0	0	0	0	0	0	0	0	0	3	1	2	0	2	3	3	3	0	0
Q13185;P83916	Q13185;P83916	1;1	1;1	1;1	Chromobox protein homolog 3;Chromobox protein homolog 1	CBX3;CBX1	sp|Q13185|CBX3_HUMAN Chromobox protein homolog 3 OS=Homo sapiens OX=9606 GN=CBX3 PE=1 SV=4;sp|P83916|CBX1_HUMAN Chromobox protein homolog 1 OS=Homo sapiens OX=9606 GN=CBX1 PE=1 SV=1	2	1	1	1	0	0	0	0	0	0	0	0	0	1	1	1	1	1	1	1	1	1	0	0	0	0	0	0	0	0	0	1	1	1	1	1	1	1	1	1	0	0
Q8IX12	Q8IX12	2	2	2	Cell division cycle and apoptosis regulator protein 1	CCAR1	sp|Q8IX12|CCAR1_HUMAN Cell division cycle and apoptosis regulator protein 1 OS=Homo sapiens OX=9606 GN=CCAR1 PE=1 SV=2	1	2	2	2	0	1	1	1	1	1	1	1	0	2	1	1	2	2	2	2	2	2	0	1	1	1	1	1	1	1	0	2	1	1	2	2	2	2	2	2	0	1
Q8N163	Q8N163	9	9	9	Cell cycle and apoptosis regulator protein 2	CCAR2	sp|Q8N163|CCAR2_HUMAN Cell cycle and apoptosis regulator protein 2 OS=Homo sapiens OX=9606 GN=CCAR2 PE=1 SV=2	1	9	9	9	2	6	3	8	5	5	8	6	4	6	7	9	8	8	8	7	8	7	2	6	3	8	5	5	8	6	4	6	7	9	8	8	8	7	8	7	2	6
Q96CT7	Q96CT7	2	2	2	Coiled-coil domain-containing protein 124	CCDC124	sp|Q96CT7|CC124_HUMAN Coiled-coil domain-containing protein 124 OS=Homo sapiens OX=9606 GN=CCDC124 PE=1 SV=1	1	2	2	2	0	0	1	1	0	0	0	0	0	1	2	0	1	1	0	1	1	2	0	0	1	1	0	0	0	0	0	1	2	0	1	1	0	1	1	2	0	0
Q96BQ5	Q96BQ5	2	2	2	Coiled-coil domain-containing protein 127	CCDC127	sp|Q96BQ5|CC127_HUMAN Coiled-coil domain-containing protein 127 OS=Homo sapiens OX=9606 GN=CCDC127 PE=1 SV=1	1	2	2	2	2	2	2	2	0	1	2	2	2	2	1	2	2	2	2	2	2	2	2	2	2	2	0	1	2	2	2	2	1	2	2	2	2	2	2	2	2	2
Q96JG6	Q96JG6	2	2	2	Coiled-coil domain-containing protein 132	CCDC132	sp|Q96JG6|VPS50_HUMAN Syndetin OS=Homo sapiens OX=9606 GN=VPS50 PE=1 SV=3	1	2	2	2	2	1	1	2	0	1	2	1	0	2	2	2	2	2	2	2	2	2	2	1	1	2	0	1	2	1	0	2	2	2	2	2	2	2	2	2	2	1
Q8NCX0	Q8NCX0	1	1	1	Coiled-coil domain-containing protein 150	CCDC150	sp|Q8NCX0|CC150_HUMAN Coiled-coil domain-containing protein 150 OS=Homo sapiens OX=9606 GN=CCDC150 PE=1 SV=2	1	1	1	1	1	1	1	1	1	1	1	1	1	1	1	1	1	1	1	1	1	1	1	1	1	1	1	1	1	1	1	1	1	1	1	1	1	1	1	1	1	1
O60826	O60826	5	5	5	Coiled-coil domain-containing protein 22	CCDC22	sp|O60826|CCD22_HUMAN Coiled-coil domain-containing protein 22 OS=Homo sapiens OX=9606 GN=CCDC22 PE=1 SV=1	1	5	5	5	1	0	1	2	1	1	2	3	0	4	5	5	5	5	5	5	4	4	1	0	1	2	1	1	2	3	0	4	5	5	5	5	5	5	4	4	1	0
Q96A33	Q96A33	5	5	5	Coiled-coil domain-containing protein 47	CCDC47	sp|Q96A33|CCD47_HUMAN Coiled-coil domain-containing protein 47 OS=Homo sapiens OX=9606 GN=CCDC47 PE=1 SV=1	1	5	5	5	4	3	3	2	1	2	3	3	2	3	4	3	5	5	3	5	5	3	4	3	3	2	1	2	3	3	2	3	4	3	5	5	3	5	5	3	4	3
Q9Y3C0	Q9Y3C0	1	1	1	WASH complex subunit CCDC53	CCDC53	sp|Q9Y3C0|WASC3_HUMAN WASH complex subunit 3 OS=Homo sapiens OX=9606 GN=WASHC3 PE=1 SV=1	1	1	1	1	0	0	0	0	0	0	0	0	0	1	1	1	1	1	1	1	1	1	0	0	0	0	0	0	0	0	0	1	1	1	1	1	1	1	1	1	0	0
Q16204	Q16204	4	4	4	Coiled-coil domain-containing protein 6	CCDC6	sp|Q16204|CCDC6_HUMAN Coiled-coil domain-containing protein 6 OS=Homo sapiens OX=9606 GN=CCDC6 PE=1 SV=2	1	4	4	4	0	0	0	0	0	0	0	0	0	1	4	3	3	3	3	2	2	3	0	0	0	0	0	0	0	0	0	1	4	3	3	3	3	2	2	3	0	0
Q76M96	Q76M96	2	2	2	Coiled-coil domain-containing protein 80	CCDC80	sp|Q76M96|CCD80_HUMAN Coiled-coil domain-containing protein 80 OS=Homo sapiens OX=9606 GN=CCDC80 PE=1 SV=1	1	2	2	2	1	0	0	1	1	1	1	1	0	1	1	1	2	1	1	2	1	2	1	0	0	1	1	1	1	1	0	1	1	1	2	1	1	2	1	2	1	0
P55774	P55774	3	3	3	C-C motif chemokine 18;CCL18(1-68);CCL18(3-69);CCL18(4-69)	CCL18	sp|P55774|CCL18_HUMAN C-C motif chemokine 18 OS=Homo sapiens OX=9606 GN=CCL18 PE=1 SV=1	1	3	3	3	0	0	0	0	0	1	0	0	0	2	3	0	1	3	3	3	1	1	0	0	0	0	0	1	0	0	0	2	3	0	1	3	3	3	1	1	0	0
Q8ND76	Q8ND76	2	2	2	Cyclin-Y	CCNY	sp|Q8ND76|CCNY_HUMAN Cyclin-Y OS=Homo sapiens OX=9606 GN=CCNY PE=1 SV=2	1	2	2	2	0	0	0	0	0	0	0	0	0	0	2	2	2	2	2	1	2	1	0	0	0	0	0	0	0	0	0	0	2	2	2	2	2	1	2	1	0	0
P78371	P78371	35	35	35	T-complex protein 1 subunit beta	CCT2	sp|P78371|TCPB_HUMAN T-complex protein 1 subunit beta OS=Homo sapiens OX=9606 GN=CCT2 PE=1 SV=4	1	35	35	35	25	21	27	23	23	24	26	25	18	28	26	33	31	28	27	30	25	27	25	21	27	23	23	24	26	25	18	28	26	33	31	28	27	30	25	27	25	21
P49368	P49368	26	26	26	T-complex protein 1 subunit gamma	CCT3	sp|P49368|TCPG_HUMAN T-complex protein 1 subunit gamma OS=Homo sapiens OX=9606 GN=CCT3 PE=1 SV=4	1	26	26	26	18	13	15	18	14	16	16	14	11	20	17	20	22	20	19	18	20	18	18	13	15	18	14	16	16	14	11	20	17	20	22	20	19	18	20	18	18	13
P50991	P50991	25	25	25	T-complex protein 1 subunit delta	CCT4	sp|P50991|TCPD_HUMAN T-complex protein 1 subunit delta OS=Homo sapiens OX=9606 GN=CCT4 PE=1 SV=4	1	25	25	25	17	11	15	17	17	16	17	17	10	17	18	22	21	20	20	21	19	20	17	11	15	17	17	16	17	17	10	17	18	22	21	20	20	21	19	20	17	11
P48643	P48643	26	26	26	T-complex protein 1 subunit epsilon	CCT5	sp|P48643|TCPE_HUMAN T-complex protein 1 subunit epsilon OS=Homo sapiens OX=9606 GN=CCT5 PE=1 SV=1	1	26	26	26	16	6	10	14	11	11	13	14	6	16	16	23	23	18	19	19	18	18	16	6	10	14	11	11	13	14	6	16	16	23	23	18	19	19	18	18	16	6
P40227	P40227	24	24	21	T-complex protein 1 subunit zeta	CCT6A	sp|P40227|TCPZ_HUMAN T-complex protein 1 subunit zeta OS=Homo sapiens OX=9606 GN=CCT6A PE=1 SV=3	1	24	24	21	18	9	15	16	13	12	14	11	6	16	14	20	17	16	18	16	17	16	18	9	15	16	13	12	14	11	6	16	14	20	17	16	18	16	17	16	15	9
Q99832	Q99832	27	27	27	T-complex protein 1 subunit eta	CCT7	sp|Q99832|TCPH_HUMAN T-complex protein 1 subunit eta OS=Homo sapiens OX=9606 GN=CCT7 PE=1 SV=2	1	27	27	27	21	20	20	22	21	22	23	23	18	23	23	24	25	25	25	25	24	26	21	20	20	22	21	22	23	23	18	23	23	24	25	25	25	25	24	26	21	20
P50990	P50990	31	31	31	T-complex protein 1 subunit theta	CCT8	sp|P50990|TCPQ_HUMAN T-complex protein 1 subunit theta OS=Homo sapiens OX=9606 GN=CCT8 PE=1 SV=4	1	31	31	31	22	12	19	18	14	15	16	22	13	25	23	28	28	26	27	27	26	25	22	12	19	18	14	15	16	22	13	25	23	28	28	26	27	27	26	25	22	12
P86791;P86790	P86791;P86790	3;3	3;3	3;3	Vacuolar fusion protein CCZ1 homolog;Vacuolar fusion protein CCZ1 homolog B	CCZ1;CCZ1B	sp|P86791|CCZ1_HUMAN Vacuolar fusion protein CCZ1 homolog OS=Homo sapiens OX=9606 GN=CCZ1 PE=1 SV=1;sp|P86790|CCZ1B_HUMAN Vacuolar fusion protein CCZ1 homolog B OS=Homo sapiens OX=9606 GN=CCZ1B PE=1 SV=1	2	3	3	3	2	1	1	1	1	2	1	2	1	3	3	3	3	3	3	3	3	3	2	1	1	1	1	2	1	2	1	3	3	3	3	3	3	3	3	3	2	1
Q6YHK3	Q6YHK3	13	13	13	CD109 antigen	CD109	sp|Q6YHK3|CD109_HUMAN CD109 antigen OS=Homo sapiens OX=9606 GN=CD109 PE=1 SV=2	1	13	13	13	3	4	2	4	2	2	7	6	2	7	11	10	11	7	9	13	12	8	3	4	2	4	2	2	7	6	2	7	11	10	11	7	9	13	12	8	3	4
P08571	P08571	8	8	8	Monocyte differentiation antigen CD14;Monocyte differentiation antigen CD14, urinary form;Monocyte differentiation antigen CD14, membrane-bound form	CD14	sp|P08571|CD14_HUMAN Monocyte differentiation antigen CD14 OS=Homo sapiens OX=9606 GN=CD14 PE=1 SV=2	1	8	8	8	2	1	5	3	3	5	5	3	1	6	7	8	8	8	8	7	8	8	2	1	5	3	3	5	5	3	1	6	7	8	8	8	8	7	8	8	2	1
P48509	P48509	2	2	2	CD151 antigen	CD151	sp|P48509|CD151_HUMAN CD151 antigen OS=Homo sapiens OX=9606 GN=CD151 PE=1 SV=3	1	2	2	2	1	2	2	2	2	1	1	2	0	1	0	2	2	2	2	2	2	2	1	2	2	2	2	1	1	2	0	1	0	2	2	2	2	2	2	2	1	2
Q86VB7	Q86VB7	9	9	9	Scavenger receptor cysteine-rich type 1 protein M130;Soluble CD163	CD163	sp|Q86VB7|C163A_HUMAN Scavenger receptor cysteine-rich type 1 protein M130 OS=Homo sapiens OX=9606 GN=CD163 PE=1 SV=2	1	9	9	9	3	0	1	0	0	1	0	1	1	4	6	7	5	6	7	6	7	7	3	0	1	0	0	1	0	1	1	4	6	7	5	6	7	6	7	7	3	0
Q5ZPR3	Q5ZPR3	5	5	5	CD276 antigen	CD276	sp|Q5ZPR3|CD276_HUMAN CD276 antigen OS=Homo sapiens OX=9606 GN=CD276 PE=1 SV=1	1	5	5	5	2	0	1	3	2	1	2	3	0	4	4	5	5	4	4	5	5	4	2	0	1	3	2	1	2	3	0	4	4	5	5	4	4	5	5	4	2	0
Q8IX05	Q8IX05	1	1	1	CD302 antigen	CD302	sp|Q8IX05|CD302_HUMAN CD302 antigen OS=Homo sapiens OX=9606 GN=CD302 PE=1 SV=1	1	1	1	1	0	0	0	0	0	0	0	0	0	1	1	1	1	1	1	1	1	1	0	0	0	0	0	0	0	0	0	1	1	1	1	1	1	1	1	1	0	0
P28906	P28906	2	2	2	Hematopoietic progenitor cell antigen CD34	CD34	sp|P28906|CD34_HUMAN Hematopoietic progenitor cell antigen CD34 OS=Homo sapiens OX=9606 GN=CD34 PE=1 SV=2	1	2	2	2	0	0	1	0	0	0	0	0	1	1	0	0	1	2	1	2	1	1	0	0	1	0	0	0	0	0	1	1	0	0	1	2	1	2	1	1	0	0
P16671	P16671	5	5	5	Platelet glycoprotein 4	CD36	sp|P16671|CD36_HUMAN Platelet glycoprotein 4 OS=Homo sapiens OX=9606 GN=CD36 PE=1 SV=2	1	5	5	5	5	4	4	5	1	1	5	4	2	5	5	5	5	5	5	5	5	5	5	4	4	5	1	1	5	4	2	5	5	5	5	5	5	5	5	5	5	4
P16070	P16070	6	6	6	CD44 antigen	CD44	sp|P16070|CD44_HUMAN CD44 antigen OS=Homo sapiens OX=9606 GN=CD44 PE=1 SV=3	1	6	6	6	4	4	4	4	3	3	4	4	4	6	5	6	5	5	4	4	6	5	4	4	4	4	3	3	4	4	4	6	5	6	5	5	4	4	6	5	4	4
Q08722	Q08722	3	3	3	Leukocyte surface antigen CD47	CD47	sp|Q08722|CD47_HUMAN Leukocyte surface antigen CD47 OS=Homo sapiens OX=9606 GN=CD47 PE=1 SV=1	1	3	3	3	1	0	2	1	1	1	1	1	1	2	1	2	2	2	2	2	2	1	1	0	2	1	1	1	1	1	1	2	1	2	2	2	2	2	2	1	1	0
P19256	P19256	1	1	1	Lymphocyte function-associated antigen 3	CD58	sp|P19256|LFA3_HUMAN Lymphocyte function-associated antigen 3 OS=Homo sapiens OX=9606 GN=CD58 PE=1 SV=1	1	1	1	1	0	0	1	1	1	0	1	1	0	1	1	1	1	1	1	1	1	1	0	0	1	1	1	0	1	1	0	1	1	1	1	1	1	1	1	1	0	0
P13987	P13987	6	6	6	CD59 glycoprotein	CD59	sp|P13987|CD59_HUMAN CD59 glycoprotein OS=Homo sapiens OX=9606 GN=CD59 PE=1 SV=1	1	6	6	6	0	0	0	0	0	0	1	0	0	3	4	5	4	3	3	3	4	4	0	0	0	0	0	0	1	0	0	3	4	5	4	3	3	3	4	4	0	0
O43866	O43866	3	3	3	CD5 antigen-like	CD5L	sp|O43866|CD5L_HUMAN CD5 antigen-like OS=Homo sapiens OX=9606 GN=CD5L PE=1 SV=1	1	3	3	3	0	0	0	0	0	0	0	0	0	2	3	3	2	0	1	1	1	2	0	0	0	0	0	0	0	0	0	2	3	3	2	0	1	1	1	2	0	0
P08962	P08962	1	1	1	CD63 antigen	CD63	sp|P08962|CD63_HUMAN CD63 antigen OS=Homo sapiens OX=9606 GN=CD63 PE=1 SV=2	1	1	1	1	0	0	0	0	0	0	0	1	0	1	1	1	1	1	1	1	1	1	0	0	0	0	0	0	0	1	0	1	1	1	1	1	1	1	1	1	0	0
P04233	P04233	2	2	2	HLA class II histocompatibility antigen gamma chain	CD74	sp|P04233|HG2A_HUMAN HLA class II histocompatibility antigen gamma chain OS=Homo sapiens OX=9606 GN=CD74 PE=1 SV=3	1	2	2	2	1	0	1	2	2	2	0	1	1	2	1	2	2	2	2	2	2	1	1	0	1	2	2	2	0	1	1	2	1	2	2	2	2	2	2	1	1	0
P60033	P60033	4	4	4	CD81 antigen	CD81	sp|P60033|CD81_HUMAN CD81 antigen OS=Homo sapiens OX=9606 GN=CD81 PE=1 SV=1	1	4	4	4	4	4	4	4	4	4	4	4	4	4	4	4	4	4	4	4	4	4	4	4	4	4	4	4	4	4	4	4	4	4	4	4	4	4	4	4	4	4
P21926	P21926	5	5	5	CD9 antigen	CD9	sp|P21926|CD9_HUMAN CD9 antigen OS=Homo sapiens OX=9606 GN=CD9 PE=1 SV=4	1	5	5	5	3	3	3	3	3	3	3	3	3	4	4	4	4	4	3	4	4	4	3	3	3	3	3	3	3	3	3	4	4	4	4	4	3	4	4	4	3	3
P48960	P48960	12	12	12	CD97 antigen;CD97 antigen subunit alpha;CD97 antigen subunit beta	CD97	sp|P48960|AGRE5_HUMAN Adhesion G protein-coupled receptor E5 OS=Homo sapiens OX=9606 GN=ADGRE5 PE=1 SV=4	1	12	12	12	9	7	9	8	6	5	8	8	6	9	9	10	10	11	10	10	11	9	9	7	9	8	6	5	8	8	6	9	9	10	10	11	10	10	11	9	9	7
P14209	P14209	3	3	3	CD99 antigen	CD99	sp|P14209|CD99_HUMAN CD99 antigen OS=Homo sapiens OX=9606 GN=CD99 PE=1 SV=1	1	3	3	3	1	0	0	0	0	0	1	0	0	2	1	3	3	1	0	1	1	1	1	0	0	0	0	0	1	0	0	2	1	3	3	1	0	1	1	1	1	0
Q16543	Q16543	4	4	4	Hsp90 co-chaperone Cdc37;Hsp90 co-chaperone Cdc37, N-terminally processed	CDC37	sp|Q16543|CDC37_HUMAN Hsp90 co-chaperone Cdc37 OS=Homo sapiens OX=9606 GN=CDC37 PE=1 SV=1	1	4	4	4	0	1	0	1	0	0	0	0	0	3	3	1	3	2	3	4	2	4	0	1	0	1	0	0	0	0	0	3	3	1	3	2	3	4	2	4	0	1
P60953;Q9H4E5	P60953	12;1	12;1	11;0	Cell division control protein 42 homolog	CDC42	sp|P60953|CDC42_HUMAN Cell division control protein 42 homolog OS=Homo sapiens OX=9606 GN=CDC42 PE=1 SV=2	2	12	12	11	8	7	8	9	8	9	10	9	7	8	7	11	9	8	8	9	9	7	8	7	8	9	8	9	10	9	7	8	7	11	9	8	8	9	9	7	7	7
Q5VT25	Q5VT25	4	4	4	Serine/threonine-protein kinase MRCK alpha	CDC42BPA	sp|Q5VT25|MRCKA_HUMAN Serine/threonine-protein kinase MRCK alpha OS=Homo sapiens OX=9606 GN=CDC42BPA PE=1 SV=1	1	4	4	4	2	1	2	3	2	2	2	3	1	2	4	3	4	4	4	4	4	4	2	1	2	3	2	2	2	3	1	2	4	3	4	4	4	4	4	4	2	1
Q9Y5S2	Q9Y5S2	9	9	9	Serine/threonine-protein kinase MRCK beta	CDC42BPB	sp|Q9Y5S2|MRCKB_HUMAN Serine/threonine-protein kinase MRCK beta OS=Homo sapiens OX=9606 GN=CDC42BPB PE=1 SV=2	1	9	9	9	2	2	1	5	2	2	2	3	1	5	7	8	8	6	5	7	6	8	2	2	1	5	2	2	2	3	1	5	7	8	8	6	5	7	6	8	2	2
Q99459	Q99459	2	2	2	Cell division cycle 5-like protein	CDC5L	sp|Q99459|CDC5L_HUMAN Cell division cycle 5-like protein OS=Homo sapiens OX=9606 GN=CDC5L PE=1 SV=2	1	2	2	2	0	0	0	0	0	0	0	0	0	2	1	2	2	2	2	2	2	2	0	0	0	0	0	0	0	0	0	2	1	2	2	2	2	2	2	2	0	0
P55290	P55290	13	13	13	Cadherin-13	CDH13	sp|P55290|CAD13_HUMAN Cadherin-13 OS=Homo sapiens OX=9606 GN=CDH13 PE=1 SV=1	1	13	13	13	4	8	6	8	8	6	8	9	6	9	9	11	11	11	11	11	11	11	4	8	6	8	8	6	8	9	6	9	9	11	11	11	11	11	11	11	4	8
O14735	O14735	5	5	5	CDP-diacylglycerol--inositol 3-phosphatidyltransferase	CDIPT	sp|O14735|CDIPT_HUMAN CDP-diacylglycerol--inositol 3-phosphatidyltransferase OS=Homo sapiens OX=9606 GN=CDIPT PE=1 SV=1	1	5	5	5	4	2	3	2	2	1	4	4	4	4	4	4	5	4	4	4	4	4	4	2	3	2	2	1	4	4	4	4	4	4	5	4	4	4	4	4	4	2
Q96JB5	Q96JB5	4	4	4	CDK5 regulatory subunit-associated protein 3	CDK5RAP3	sp|Q96JB5|CK5P3_HUMAN CDK5 regulatory subunit-associated protein 3 OS=Homo sapiens OX=9606 GN=CDK5RAP3 PE=1 SV=2	1	4	4	4	0	0	1	0	0	0	1	0	0	4	4	3	4	2	2	4	4	4	0	0	1	0	0	0	1	0	0	4	4	3	4	2	2	4	4	4	0	0
P49336	P49336	1	1	1	Cyclin-dependent kinase 8	CDK8	sp|P49336|CDK8_HUMAN Cyclin-dependent kinase 8 OS=Homo sapiens OX=9606 GN=CDK8 PE=1 SV=1	1	1	1	1	1	1	1	1	1	1	1	1	1	1	1	1	1	1	1	1	1	1	1	1	1	1	1	1	1	1	1	1	1	1	1	1	1	1	1	1	1	1
O95674	O95674	4	4	4	Phosphatidate cytidylyltransferase 2	CDS2	sp|O95674|CDS2_HUMAN Phosphatidate cytidylyltransferase 2 OS=Homo sapiens OX=9606 GN=CDS2 PE=1 SV=1	1	4	4	4	3	3	3	3	3	2	3	3	3	4	3	4	4	4	3	4	3	3	3	3	3	3	3	2	3	3	3	4	3	4	4	4	3	4	3	3	3	3
Q9BXW7	Q9BXW7	3	3	3	Cat eye syndrome critical region protein 5	CECR5	sp|Q9BXW7|HDHD5_HUMAN Haloacid dehalogenase-like hydrolase domain-containing 5 OS=Homo sapiens OX=9606 GN=HDHD5 PE=1 SV=1	1	3	3	3	2	1	2	1	1	0	2	2	1	2	2	3	3	2	1	2	2	2	2	1	2	1	1	0	2	2	1	2	2	3	3	2	1	2	2	2	2	1
Q7Z7K6	Q7Z7K6	1	1	1	Centromere protein V	CENPV	sp|Q7Z7K6|CENPV_HUMAN Centromere protein V OS=Homo sapiens OX=9606 GN=CENPV PE=1 SV=1	1	1	1	1	1	1	1	1	1	1	1	1	1	1	1	1	1	1	1	1	1	1	1	1	1	1	1	1	1	1	1	1	1	1	1	1	1	1	1	1	1	1
Q9Y6K0	Q9Y6K0	1	1	1	Choline/ethanolaminephosphotransferase 1	CEPT1	sp|Q9Y6K0|CEPT1_HUMAN Choline/ethanolaminephosphotransferase 1 OS=Homo sapiens OX=9606 GN=CEPT1 PE=1 SV=1	1	1	1	1	1	0	1	0	1	1	0	1	0	1	1	1	1	1	1	1	1	1	1	0	1	0	1	1	0	1	0	1	1	1	1	1	1	1	1	1	1	0
P23141;Q9UKY3	P23141	23;4	23;4	23;4	Liver carboxylesterase 1	CES1	sp|P23141|EST1_HUMAN Liver carboxylesterase 1 OS=Homo sapiens OX=9606 GN=CES1 PE=1 SV=2	2	23	23	23	4	2	13	6	5	6	7	6	3	15	14	22	17	16	18	17	18	13	4	2	13	6	5	6	7	6	3	15	14	22	17	16	18	17	18	13	4	2
P00751	P00751	13	13	13	Complement factor B;Complement factor B Ba fragment;Complement factor B Bb fragment	CFB	sp|P00751|CFAB_HUMAN Complement factor B OS=Homo sapiens OX=9606 GN=CFB PE=1 SV=2	1	13	13	13	0	0	1	4	0	0	0	1	0	7	13	3	10	5	6	5	4	13	0	0	1	4	0	0	0	1	0	7	13	3	10	5	6	5	4	13	0	0
P00746	P00746	6	6	6	Complement factor D	CFD	sp|P00746|CFAD_HUMAN Complement factor D OS=Homo sapiens OX=9606 GN=CFD PE=1 SV=5	1	6	6	6	5	2	4	2	2	3	2	4	1	5	6	5	5	5	4	5	4	6	5	2	4	2	2	3	2	4	1	5	6	5	5	5	4	5	4	6	5	2
P08603;Q02985	P08603	37;1	37;1	35;1	Complement factor H	CFH	sp|P08603|CFAH_HUMAN Complement factor H OS=Homo sapiens OX=9606 GN=CFH PE=1 SV=4	2	37	37	35	13	2	7	14	9	4	8	9	3	31	35	36	34	33	32	33	31	35	13	2	7	14	9	4	8	9	3	31	35	36	34	33	32	33	31	35	11	2
Q03591;P36980	Q03591	6;1	4;1	3;1	Complement factor H-related protein 1	CFHR1	sp|Q03591|FHR1_HUMAN Complement factor H-related protein 1 OS=Homo sapiens OX=9606 GN=CFHR1 PE=1 SV=2	2	6	4	3	3	0	2	3	2	2	1	1	2	5	5	5	6	5	6	5	6	5	1	0	0	1	1	1	1	1	1	3	3	3	4	3	4	3	4	3	0	0
Q9BXR6	Q9BXR6	3	2	2	Complement factor H-related protein 5	CFHR5	sp|Q9BXR6|FHR5_HUMAN Complement factor H-related protein 5 OS=Homo sapiens OX=9606 GN=CFHR5 PE=1 SV=1	1	3	2	2	1	0	0	1	2	1	1	1	1	2	2	2	2	1	1	2	1	2	0	0	0	0	1	0	0	0	0	1	1	1	1	0	0	1	0	1	0	0
P23528	P23528	15	15	11	Cofilin-1	CFL1	sp|P23528|COF1_HUMAN Cofilin-1 OS=Homo sapiens OX=9606 GN=CFL1 PE=1 SV=3	1	15	15	11	8	8	9	7	10	9	9	7	8	12	13	14	12	12	12	12	12	13	8	8	9	7	10	9	9	7	8	12	13	14	12	12	12	12	12	13	5	6
Q9Y281	Q9Y281	12	8	7	Cofilin-2	CFL2	sp|Q9Y281|COF2_HUMAN Cofilin-2 OS=Homo sapiens OX=9606 GN=CFL2 PE=1 SV=1	1	12	8	7	4	3	3	4	5	3	5	4	3	9	9	8	8	8	8	8	8	10	1	1	0	1	3	1	2	2	1	5	5	4	4	4	4	4	4	6	1	1
P27918	P27918	1	1	1	Properdin	CFP	sp|P27918|PROP_HUMAN Properdin OS=Homo sapiens OX=9606 GN=CFP PE=1 SV=2	1	1	1	1	0	0	1	1	0	1	0	0	0	1	1	1	1	1	1	1	1	1	0	0	1	1	0	1	0	0	0	1	1	1	1	1	1	1	1	1	0	0
Q0VF96	Q0VF96	2	2	2	Cingulin-like protein 1	CGNL1	sp|Q0VF96|CGNL1_HUMAN Cingulin-like protein 1 OS=Homo sapiens OX=9606 GN=CGNL1 PE=1 SV=2	1	2	2	2	2	1	2	0	0	0	0	1	1	1	2	1	2	1	1	1	1	2	2	1	2	0	0	0	0	1	1	1	2	1	2	1	1	1	1	2	2	1
Q9Y6H1;Q5T1J5	Q9Y6H1;Q5T1J5	3;2	3;2	3;2	Coiled-coil-helix-coiled-coil-helix domain-containing protein 2;Putative coiled-coil-helix-coiled-coil-helix domain-containing protein CHCHD2P9, mitochondrial	CHCHD2;CHCHD2P9	sp|Q9Y6H1|CHCH2_HUMAN Coiled-coil-helix-coiled-coil-helix domain-containing protein 2 OS=Homo sapiens OX=9606 GN=CHCHD2 PE=1 SV=1;sp|Q5T1J5|CHCH9_HUMAN Putative coiled-coil-helix-coiled-coil-helix domain-containing protein CHCHD2P9, mitochondrial OS=Homo s	2	3	3	3	0	0	0	0	0	0	0	0	0	3	3	3	3	3	3	3	3	3	0	0	0	0	0	0	0	0	0	3	3	3	3	3	3	3	3	3	0	0
Q9NX63	Q9NX63	12	12	12	MICOS complex subunit MIC19	CHCHD3	sp|Q9NX63|MIC19_HUMAN MICOS complex subunit MIC19 OS=Homo sapiens OX=9606 GN=CHCHD3 PE=1 SV=1	1	12	12	12	7	7	5	8	11	6	8	7	7	7	7	9	9	8	9	8	9	7	7	7	5	8	11	6	8	7	7	7	7	9	9	8	9	8	9	7	7	7
Q9BRQ6	Q9BRQ6	3	3	3	MICOS complex subunit MIC25	CHCHD6	sp|Q9BRQ6|MIC25_HUMAN MICOS complex subunit MIC25 OS=Homo sapiens OX=9606 GN=CHCHD6 PE=1 SV=1	1	3	3	3	2	0	0	0	1	0	2	1	2	3	2	2	3	3	3	3	2	3	2	0	0	0	1	0	2	1	2	3	2	2	3	3	3	3	2	3	2	0
Q8TDI0	Q8TDI0	6	6	1	Chromodomain-helicase-DNA-binding protein 5	CHD5	sp|Q8TDI0|CHD5_HUMAN Chromodomain-helicase-DNA-binding protein 5 OS=Homo sapiens OX=9606 GN=CHD5 PE=1 SV=1	1	6	6	1	2	2	1	3	1	0	4	3	2	4	6	3	6	6	4	6	6	6	2	2	1	3	1	0	4	3	2	4	6	3	6	6	4	6	6	6	1	1
Q8IWX8	Q8IWX8	2	2	2	Calcium homeostasis endoplasmic reticulum protein	CHERP	sp|Q8IWX8|CHERP_HUMAN Calcium homeostasis endoplasmic reticulum protein OS=Homo sapiens OX=9606 GN=CHERP PE=1 SV=3	1	2	2	2	1	0	1	2	1	1	2	1	0	2	2	2	2	2	2	2	2	2	1	0	1	2	1	1	2	1	0	2	2	2	2	2	2	2	2	2	1	0
Q9BWS9	Q9BWS9	1	1	1	Chitinase domain-containing protein 1	CHID1	sp|Q9BWS9|CHID1_HUMAN Chitinase domain-containing protein 1 OS=Homo sapiens OX=9606 GN=CHID1 PE=1 SV=1	1	1	1	1	1	0	0	1	0	1	0	1	1	1	1	1	1	1	1	1	1	1	1	0	0	1	0	1	0	1	1	1	1	1	1	1	1	1	1	1	1	0
Q9HD42	Q9HD42	2	2	2	Charged multivesicular body protein 1a	CHMP1A	sp|Q9HD42|CHM1A_HUMAN Charged multivesicular body protein 1a OS=Homo sapiens OX=9606 GN=CHMP1A PE=1 SV=1	1	2	2	2	2	1	2	2	1	1	1	1	1	1	1	1	1	1	1	1	1	1	2	1	2	2	1	1	1	1	1	1	1	1	1	1	1	1	1	1	2	1
O43633	O43633	2	2	2	Charged multivesicular body protein 2a	CHMP2A	sp|O43633|CHM2A_HUMAN Charged multivesicular body protein 2a OS=Homo sapiens OX=9606 GN=CHMP2A PE=1 SV=1	1	2	2	2	1	0	0	0	1	1	2	1	0	1	0	1	1	1	1	1	1	1	1	0	0	0	1	1	2	1	0	1	0	1	1	1	1	1	1	1	1	0
Q9BY43	Q9BY43	1	1	1	Charged multivesicular body protein 4a	CHMP4A	sp|Q9BY43|CHM4A_HUMAN Charged multivesicular body protein 4a OS=Homo sapiens OX=9606 GN=CHMP4A PE=1 SV=3	1	1	1	1	1	1	1	1	1	1	1	1	1	1	1	1	1	1	1	1	1	1	1	1	1	1	1	1	1	1	1	1	1	1	1	1	1	1	1	1	1	1
Q9H444	Q9H444	5	5	5	Charged multivesicular body protein 4b	CHMP4B	sp|Q9H444|CHM4B_HUMAN Charged multivesicular body protein 4b OS=Homo sapiens OX=9606 GN=CHMP4B PE=1 SV=1	1	5	5	5	5	5	4	4	5	5	5	4	4	4	4	5	4	4	4	4	4	4	5	5	4	4	5	5	5	4	4	4	4	5	4	4	4	4	4	4	5	5
Q96FZ7	Q96FZ7	4	4	4	Charged multivesicular body protein 6	CHMP6	sp|Q96FZ7|CHMP6_HUMAN Charged multivesicular body protein 6 OS=Homo sapiens OX=9606 GN=CHMP6 PE=1 SV=3	1	4	4	4	1	1	1	1	1	0	2	2	2	2	3	4	3	4	4	4	4	4	1	1	1	1	1	0	2	2	2	2	3	4	3	4	4	4	4	4	1	1
Q99653	Q99653	2	2	2	Calcineurin B homologous protein 1	CHP1	sp|Q99653|CHP1_HUMAN Calcineurin B homologous protein 1 OS=Homo sapiens OX=9606 GN=CHP1 PE=1 SV=3	1	2	2	2	1	0	1	1	0	0	0	1	1	2	2	2	2	2	2	2	2	2	1	0	1	1	0	0	0	1	1	2	2	2	2	2	2	2	2	2	1	0
Q9BU40	Q9BU40	4	4	4	Chordin-like protein 1	CHRDL1	sp|Q9BU40|CRDL1_HUMAN Chordin-like protein 1 OS=Homo sapiens OX=9606 GN=CHRDL1 PE=1 SV=2	1	4	4	4	4	2	2	2	2	3	4	2	1	2	1	3	1	4	3	1	3	2	4	2	2	2	2	3	4	2	1	2	1	3	1	4	3	1	3	2	4	2
Q8NCH0	Q8NCH0	1	1	1	Carbohydrate sulfotransferase 14	CHST14	sp|Q8NCH0|CHSTE_HUMAN Carbohydrate sulfotransferase 14 OS=Homo sapiens OX=9606 GN=CHST14 PE=1 SV=2	1	1	1	1	1	1	1	1	1	1	1	1	1	1	0	0	1	1	1	1	1	1	1	1	1	1	1	1	1	1	1	1	0	0	1	1	1	1	1	1	1	1
Q7L1S5	Q7L1S5	1	1	1	Carbohydrate sulfotransferase 9	CHST9	sp|Q7L1S5|CHST9_HUMAN Carbohydrate sulfotransferase 9 OS=Homo sapiens OX=9606 GN=CHST9 PE=2 SV=2	1	1	1	1	1	0	1	1	1	0	1	1	1	1	1	1	1	1	1	1	1	1	1	0	1	1	1	0	1	1	1	1	1	1	1	1	1	1	1	1	1	0
Q9Y3Y2	Q9Y3Y2	1	1	1	Chromatin target of PRMT1 protein	CHTOP	sp|Q9Y3Y2|CHTOP_HUMAN Chromatin target of PRMT1 protein OS=Homo sapiens OX=9606 GN=CHTOP PE=1 SV=2	1	1	1	1	0	0	0	1	1	1	0	0	0	1	1	1	1	1	1	1	1	1	0	0	0	1	1	1	0	0	0	1	1	1	1	1	1	1	1	1	0	0
O75339	O75339	18	18	18	Cartilage intermediate layer protein 1;Cartilage intermediate layer protein 1 C1;Cartilage intermediate layer protein 1 C2	CILP	sp|O75339|CILP1_HUMAN Cartilage intermediate layer protein 1 OS=Homo sapiens OX=9606 GN=CILP PE=1 SV=4	1	18	18	18	15	13	11	14	11	12	13	14	11	15	11	16	15	12	14	13	16	13	15	13	11	14	11	12	13	14	11	15	11	16	15	12	14	13	16	13	15	13
Q14011	Q14011	5	5	5	Cold-inducible RNA-binding protein	CIRBP	sp|Q14011|CIRBP_HUMAN Cold-inducible RNA-binding protein OS=Homo sapiens OX=9606 GN=CIRBP PE=1 SV=1	1	5	5	5	1	4	3	0	3	5	5	4	3	2	3	5	3	3	4	4	3	3	1	4	3	0	3	5	5	4	3	2	3	5	3	3	4	4	3	3	1	4
Q9NZ45	Q9NZ45	5	5	5	CDGSH iron-sulfur domain-containing protein 1	CISD1	sp|Q9NZ45|CISD1_HUMAN CDGSH iron-sulfur domain-containing protein 1 OS=Homo sapiens OX=9606 GN=CISD1 PE=1 SV=1	1	5	5	5	3	3	5	4	1	2	4	4	3	3	2	3	3	2	3	3	3	4	3	3	5	4	1	2	4	4	3	3	2	3	3	2	3	3	3	4	3	3
Q8N5K1	Q8N5K1	3	3	3	CDGSH iron-sulfur domain-containing protein 2	CISD2	sp|Q8N5K1|CISD2_HUMAN CDGSH iron-sulfur domain-containing protein 2 OS=Homo sapiens OX=9606 GN=CISD2 PE=1 SV=1	1	3	3	3	3	2	2	3	2	2	2	3	3	1	3	2	3	2	2	3	2	3	3	2	2	3	2	2	2	3	3	1	3	2	3	2	2	3	2	3	3	2
Q07065	Q07065	28	28	28	Cytoskeleton-associated protein 4	CKAP4	sp|Q07065|CKAP4_HUMAN Cytoskeleton-associated protein 4 OS=Homo sapiens OX=9606 GN=CKAP4 PE=1 SV=2	1	28	28	28	19	18	19	19	20	22	22	18	15	18	16	23	20	18	18	20	18	19	19	18	19	19	20	22	22	18	15	18	16	23	20	18	18	20	18	19	19	18
Q14008	Q14008	6	6	6	Cytoskeleton-associated protein 5	CKAP5	sp|Q14008|CKAP5_HUMAN Cytoskeleton-associated protein 5 OS=Homo sapiens OX=9606 GN=CKAP5 PE=1 SV=3	1	6	6	6	0	0	0	0	0	0	0	0	0	4	5	4	5	5	2	4	4	6	0	0	0	0	0	0	0	0	0	4	5	4	5	5	2	4	4	6	0	0
P12277	P12277	16	16	16	Creatine kinase B-type	CKB	sp|P12277|KCRB_HUMAN Creatine kinase B-type OS=Homo sapiens OX=9606 GN=CKB PE=1 SV=1	1	16	16	16	13	8	6	8	6	8	9	10	6	12	16	15	12	13	14	15	15	16	13	8	6	8	6	8	9	10	6	12	16	15	12	13	14	15	15	16	13	8
P17540;P12532	P17540	10;1	10;1	10;1	Creatine kinase S-type, mitochondrial	CKMT2	sp|P17540|KCRS_HUMAN Creatine kinase S-type, mitochondrial OS=Homo sapiens OX=9606 GN=CKMT2 PE=1 SV=2	2	10	10	10	5	1	3	5	4	3	4	6	2	8	8	10	9	8	9	8	9	8	5	1	3	5	4	3	4	6	2	8	8	10	9	8	9	8	9	8	5	1
Q7Z460	Q7Z460	3	3	1	CLIP-associating protein 1	CLASP1	sp|Q7Z460|CLAP1_HUMAN CLIP-associating protein 1 OS=Homo sapiens OX=9606 GN=CLASP1 PE=1 SV=1	1	3	3	1	1	1	1	1	1	1	1	1	0	1	3	3	2	2	1	1	1	1	1	1	1	1	1	1	1	1	0	1	3	3	2	2	1	1	1	1	0	0
Q96S66	Q96S66	1	1	1	Chloride channel CLIC-like protein 1	CLCC1	sp|Q96S66|CLCC1_HUMAN Chloride channel CLIC-like protein 1 OS=Homo sapiens OX=9606 GN=CLCC1 PE=1 SV=1	1	1	1	1	0	0	0	0	0	0	1	1	0	1	1	1	1	1	1	1	1	1	0	0	0	0	0	0	1	1	0	1	1	1	1	1	1	1	1	1	0	0
Q9Y240	Q9Y240	3	3	3	C-type lectin domain family 11 member A	CLEC11A	sp|Q9Y240|CLC11_HUMAN C-type lectin domain family 11 member A OS=Homo sapiens OX=9606 GN=CLEC11A PE=1 SV=1	1	3	3	3	2	2	2	3	2	2	1	2	1	2	1	2	1	1	3	2	3	1	2	2	2	3	2	2	1	2	1	2	1	2	1	1	3	2	3	1	2	2
P05452;CON__Q2KIS7	P05452	7;3	7;3	7;3	Tetranectin	CLEC3B	sp|P05452|TETN_HUMAN Tetranectin OS=Homo sapiens OX=9606 GN=CLEC3B PE=1 SV=3	2	7	7	7	1	0	3	1	1	1	1	3	1	5	7	4	6	5	4	5	5	7	1	0	3	1	1	1	1	3	1	5	7	4	6	5	4	5	5	7	1	0
O00299	O00299	9	9	9	Chloride intracellular channel protein 1	CLIC1	sp|O00299|CLIC1_HUMAN Chloride intracellular channel protein 1 OS=Homo sapiens OX=9606 GN=CLIC1 PE=1 SV=4	1	9	9	9	1	2	4	1	2	2	2	3	2	4	9	3	8	7	5	7	6	9	1	2	4	1	2	2	2	3	2	4	9	3	8	7	5	7	6	9	1	2
O15247	O15247	4	3	3	Chloride intracellular channel protein 2	CLIC2	sp|O15247|CLIC2_HUMAN Chloride intracellular channel protein 2 OS=Homo sapiens OX=9606 GN=CLIC2 PE=1 SV=3	1	4	3	3	1	0	1	0	0	0	0	1	0	0	4	3	2	1	0	2	2	4	1	0	1	0	0	0	0	1	0	0	3	3	2	0	0	1	1	3	1	0
Q9Y696;Q9NZA1;Q96NY7	Q9Y696	9;1;1	9;1;1	7;0;0	Chloride intracellular channel protein 4	CLIC4	sp|Q9Y696|CLIC4_HUMAN Chloride intracellular channel protein 4 OS=Homo sapiens OX=9606 GN=CLIC4 PE=1 SV=4	3	9	9	7	3	1	2	2	3	3	2	5	2	6	9	5	8	6	7	7	7	9	3	1	2	2	3	3	2	5	2	6	9	5	8	6	7	7	7	9	3	1
Q14677	Q14677	2	2	2	Clathrin interactor 1	CLINT1	sp|Q14677|EPN4_HUMAN Clathrin interactor 1 OS=Homo sapiens OX=9606 GN=CLINT1 PE=1 SV=1	1	2	2	2	0	0	0	0	0	0	0	0	0	1	2	2	2	2	2	2	2	2	0	0	0	0	0	0	0	0	0	1	2	2	2	2	2	2	2	2	0	0
P30622	P30622	12	12	12	CAP-Gly domain-containing linker protein 1	CLIP1	sp|P30622|CLIP1_HUMAN CAP-Gly domain-containing linker protein 1 OS=Homo sapiens OX=9606 GN=CLIP1 PE=1 SV=2	1	12	12	12	0	1	0	2	1	1	2	2	1	7	7	11	9	8	9	10	10	9	0	1	0	2	1	1	2	2	1	7	7	11	9	8	9	10	10	9	0	1
Q9H078	Q9H078	4	4	4	Caseinolytic peptidase B protein homolog	CLPB	sp|Q9H078|CLPB_HUMAN Caseinolytic peptidase B protein homolog OS=Homo sapiens OX=9606 GN=CLPB PE=1 SV=1	1	4	4	4	1	0	0	0	0	0	1	0	0	4	3	2	3	3	4	4	4	3	1	0	0	0	0	0	1	0	0	4	3	2	3	3	4	4	4	3	1	0
Q16740	Q16740	2	2	2	ATP-dependent Clp protease proteolytic subunit, mitochondrial	CLPP	sp|Q16740|CLPP_HUMAN ATP-dependent Clp protease proteolytic subunit, mitochondrial OS=Homo sapiens OX=9606 GN=CLPP PE=1 SV=1	1	2	2	2	2	1	1	2	2	2	2	2	1	2	1	2	2	2	2	2	2	2	2	1	1	2	2	2	2	2	1	2	1	2	2	2	2	2	2	2	2	1
O96005	O96005	2	2	2	Cleft lip and palate transmembrane protein 1	CLPTM1	sp|O96005|CLPT1_HUMAN Cleft lip and palate transmembrane protein 1 OS=Homo sapiens OX=9606 GN=CLPTM1 PE=1 SV=1	1	2	2	2	1	1	1	1	1	1	1	1	1	1	1	2	2	2	1	1	1	1	1	1	1	1	1	1	1	1	1	1	1	2	2	2	1	1	1	1	1	1
Q96KA5	Q96KA5	2	2	2	Cleft lip and palate transmembrane protein 1-like protein	CLPTM1L	sp|Q96KA5|CLP1L_HUMAN Cleft lip and palate transmembrane protein 1-like protein OS=Homo sapiens OX=9606 GN=CLPTM1L PE=1 SV=1	1	2	2	2	2	1	2	1	0	1	1	1	1	1	2	2	2	2	2	2	2	2	2	1	2	1	0	1	1	1	1	1	2	2	2	2	2	2	2	2	2	1
P09497	P09497	5	5	5	Clathrin light chain B	CLTB	sp|P09497|CLCB_HUMAN Clathrin light chain B OS=Homo sapiens OX=9606 GN=CLTB PE=1 SV=1	1	5	5	5	0	0	0	1	0	0	0	0	0	3	4	4	4	4	3	4	3	3	0	0	0	1	0	0	0	0	0	3	4	4	4	4	3	4	3	3	0	0
Q00610	Q00610	79	79	62	Clathrin heavy chain 1	CLTC	sp|Q00610|CLH1_HUMAN Clathrin heavy chain 1 OS=Homo sapiens OX=9606 GN=CLTC PE=1 SV=5	1	79	79	62	73	49	71	69	55	58	67	71	54	57	59	72	72	65	67	71	69	64	73	49	71	69	55	58	67	71	54	57	59	72	72	65	67	71	69	64	57	37
P53675	P53675	19	2	2	Clathrin heavy chain 2	CLTCL1	sp|P53675|CLH2_HUMAN Clathrin heavy chain 2 OS=Homo sapiens OX=9606 GN=CLTCL1 PE=1 SV=2	1	19	2	2	18	12	18	15	15	14	17	18	14	15	16	17	18	17	17	19	18	16	2	0	2	1	1	1	1	1	1	1	2	2	2	1	1	2	1	1	2	0
P10909	P10909	20	20	20	Clusterin;Clusterin beta chain;Clusterin alpha chain	CLU	sp|P10909|CLUS_HUMAN Clusterin OS=Homo sapiens OX=9606 GN=CLU PE=1 SV=1	1	20	20	20	18	17	17	18	19	17	20	16	15	14	13	19	18	15	17	18	16	13	18	17	17	18	19	17	20	16	15	14	13	19	18	15	17	18	16	13	18	17
Q8N0X4	Q8N0X4	4	4	4	Citrate lyase subunit beta-like protein, mitochondrial	CLYBL	sp|Q8N0X4|CLYBL_HUMAN Citramalyl-CoA lyase, mitochondrial OS=Homo sapiens OX=9606 GN=CLYBL PE=1 SV=2	1	4	4	4	1	0	2	1	1	0	1	0	0	4	2	3	4	4	4	3	3	3	1	0	2	1	1	0	1	0	0	4	2	3	4	4	4	3	3	3	1	0
P23946	P23946	15	15	15	Chymase	CMA1	sp|P23946|CMA1_HUMAN Chymase OS=Homo sapiens OX=9606 GN=CMA1 PE=1 SV=1	1	15	15	15	3	2	7	5	5	5	10	3	0	7	7	14	11	9	9	11	7	8	3	2	7	5	5	5	10	3	0	7	7	14	11	9	9	11	7	8	3	2
Q8NFW8	Q8NFW8	3	3	3	N-acylneuraminate cytidylyltransferase	CMAS	sp|Q8NFW8|NEUA_HUMAN N-acylneuraminate cytidylyltransferase OS=Homo sapiens OX=9606 GN=CMAS PE=1 SV=2	1	3	3	3	1	0	0	0	1	0	0	1	0	2	3	3	3	3	3	3	3	3	1	0	0	0	1	0	0	1	0	2	3	3	3	3	3	3	3	3	1	0
Q7Z7K0	Q7Z7K0	1	1	1	COX assembly mitochondrial protein homolog	CMC1	sp|Q7Z7K0|COXM1_HUMAN COX assembly mitochondrial protein homolog OS=Homo sapiens OX=9606 GN=CMC1 PE=1 SV=1	1	1	1	1	0	0	0	0	0	0	0	0	0	1	1	1	1	1	1	1	1	1	0	0	0	0	0	0	0	0	0	1	1	1	1	1	1	1	1	1	0	0
P30085	P30085	6	6	6	UMP-CMP kinase	CMPK1	sp|P30085|KCY_HUMAN UMP-CMP kinase OS=Homo sapiens OX=9606 GN=CMPK1 PE=1 SV=3	1	6	6	6	2	1	1	1	0	1	1	3	1	2	6	4	4	2	3	2	4	6	2	1	1	1	0	1	1	3	1	2	6	4	4	2	3	2	4	6	2	1
P62633	P62633	2	2	2	Cellular nucleic acid-binding protein	CNBP	sp|P62633|CNBP_HUMAN Cellular nucleic acid-binding protein OS=Homo sapiens OX=9606 GN=CNBP PE=1 SV=1	1	2	2	2	0	0	0	0	1	0	1	0	0	0	2	0	1	0	1	1	1	2	0	0	0	0	1	0	1	0	0	0	2	0	1	0	1	1	1	2	0	0
Q96KP4	Q96KP4	7	7	7	Cytosolic non-specific dipeptidase	CNDP2	sp|Q96KP4|CNDP2_HUMAN Cytosolic non-specific dipeptidase OS=Homo sapiens OX=9606 GN=CNDP2 PE=1 SV=2	1	7	7	7	0	0	0	0	0	0	0	0	0	1	6	2	2	1	2	0	3	7	0	0	0	0	0	0	0	0	0	1	6	2	2	1	2	0	3	7	0	0
P51911	P51911	43	43	42	Calponin-1	CNN1	sp|P51911|CNN1_HUMAN Calponin-1 OS=Homo sapiens OX=9606 GN=CNN1 PE=1 SV=2	1	43	43	42	26	28	28	29	33	33	32	25	18	21	27	35	29	21	26	33	31	25	26	28	28	29	33	33	32	25	18	21	27	35	29	21	26	33	31	25	25	27
Q99439	Q99439	7	6	6	Calponin-2	CNN2	sp|Q99439|CNN2_HUMAN Calponin-2 OS=Homo sapiens OX=9606 GN=CNN2 PE=1 SV=4	1	7	6	6	1	2	2	2	2	3	3	3	1	4	6	5	5	4	3	5	5	7	1	1	1	1	1	2	2	2	1	3	5	4	4	3	2	4	4	6	1	1
Q15417	Q15417	17	17	16	Calponin-3	CNN3	sp|Q15417|CNN3_HUMAN Calponin-3 OS=Homo sapiens OX=9606 GN=CNN3 PE=1 SV=1	1	17	17	16	3	8	3	11	8	6	9	8	3	7	11	15	12	12	12	10	11	12	3	8	3	11	8	6	9	8	3	7	11	15	12	12	12	10	11	12	3	7
P09543	P09543	8	8	8	2,3-cyclic-nucleotide 3-phosphodiesterase	CNP	sp|P09543|CN37_HUMAN 2,3-cyclic-nucleotide 3-phosphodiesterase OS=Homo sapiens OX=9606 GN=CNP PE=1 SV=2	1	8	8	8	5	2	6	4	3	4	4	6	2	5	5	8	8	5	6	7	7	7	5	2	6	4	3	4	4	6	2	5	5	8	8	5	6	7	7	7	5	2
Q9Y2B0	Q9Y2B0	2	2	2	Protein canopy homolog 2	CNPY2	sp|Q9Y2B0|CNPY2_HUMAN Protein canopy homolog 2 OS=Homo sapiens OX=9606 GN=CNPY2 PE=1 SV=1	1	2	2	2	0	0	0	0	1	0	0	0	0	1	2	2	2	2	2	2	0	2	0	0	0	0	1	0	0	0	0	1	2	2	2	2	2	2	0	2	0	0
Q8N129	Q8N129	2	2	2	Protein canopy homolog 4	CNPY4	sp|Q8N129|CNPY4_HUMAN Protein canopy homolog 4 OS=Homo sapiens OX=9606 GN=CNPY4 PE=1 SV=1	1	2	2	2	0	0	0	0	0	0	0	0	0	2	1	2	1	1	2	2	2	2	0	0	0	0	0	0	0	0	0	2	1	2	1	1	2	2	2	2	0	0
Q96F85	Q96F85	1	1	1	CB1 cannabinoid receptor-interacting protein 1	CNRIP1	sp|Q96F85|CNRP1_HUMAN CB1 cannabinoid receptor-interacting protein 1 OS=Homo sapiens OX=9606 GN=CNRIP1 PE=1 SV=1	1	1	1	1	0	0	0	1	0	0	0	0	0	1	1	1	1	1	1	1	1	1	0	0	0	1	0	0	0	0	0	1	1	1	1	1	1	1	1	1	0	0
Q8IWV2;Q9UQ52	Q8IWV2	3;1	3;1	3;1	Contactin-4	CNTN4	sp|Q8IWV2|CNTN4_HUMAN Contactin-4 OS=Homo sapiens OX=9606 GN=CNTN4 PE=1 SV=1	2	3	3	3	0	0	0	1	0	2	0	2	0	1	2	3	3	3	3	3	3	2	0	0	0	1	0	2	0	2	0	1	2	3	3	3	3	3	3	2	0	0
Q9Y2R0	Q9Y2R0	3	3	2	Cytochrome c oxidase assembly factor 3 homolog, mitochondrial	COA3	sp|Q9Y2R0|COA3_HUMAN Cytochrome c oxidase assembly factor 3 homolog, mitochondrial OS=Homo sapiens OX=9606 GN=COA3 PE=1 SV=1	1	3	3	2	1	1	1	1	2	1	1	1	2	2	1	1	1	2	2	2	1	2	1	1	1	1	2	1	1	1	2	2	1	1	1	2	2	2	1	2	1	1
Q13057	Q13057	4	4	4	Bifunctional coenzyme A synthase;Phosphopantetheine adenylyltransferase;Dephospho-CoA kinase	COASY	sp|Q13057|COASY_HUMAN Bifunctional coenzyme A synthase OS=Homo sapiens OX=9606 GN=COASY PE=1 SV=4	1	4	4	4	2	1	1	2	2	2	3	3	1	3	3	2	3	4	3	2	3	4	2	1	1	2	2	2	3	3	1	3	3	2	3	4	3	2	3	4	2	1
Q53SF7	Q53SF7	1	1	1	Cordon-bleu protein-like 1	COBLL1	sp|Q53SF7|COBL1_HUMAN Cordon-bleu protein-like 1 OS=Homo sapiens OX=9606 GN=COBLL1 PE=1 SV=3	1	1	1	1	0	0	0	0	0	0	0	0	0	1	1	1	1	1	1	1	1	1	0	0	0	0	0	0	0	0	0	1	1	1	1	1	1	1	1	1	0	0
Q96JB2	Q96JB2	1	1	1	Conserved oligomeric Golgi complex subunit 3	COG3	sp|Q96JB2|COG3_HUMAN Conserved oligomeric Golgi complex subunit 3 OS=Homo sapiens OX=9606 GN=COG3 PE=1 SV=3	1	1	1	1	0	0	0	0	0	0	0	0	0	1	1	1	1	1	1	1	1	1	0	0	0	0	0	0	0	0	0	1	1	1	1	1	1	1	1	1	0	0
Q03692	Q03692	1	1	1	Collagen alpha-1(X) chain	COL10A1	sp|Q03692|COAA1_HUMAN Collagen alpha-1(X) chain OS=Homo sapiens OX=9606 GN=COL10A1 PE=1 SV=2	1	1	1	1	1	1	0	0	0	1	0	1	1	1	0	0	0	0	1	0	0	0	1	1	0	0	0	1	0	1	1	1	0	0	0	0	1	0	0	0	1	1
Q99715	Q99715	73	73	73	Collagen alpha-1(XII) chain	COL12A1	sp|Q99715|COCA1_HUMAN Collagen alpha-1(XII) chain OS=Homo sapiens OX=9606 GN=COL12A1 PE=1 SV=2	1	73	73	73	53	47	62	54	40	52	45	56	35	52	46	64	65	52	60	67	58	60	53	47	62	54	40	52	45	56	35	52	46	64	65	52	60	67	58	60	53	47
Q05707	Q05707	88	88	88	Collagen alpha-1(XIV) chain	COL14A1	sp|Q05707|COEA1_HUMAN Collagen alpha-1(XIV) chain OS=Homo sapiens OX=9606 GN=COL14A1 PE=1 SV=3	1	88	88	88	75	62	69	66	64	67	68	67	54	53	59	74	72	56	69	69	66	63	75	62	69	66	64	67	68	67	54	53	59	74	72	56	69	69	66	63	75	62
P39059	P39059	17	17	17	Collagen alpha-1(XV) chain;Restin;Restin-2;Restin-3;Restin-4	COL15A1	sp|P39059|COFA1_HUMAN Collagen alpha-1(XV) chain OS=Homo sapiens OX=9606 GN=COL15A1 PE=1 SV=2	1	17	17	17	13	14	13	13	14	9	11	13	11	14	14	15	15	14	16	16	15	15	13	14	13	13	14	9	11	13	11	14	14	15	15	14	16	16	15	15	13	14
Q07092	Q07092	6	6	6	Collagen alpha-1(XVI) chain	COL16A1	sp|Q07092|COGA1_HUMAN Collagen alpha-1(XVI) chain OS=Homo sapiens OX=9606 GN=COL16A1 PE=1 SV=2	1	6	6	6	4	4	3	5	2	5	4	3	2	4	3	5	6	3	5	5	5	5	4	4	3	5	2	5	4	3	2	4	3	5	6	3	5	5	5	5	4	4
P39060	P39060	26	26	26	Collagen alpha-1(XVIII) chain;Endostatin	COL18A1	sp|P39060|COIA1_HUMAN Collagen alpha-1(XVIII) chain OS=Homo sapiens OX=9606 GN=COL18A1 PE=1 SV=5	1	26	26	26	11	13	12	10	17	13	17	16	13	17	19	23	17	20	17	21	19	18	11	13	12	10	17	13	17	16	13	17	19	23	17	20	17	21	19	18	11	13
P02452;CON__Q862S4	P02452	44;2	44;2	41;2	Collagen alpha-1(I) chain	COL1A1	sp|P02452|CO1A1_HUMAN Collagen alpha-1(I) chain OS=Homo sapiens OX=9606 GN=COL1A1 PE=1 SV=5	2	44	44	41	39	28	34	33	29	36	33	35	30	21	21	27	27	24	31	27	30	24	39	28	34	33	29	36	33	35	30	21	21	27	27	24	31	27	30	24	37	27
P08123	P08123	23	23	23	Collagen alpha-2(I) chain	COL1A2	sp|P08123|CO1A2_HUMAN Collagen alpha-2(I) chain OS=Homo sapiens OX=9606 GN=COL1A2 PE=1 SV=7	1	23	23	23	18	17	19	19	17	21	20	20	15	14	13	15	15	13	15	15	18	15	18	17	19	19	17	21	20	20	15	14	13	15	15	13	15	15	18	15	18	17
Q96P44	Q96P44	2	2	2	Collagen alpha-1(XXI) chain	COL21A1	sp|Q96P44|COLA1_HUMAN Collagen alpha-1(XXI) chain OS=Homo sapiens OX=9606 GN=COL21A1 PE=2 SV=1	1	2	2	2	0	1	2	1	1	1	1	1	1	1	0	1	1	0	1	1	1	1	0	1	2	1	1	1	1	1	1	1	0	1	1	0	1	1	1	1	0	1
Q2UY09	Q2UY09	5	5	5	Collagen alpha-1(XXVIII) chain	COL28A1	sp|Q2UY09|COSA1_HUMAN Collagen alpha-1(XXVIII) chain OS=Homo sapiens OX=9606 GN=COL28A1 PE=2 SV=2	1	5	5	5	2	0	1	0	0	1	0	1	1	4	3	5	4	2	3	3	4	4	2	0	1	0	0	1	0	1	1	4	3	5	4	2	3	3	4	4	2	0
P02461	P02461	14	14	11	Collagen alpha-1(III) chain	COL3A1	sp|P02461|CO3A1_HUMAN Collagen alpha-1(III) chain OS=Homo sapiens OX=9606 GN=COL3A1 PE=1 SV=4	1	14	14	11	11	9	9	9	5	9	7	10	9	6	6	8	9	6	8	10	10	9	11	9	9	9	5	9	7	10	9	6	6	8	9	6	8	10	10	9	8	7
P02462	P02462	12	12	10	Collagen alpha-1(IV) chain;Arresten	COL4A1	sp|P02462|CO4A1_HUMAN Collagen alpha-1(IV) chain OS=Homo sapiens OX=9606 GN=COL4A1 PE=1 SV=4	1	12	12	10	11	11	11	11	11	10	11	10	10	10	11	12	11	10	9	10	10	11	11	11	11	11	11	10	11	10	10	10	11	12	11	10	9	10	10	11	9	9
P08572	P08572	20	20	20	Collagen alpha-2(IV) chain;Canstatin	COL4A2	sp|P08572|CO4A2_HUMAN Collagen alpha-2(IV) chain OS=Homo sapiens OX=9606 GN=COL4A2 PE=1 SV=4	1	20	20	20	19	16	20	18	16	15	15	16	15	13	15	19	18	13	14	14	16	15	19	16	20	18	16	15	15	16	15	13	15	19	18	13	14	14	16	15	19	16
Q01955	Q01955	2	2	2	Collagen alpha-3(IV) chain;Tumstatin	COL4A3	sp|Q01955|CO4A3_HUMAN Collagen alpha-3(IV) chain OS=Homo sapiens OX=9606 GN=COL4A3 PE=1 SV=3	1	2	2	2	1	1	1	1	1	1	1	1	1	0	1	2	1	1	1	1	1	1	1	1	1	1	1	1	1	1	1	0	1	2	1	1	1	1	1	1	1	1
P29400	P29400	5	3	3	Collagen alpha-5(IV) chain	COL4A5	sp|P29400|CO4A5_HUMAN Collagen alpha-5(IV) chain OS=Homo sapiens OX=9606 GN=COL4A5 PE=1 SV=2	1	5	3	3	5	4	4	3	5	3	3	2	3	3	3	4	5	2	3	2	3	4	3	2	2	1	3	1	1	0	1	1	1	2	3	0	1	0	1	2	3	2
Q14031	Q14031	4	4	4	Collagen alpha-6(IV) chain	COL4A6	sp|Q14031|CO4A6_HUMAN Collagen alpha-6(IV) chain OS=Homo sapiens OX=9606 GN=COL4A6 PE=1 SV=3	1	4	4	4	4	3	3	3	2	2	1	0	3	2	2	1	1	2	2	1	1	2	4	3	3	3	2	2	1	0	3	2	2	1	1	2	2	1	1	2	4	3
P20908	P20908	4	4	3	Collagen alpha-1(V) chain	COL5A1	sp|P20908|CO5A1_HUMAN Collagen alpha-1(V) chain OS=Homo sapiens OX=9606 GN=COL5A1 PE=1 SV=3	1	4	4	3	2	1	3	2	1	2	2	2	1	0	3	0	4	2	2	3	3	2	2	1	3	2	1	2	2	2	1	0	3	0	4	2	2	3	3	2	2	1
P05997	P05997	1	1	1	Collagen alpha-2(V) chain	COL5A2	sp|P05997|CO5A2_HUMAN Collagen alpha-2(V) chain OS=Homo sapiens OX=9606 GN=COL5A2 PE=1 SV=3	1	1	1	1	1	1	1	1	1	1	1	1	1	1	1	1	1	1	1	1	1	1	1	1	1	1	1	1	1	1	1	1	1	1	1	1	1	1	1	1	1	1
P25940	P25940	1	1	1	Collagen alpha-3(V) chain	COL5A3	sp|P25940|CO5A3_HUMAN Collagen alpha-3(V) chain OS=Homo sapiens OX=9606 GN=COL5A3 PE=1 SV=3	1	1	1	1	1	0	0	1	0	0	0	0	1	1	1	1	1	1	1	1	1	1	1	0	0	1	0	0	0	0	1	1	1	1	1	1	1	1	1	1	1	0
P12109	P12109	84	84	84	Collagen alpha-1(VI) chain	COL6A1	sp|P12109|CO6A1_HUMAN Collagen alpha-1(VI) chain OS=Homo sapiens OX=9606 GN=COL6A1 PE=1 SV=3	1	84	84	84	67	63	77	64	79	75	72	62	57	49	46	73	64	53	59	59	53	56	67	63	77	64	79	75	72	62	57	49	46	73	64	53	59	59	53	56	67	63
P12110	P12110	57	57	56	Collagen alpha-2(VI) chain	COL6A2	sp|P12110|CO6A2_HUMAN Collagen alpha-2(VI) chain OS=Homo sapiens OX=9606 GN=COL6A2 PE=1 SV=4	1	57	57	56	47	42	50	45	50	52	51	43	38	35	32	45	43	34	43	43	39	40	47	42	50	45	50	52	51	43	38	35	32	45	43	34	43	43	39	40	46	42
P12111	P12111	272	272	271	Collagen alpha-3(VI) chain	COL6A3	sp|P12111|CO6A3_HUMAN Collagen alpha-3(VI) chain OS=Homo sapiens OX=9606 GN=COL6A3 PE=1 SV=5	1	272	272	271	224	218	244	222	259	243	247	203	183	168	160	228	207	167	197	213	181	179	224	218	244	222	259	243	247	203	183	168	160	228	207	167	197	213	181	179	224	218
A6NMZ7	A6NMZ7	4	4	4	Collagen alpha-6(VI) chain	COL6A6	sp|A6NMZ7|CO6A6_HUMAN Collagen alpha-6(VI) chain OS=Homo sapiens OX=9606 GN=COL6A6 PE=1 SV=2	1	4	4	4	1	2	3	4	3	3	3	2	2	2	2	0	4	3	3	4	1	3	1	2	3	4	3	3	3	2	2	2	2	0	4	3	3	4	1	3	1	2
P27658	P27658	3	3	2	Collagen alpha-1(VIII) chain;Vastatin	COL8A1	sp|P27658|CO8A1_HUMAN Collagen alpha-1(VIII) chain OS=Homo sapiens OX=9606 GN=COL8A1 PE=1 SV=2	1	3	3	2	2	3	2	3	2	2	2	2	2	2	2	2	2	2	2	2	2	2	2	3	2	3	2	2	2	2	2	2	2	2	2	2	2	2	2	2	2	2
P25067	P25067	1	1	1	Collagen alpha-2(VIII) chain	COL8A2	sp|P25067|CO8A2_HUMAN Collagen alpha-2(VIII) chain OS=Homo sapiens OX=9606 GN=COL8A2 PE=1 SV=2	1	1	1	1	1	1	1	0	1	0	0	1	1	0	0	0	1	0	1	0	0	0	1	1	1	0	1	0	0	1	1	0	0	0	1	0	1	0	0	0	1	1
Q5KU26	Q5KU26	2	2	2	Collectin-12	COLEC12	sp|Q5KU26|COL12_HUMAN Collectin-12 OS=Homo sapiens OX=9606 GN=COLEC12 PE=1 SV=3	1	2	2	2	0	0	1	0	1	0	1	0	0	1	2	2	2	1	1	2	2	1	0	0	1	0	1	0	1	0	0	1	2	2	2	1	1	2	2	1	0	0
Q8NBJ5	Q8NBJ5	6	6	6	Procollagen galactosyltransferase 1	COLGALT1	sp|Q8NBJ5|GT251_HUMAN Procollagen galactosyltransferase 1 OS=Homo sapiens OX=9606 GN=COLGALT1 PE=1 SV=1	1	6	6	6	6	2	3	6	4	4	4	6	4	3	3	3	5	5	5	3	4	4	6	2	3	6	4	4	4	6	4	3	3	3	5	5	5	3	4	4	6	2
Q8N668	Q8N668	3	3	3	COMM domain-containing protein 1	COMMD1	sp|Q8N668|COMD1_HUMAN COMM domain-containing protein 1 OS=Homo sapiens OX=9606 GN=COMMD1 PE=1 SV=1	1	3	3	3	0	0	0	0	1	0	0	1	0	3	2	2	3	2	2	2	2	2	0	0	0	0	1	0	0	1	0	3	2	2	3	2	2	2	2	2	0	0
Q9UBI1	Q9UBI1	1	1	1	COMM domain-containing protein 3	COMMD3	sp|Q9UBI1|COMD3_HUMAN COMM domain-containing protein 3 OS=Homo sapiens OX=9606 GN=COMMD3 PE=1 SV=1	1	1	1	1	1	0	1	1	0	1	1	1	0	1	1	1	1	1	1	1	0	1	1	0	1	1	0	1	1	1	0	1	1	1	1	1	1	1	0	1	1	0
Q9H0A8	Q9H0A8	2	2	2	COMM domain-containing protein 4	COMMD4	sp|Q9H0A8|COMD4_HUMAN COMM domain-containing protein 4 OS=Homo sapiens OX=9606 GN=COMMD4 PE=1 SV=1	1	2	2	2	2	0	0	0	0	0	1	1	1	1	1	2	1	1	1	2	2	2	2	0	0	0	0	0	1	1	1	1	1	2	1	1	1	2	2	2	2	0
Q9GZQ3	Q9GZQ3	1	1	1	COMM domain-containing protein 5	COMMD5	sp|Q9GZQ3|COMD5_HUMAN COMM domain-containing protein 5 OS=Homo sapiens OX=9606 GN=COMMD5 PE=1 SV=1	1	1	1	1	0	0	0	0	0	0	0	0	0	1	1	1	1	1	1	1	1	1	0	0	0	0	0	0	0	0	0	1	1	1	1	1	1	1	1	1	0	0
Q9P000	Q9P000	2	2	2	COMM domain-containing protein 9	COMMD9	sp|Q9P000|COMD9_HUMAN COMM domain-containing protein 9 OS=Homo sapiens OX=9606 GN=COMMD9 PE=1 SV=2	1	2	2	2	2	0	1	1	0	0	1	0	0	1	2	2	2	2	2	2	2	2	2	0	1	1	0	0	1	0	0	1	2	2	2	2	2	2	2	2	2	0
P49747	P49747	32	32	24	Cartilage oligomeric matrix protein	COMP	sp|P49747|COMP_HUMAN Cartilage oligomeric matrix protein OS=Homo sapiens OX=9606 GN=COMP PE=1 SV=2	1	32	32	24	12	13	13	13	15	15	19	19	7	17	18	26	19	18	18	20	20	19	12	13	13	13	15	15	19	19	7	17	18	26	19	18	18	20	20	19	6	8
P21964	P21964	13	13	13	Catechol O-methyltransferase	COMT	sp|P21964|COMT_HUMAN Catechol O-methyltransferase OS=Homo sapiens OX=9606 GN=COMT PE=1 SV=2	1	13	13	13	9	10	10	10	10	9	9	11	8	12	12	11	12	11	11	9	12	13	9	10	10	10	10	9	9	11	8	12	12	11	12	11	11	9	12	13	9	10
Q86VU5	Q86VU5	2	2	2	Catechol O-methyltransferase domain-containing protein 1	COMTD1	sp|Q86VU5|CMTD1_HUMAN Catechol O-methyltransferase domain-containing protein 1 OS=Homo sapiens OX=9606 GN=COMTD1 PE=1 SV=1	1	2	2	2	2	1	1	1	0	0	1	1	0	1	1	1	2	1	1	1	1	1	2	1	1	1	0	0	1	1	0	1	1	1	2	1	1	1	1	1	2	1
P53621	P53621	27	27	27	Coatomer subunit alpha;Xenin;Proxenin	COPA	sp|P53621|COPA_HUMAN Coatomer subunit alpha OS=Homo sapiens OX=9606 GN=COPA PE=1 SV=2	1	27	27	27	16	10	11	12	9	9	17	18	9	20	21	22	24	23	22	24	26	27	16	10	11	12	9	9	17	18	9	20	21	22	24	23	22	24	26	27	16	10
P53618	P53618	19	19	19	Coatomer subunit beta	COPB1	sp|P53618|COPB_HUMAN Coatomer subunit beta OS=Homo sapiens OX=9606 GN=COPB1 PE=1 SV=3	1	19	19	19	8	4	9	8	7	7	10	11	5	14	16	16	16	13	14	16	18	17	8	4	9	8	7	7	10	11	5	14	16	16	16	13	14	16	18	17	8	4
P35606	P35606	10	10	10	Coatomer subunit beta	COPB2	sp|P35606|COPB2_HUMAN Coatomer subunit beta OS=Homo sapiens OX=9606 GN=COPB2 PE=1 SV=2	1	10	10	10	2	3	5	3	1	2	5	5	0	7	10	8	10	9	8	8	10	10	2	3	5	3	1	2	5	5	0	7	10	8	10	9	8	8	10	10	2	3
O14579	O14579	2	2	2	Coatomer subunit epsilon	COPE	sp|O14579|COPE_HUMAN Coatomer subunit epsilon OS=Homo sapiens OX=9606 GN=COPE PE=1 SV=3	1	2	2	2	0	0	1	1	0	0	0	0	0	1	1	2	2	2	2	2	2	2	0	0	1	1	0	0	0	0	0	1	1	2	2	2	2	2	2	2	0	0
Q9Y678	Q9Y678	23	23	20	Coatomer subunit gamma-1	COPG1	sp|Q9Y678|COPG1_HUMAN Coatomer subunit gamma-1 OS=Homo sapiens OX=9606 GN=COPG1 PE=1 SV=1	1	23	23	20	10	6	8	8	3	9	14	10	5	17	20	19	17	20	19	18	20	22	10	6	8	8	3	9	14	10	5	17	20	19	17	20	19	18	20	22	9	5
Q9UBF2	Q9UBF2	5	2	2	Coatomer subunit gamma-2	COPG2	sp|Q9UBF2|COPG2_HUMAN Coatomer subunit gamma-2 OS=Homo sapiens OX=9606 GN=COPG2 PE=1 SV=1	1	5	2	2	1	1	3	2	1	2	3	4	2	4	5	4	5	5	5	5	5	5	0	0	1	1	0	0	0	1	0	1	2	2	2	2	2	2	2	2	0	0
P61201	P61201	6	6	6	COP9 signalosome complex subunit 2	COPS2	sp|P61201|CSN2_HUMAN COP9 signalosome complex subunit 2 OS=Homo sapiens OX=9606 GN=COPS2 PE=1 SV=1	1	6	6	6	0	1	0	1	0	0	1	2	0	4	5	5	5	2	2	2	4	4	0	1	0	1	0	0	1	2	0	4	5	5	5	2	2	2	4	4	0	1
Q9UNS2	Q9UNS2	4	4	4	COP9 signalosome complex subunit 3	COPS3	sp|Q9UNS2|CSN3_HUMAN COP9 signalosome complex subunit 3 OS=Homo sapiens OX=9606 GN=COPS3 PE=1 SV=3	1	4	4	4	3	3	3	2	3	2	3	3	1	3	4	4	4	3	3	4	4	4	3	3	3	2	3	2	3	3	1	3	4	4	4	3	3	4	4	4	3	3
Q9BT78	Q9BT78	9	9	9	COP9 signalosome complex subunit 4	COPS4	sp|Q9BT78|CSN4_HUMAN COP9 signalosome complex subunit 4 OS=Homo sapiens OX=9606 GN=COPS4 PE=1 SV=1	1	9	9	9	4	4	5	3	2	3	5	5	2	7	9	6	8	6	7	5	9	9	4	4	5	3	2	3	5	5	2	7	9	6	8	6	7	5	9	9	4	4
Q7L5N1	Q7L5N1	4	4	4	COP9 signalosome complex subunit 6	COPS6	sp|Q7L5N1|CSN6_HUMAN COP9 signalosome complex subunit 6 OS=Homo sapiens OX=9606 GN=COPS6 PE=1 SV=1	1	4	4	4	2	0	0	1	1	0	0	0	0	1	4	3	3	2	2	3	3	3	2	0	0	1	1	0	0	0	0	1	4	3	3	2	2	3	3	3	2	0
Q9UBW8	Q9UBW8	4	4	4	COP9 signalosome complex subunit 7a	COPS7A	sp|Q9UBW8|CSN7A_HUMAN COP9 signalosome complex subunit 7a OS=Homo sapiens OX=9606 GN=COPS7A PE=1 SV=1	1	4	4	4	2	1	1	2	1	1	2	2	0	3	4	3	4	3	2	3	4	4	2	1	1	2	1	1	2	2	0	3	4	3	4	3	2	3	4	4	2	1
Q9H9Q2	Q9H9Q2	1	1	1	COP9 signalosome complex subunit 7b	COPS7B	sp|Q9H9Q2|CSN7B_HUMAN COP9 signalosome complex subunit 7b OS=Homo sapiens OX=9606 GN=COPS7B PE=1 SV=1	1	1	1	1	0	0	0	0	1	0	0	0	0	1	1	1	1	1	1	1	1	1	0	0	0	0	1	0	0	0	0	1	1	1	1	1	1	1	1	1	0	0
Q99627	Q99627	2	2	2	COP9 signalosome complex subunit 8	COPS8	sp|Q99627|CSN8_HUMAN COP9 signalosome complex subunit 8 OS=Homo sapiens OX=9606 GN=COPS8 PE=1 SV=1	1	2	2	2	1	1	0	1	0	0	1	1	1	1	1	1	1	1	1	2	1	1	1	1	0	1	0	0	1	1	1	1	1	1	1	1	1	2	1	1	1	1
P61923	P61923	3	3	3	Coatomer subunit zeta-1	COPZ1	sp|P61923|COPZ1_HUMAN Coatomer subunit zeta-1 OS=Homo sapiens OX=9606 GN=COPZ1 PE=1 SV=1	1	3	3	3	0	0	0	1	1	0	1	2	0	2	2	3	2	2	2	3	3	3	0	0	0	1	1	0	1	2	0	2	2	3	2	2	2	3	3	3	0	0
Q9P299	Q9P299	1	1	1	Coatomer subunit zeta-2	COPZ2	sp|Q9P299|COPZ2_HUMAN Coatomer subunit zeta-2 OS=Homo sapiens OX=9606 GN=COPZ2 PE=2 SV=1	1	1	1	1	0	0	0	0	0	0	0	0	0	0	1	1	1	0	0	1	1	1	0	0	0	0	0	0	0	0	0	0	1	1	1	0	0	1	1	1	0	0
Q9NZJ6	Q9NZJ6	2	2	2	Ubiquinone biosynthesis O-methyltransferase, mitochondrial	COQ3	sp|Q9NZJ6|COQ3_HUMAN Ubiquinone biosynthesis O-methyltransferase, mitochondrial OS=Homo sapiens OX=9606 GN=COQ3 PE=1 SV=3	1	2	2	2	2	2	2	2	2	2	2	2	2	2	2	2	2	2	2	2	2	2	2	2	2	2	2	2	2	2	2	2	2	2	2	2	2	2	2	2	2	2
Q5HYK3	Q5HYK3	1	1	1	2-methoxy-6-polyprenyl-1,4-benzoquinol methylase, mitochondrial	COQ5	sp|Q5HYK3|COQ5_HUMAN 2-methoxy-6-polyprenyl-1,4-benzoquinol methylase, mitochondrial OS=Homo sapiens OX=9606 GN=COQ5 PE=1 SV=2	1	1	1	1	1	0	1	1	1	0	1	1	1	0	0	1	0	1	1	0	1	1	1	0	1	1	1	0	1	1	1	0	0	1	0	1	1	0	1	1	1	0
Q9Y2Z9	Q9Y2Z9	2	2	2	Ubiquinone biosynthesis monooxygenase COQ6, mitochondrial	COQ6	sp|Q9Y2Z9|COQ6_HUMAN Ubiquinone biosynthesis monooxygenase COQ6, mitochondrial OS=Homo sapiens OX=9606 GN=COQ6 PE=1 SV=2	1	2	2	2	2	2	2	1	2	1	2	2	2	2	1	2	2	2	2	2	2	1	2	2	2	1	2	1	2	2	2	2	1	2	2	2	2	2	2	1	2	2
Q99807	Q99807	1	1	1	5-demethoxyubiquinone hydroxylase, mitochondrial	COQ7	sp|Q99807|COQ7_HUMAN 5-demethoxyubiquinone hydroxylase, mitochondrial OS=Homo sapiens OX=9606 GN=COQ7 PE=1 SV=3	1	1	1	1	1	1	1	1	1	1	1	1	1	0	1	1	1	1	1	1	1	1	1	1	1	1	1	1	1	1	1	0	1	1	1	1	1	1	1	1	1	1
O75208	O75208	3	3	3	Ubiquinone biosynthesis protein COQ9, mitochondrial	COQ9	sp|O75208|COQ9_HUMAN Ubiquinone biosynthesis protein COQ9, mitochondrial OS=Homo sapiens OX=9606 GN=COQ9 PE=1 SV=1	1	3	3	3	1	1	1	1	2	2	2	1	1	2	2	2	2	2	2	2	2	2	1	1	1	1	2	2	2	1	1	2	2	2	2	2	2	2	2	2	1	1
P31146	P31146	4	4	4	Coronin-1A	CORO1A	sp|P31146|COR1A_HUMAN Coronin-1A OS=Homo sapiens OX=9606 GN=CORO1A PE=1 SV=4	1	4	4	4	0	0	0	1	0	1	1	0	0	3	2	4	4	3	3	3	3	3	0	0	0	1	0	1	1	0	0	3	2	4	4	3	3	3	3	3	0	0
Q9BR76	Q9BR76	8	8	8	Coronin-1B	CORO1B	sp|Q9BR76|COR1B_HUMAN Coronin-1B OS=Homo sapiens OX=9606 GN=CORO1B PE=1 SV=1	1	8	8	8	3	2	2	2	4	4	3	3	1	6	7	5	7	4	4	4	6	7	3	2	2	2	4	4	3	3	1	6	7	5	7	4	4	4	6	7	3	2
Q9ULV4	Q9ULV4	21	21	19	Coronin-1C	CORO1C	sp|Q9ULV4|COR1C_HUMAN Coronin-1C OS=Homo sapiens OX=9606 GN=CORO1C PE=1 SV=1	1	21	21	19	4	2	6	6	5	4	10	4	4	17	16	20	18	15	14	16	18	17	4	2	6	6	5	4	10	4	4	17	16	20	18	15	14	16	18	17	4	2
Q6QEF8	Q6QEF8	4	2	2	Coronin-6	CORO6	sp|Q6QEF8|CORO6_HUMAN Coronin-6 OS=Homo sapiens OX=9606 GN=CORO6 PE=1 SV=2	1	4	2	2	1	0	2	1	1	0	1	0	1	4	3	4	4	4	4	3	4	4	1	0	1	1	0	0	0	0	1	2	2	2	2	2	2	2	2	2	1	0
Q14019	Q14019	1	1	1	Coactosin-like protein	COTL1	sp|Q14019|COTL1_HUMAN Coactosin-like protein OS=Homo sapiens OX=9606 GN=COTL1 PE=1 SV=3	1	1	1	1	0	0	0	0	0	0	0	0	0	1	1	0	1	1	1	1	1	1	0	0	0	0	0	0	0	0	0	1	1	0	1	1	1	1	1	1	0	0
Q9Y6N1	Q9Y6N1	1	1	1	Cytochrome c oxidase assembly protein COX11, mitochondrial	COX11	sp|Q9Y6N1|COX11_HUMAN Cytochrome c oxidase assembly protein COX11, mitochondrial OS=Homo sapiens OX=9606 GN=COX11 PE=1 SV=3	1	1	1	1	1	0	1	1	0	0	1	0	1	1	1	1	1	1	1	1	1	1	1	0	1	1	0	0	1	0	1	1	1	1	1	1	1	1	1	1	1	0
Q14061	Q14061	1	1	1	Cytochrome c oxidase copper chaperone	COX17	sp|Q14061|COX17_HUMAN Cytochrome c oxidase copper chaperone OS=Homo sapiens OX=9606 GN=COX17 PE=1 SV=2	1	1	1	1	0	0	0	0	0	0	0	1	0	1	1	1	1	1	1	1	1	1	0	0	0	0	0	0	0	1	0	1	1	1	1	1	1	1	1	1	0	0
Q5RI15	Q5RI15	1	1	1	Cytochrome c oxidase protein 20 homolog	COX20	sp|Q5RI15|COX20_HUMAN Cytochrome c oxidase assembly protein COX20, mitochondrial OS=Homo sapiens OX=9606 GN=COX20 PE=1 SV=2	1	1	1	1	1	1	1	1	1	1	1	1	1	1	1	1	1	1	1	1	1	1	1	1	1	1	1	1	1	1	1	1	1	1	1	1	1	1	1	1	1	1
P13073	P13073	10	10	10	Cytochrome c oxidase subunit 4 isoform 1, mitochondrial	COX4I1	sp|P13073|COX41_HUMAN Cytochrome c oxidase subunit 4 isoform 1, mitochondrial OS=Homo sapiens OX=9606 GN=COX4I1 PE=1 SV=1	1	10	10	10	9	6	9	6	5	5	7	7	7	5	8	10	9	8	7	7	7	8	9	6	9	6	5	5	7	7	7	5	8	10	9	8	7	7	7	8	9	6
P20674	P20674	6	6	6	Cytochrome c oxidase subunit 5A, mitochondrial	COX5A	sp|P20674|COX5A_HUMAN Cytochrome c oxidase subunit 5A, mitochondrial OS=Homo sapiens OX=9606 GN=COX5A PE=1 SV=2	1	6	6	6	3	2	3	3	2	2	3	2	2	4	4	4	5	5	3	4	5	5	3	2	3	3	2	2	3	2	2	4	4	4	5	5	3	4	5	5	3	2
P10606	P10606	6	6	6	Cytochrome c oxidase subunit 5B, mitochondrial	COX5B	sp|P10606|COX5B_HUMAN Cytochrome c oxidase subunit 5B, mitochondrial OS=Homo sapiens OX=9606 GN=COX5B PE=1 SV=2	1	6	6	6	2	3	3	4	4	5	3	2	2	4	4	4	3	4	4	4	4	4	2	3	3	4	4	5	3	2	2	4	4	4	3	4	4	4	4	4	2	3
P12074	P12074	1	1	1	Cytochrome c oxidase subunit 6A1, mitochondrial	COX6A1	sp|P12074|CX6A1_HUMAN Cytochrome c oxidase subunit 6A1, mitochondrial OS=Homo sapiens OX=9606 GN=COX6A1 PE=1 SV=4	1	1	1	1	1	1	0	0	0	0	0	0	0	0	1	1	1	1	0	0	1	1	1	1	0	0	0	0	0	0	0	0	1	1	1	1	0	0	1	1	1	1
P14854	P14854	7	7	7	Cytochrome c oxidase subunit 6B1	COX6B1	sp|P14854|CX6B1_HUMAN Cytochrome c oxidase subunit 6B1 OS=Homo sapiens OX=9606 GN=COX6B1 PE=1 SV=2	1	7	7	7	1	0	1	1	2	0	1	2	0	4	6	5	6	6	5	5	5	6	1	0	1	1	2	0	1	2	0	4	6	5	6	6	5	5	5	6	1	0
P24310	P24310	2	2	2	Cytochrome c oxidase subunit 7A1, mitochondrial	COX7A1	sp|P24310|CX7A1_HUMAN Cytochrome c oxidase subunit 7A1, mitochondrial OS=Homo sapiens OX=9606 GN=COX7A1 PE=1 SV=2	1	2	2	2	1	1	1	1	1	0	1	2	1	2	2	1	1	1	0	1	2	2	1	1	1	1	1	0	1	2	1	2	2	1	1	1	0	1	2	2	1	1
P14406	P14406	4	4	4	Cytochrome c oxidase subunit 7A2, mitochondrial	COX7A2	sp|P14406|CX7A2_HUMAN Cytochrome c oxidase subunit 7A2, mitochondrial OS=Homo sapiens OX=9606 GN=COX7A2 PE=1 SV=1	1	4	4	4	4	2	4	3	2	1	3	2	1	2	3	3	3	1	1	2	3	1	4	2	4	3	2	1	3	2	1	2	3	3	3	1	1	2	3	1	4	2
O14548	O14548	2	2	2	Cytochrome c oxidase subunit 7A-related protein, mitochondrial	COX7A2L	sp|O14548|COX7R_HUMAN Cytochrome c oxidase subunit 7A-related protein, mitochondrial OS=Homo sapiens OX=9606 GN=COX7A2L PE=1 SV=2	1	2	2	2	1	2	1	1	1	1	1	2	1	2	2	2	1	2	2	2	2	2	1	2	1	1	1	1	1	2	1	2	2	2	1	2	2	2	2	2	1	2
P15954	P15954	2	2	2	Cytochrome c oxidase subunit 7C, mitochondrial	COX7C	sp|P15954|COX7C_HUMAN Cytochrome c oxidase subunit 7C, mitochondrial OS=Homo sapiens OX=9606 GN=COX7C PE=1 SV=1	1	2	2	2	2	1	2	2	1	1	2	2	1	1	2	1	1	1	2	2	2	2	2	1	2	2	1	1	2	2	1	1	2	1	1	1	2	2	2	2	2	1
P00450	P00450	10	10	10	Ceruloplasmin	CP	sp|P00450|CERU_HUMAN Ceruloplasmin OS=Homo sapiens OX=9606 GN=CP PE=1 SV=1	1	10	10	10	0	0	4	0	0	0	0	0	0	4	9	10	9	8	5	7	10	10	0	0	4	0	0	0	0	0	0	4	9	10	9	8	5	7	10	10	0	0
P15088	P15088	5	5	5	Mast cell carboxypeptidase A	CPA3	sp|P15088|CBPA3_HUMAN Mast cell carboxypeptidase A OS=Homo sapiens OX=9606 GN=CPA3 PE=1 SV=2	1	5	5	5	4	3	5	4	4	3	5	5	3	2	5	4	4	3	4	5	5	4	4	3	5	4	4	3	5	5	3	2	5	4	4	3	4	5	5	4	4	3
P14384	P14384	5	5	5	Carboxypeptidase M	CPM	sp|P14384|CBPM_HUMAN Carboxypeptidase M OS=Homo sapiens OX=9606 GN=CPM PE=1 SV=2	1	5	5	5	2	2	3	3	3	3	4	4	1	2	2	4	4	4	3	4	5	3	2	2	3	3	3	3	4	4	1	2	2	4	4	4	3	4	5	3	2	2
Q99829	Q99829	8	8	8	Copine-1	CPNE1	sp|Q99829|CPNE1_HUMAN Copine-1 OS=Homo sapiens OX=9606 GN=CPNE1 PE=1 SV=1	1	8	8	8	4	4	3	4	6	5	6	5	3	5	7	4	5	7	7	6	7	7	4	4	3	4	6	5	6	5	3	5	7	4	5	7	7	6	7	7	4	4
Q96FN4	Q96FN4	5	4	4	Copine-2	CPNE2	sp|Q96FN4|CPNE2_HUMAN Copine-2 OS=Homo sapiens OX=9606 GN=CPNE2 PE=1 SV=3	1	5	4	4	1	1	2	1	1	2	2	3	1	5	5	5	5	5	5	5	5	5	0	0	1	0	0	1	1	2	0	4	4	4	4	4	4	4	4	4	0	0
O75131;Q8IYJ1;Q96A23;Q86YQ8;Q9HCH3;Q9UBL6	O75131	12;1;1;1;1;1	12;1;1;1;1;1	11;0;0;0;0;0	Copine-3	CPNE3	sp|O75131|CPNE3_HUMAN Copine-3 OS=Homo sapiens OX=9606 GN=CPNE3 PE=1 SV=1	6	12	12	11	7	5	9	7	5	6	7	7	4	8	10	11	11	10	11	11	10	10	7	5	9	7	5	6	7	7	4	8	10	11	11	10	11	11	10	10	6	4
O95741	O95741	4	3	3	Copine-6	CPNE6	sp|O95741|CPNE6_HUMAN Copine-6 OS=Homo sapiens OX=9606 GN=CPNE6 PE=1 SV=3	1	4	3	3	1	1	1	1	1	1	2	1	1	4	4	3	1	2	4	3	2	4	0	0	0	0	0	0	1	0	0	3	3	2	0	1	3	2	1	3	0	0
P36551	P36551	2	2	2	Oxygen-dependent coproporphyrinogen-III oxidase, mitochondrial	CPOX	sp|P36551|HEM6_HUMAN Oxygen-dependent coproporphyrinogen-III oxidase, mitochondrial OS=Homo sapiens OX=9606 GN=CPOX PE=1 SV=3	1	2	2	2	0	0	0	0	0	0	0	0	0	1	2	2	2	1	2	2	2	2	0	0	0	0	0	0	0	0	0	1	2	2	2	1	2	2	2	2	0	0
Q9BRF8	Q9BRF8	2	2	2	Serine/threonine-protein phosphatase CPPED1	CPPED1	sp|Q9BRF8|CPPED_HUMAN Serine/threonine-protein phosphatase CPPED1 OS=Homo sapiens OX=9606 GN=CPPED1 PE=1 SV=3	1	2	2	2	0	0	0	1	0	0	0	0	0	1	2	1	1	2	1	2	2	2	0	0	0	1	0	0	0	0	0	1	2	1	1	2	1	2	2	2	0	0
Q9Y646	Q9Y646	8	8	8	Carboxypeptidase Q	CPQ	sp|Q9Y646|CBPQ_HUMAN Carboxypeptidase Q OS=Homo sapiens OX=9606 GN=CPQ PE=1 SV=1	1	8	8	8	8	8	8	8	6	8	7	7	8	6	7	7	6	7	8	6	7	8	8	8	8	8	6	8	7	7	8	6	7	7	6	7	8	6	7	8	8	8
Q9P2I0	Q9P2I0	1	1	1	Cleavage and polyadenylation specificity factor subunit 2	CPSF2	sp|Q9P2I0|CPSF2_HUMAN Cleavage and polyadenylation specificity factor subunit 2 OS=Homo sapiens OX=9606 GN=CPSF2 PE=1 SV=2	1	1	1	1	0	0	0	0	0	0	0	0	0	1	1	1	1	0	1	1	0	1	0	0	0	0	0	0	0	0	0	1	1	1	1	0	1	1	0	1	0	0
Q16630	Q16630	4	4	4	Cleavage and polyadenylation specificity factor subunit 6	CPSF6	sp|Q16630|CPSF6_HUMAN Cleavage and polyadenylation specificity factor subunit 6 OS=Homo sapiens OX=9606 GN=CPSF6 PE=1 SV=2	1	4	4	4	0	0	0	0	0	1	1	1	0	3	3	3	3	3	4	4	3	3	0	0	0	0	0	1	1	1	0	3	3	3	3	3	4	4	3	3	0	0
Q8N684	Q8N684	2	2	2	Cleavage and polyadenylation specificity factor subunit 7	CPSF7	sp|Q8N684|CPSF7_HUMAN Cleavage and polyadenylation specificity factor subunit 7 OS=Homo sapiens OX=9606 GN=CPSF7 PE=1 SV=1	1	2	2	2	0	1	1	2	0	0	0	1	0	2	1	2	2	2	1	2	2	2	0	1	1	2	0	0	0	1	0	2	1	2	2	2	1	2	2	2	0	1
P50416	P50416	11	11	11	Carnitine O-palmitoyltransferase 1, liver isoform	CPT1A	sp|P50416|CPT1A_HUMAN Carnitine O-palmitoyltransferase 1, liver isoform OS=Homo sapiens OX=9606 GN=CPT1A PE=1 SV=2	1	11	11	11	9	7	10	7	8	6	11	11	9	9	8	9	8	10	11	11	10	8	9	7	10	7	8	6	11	11	9	9	8	9	8	10	11	11	10	8	9	7
P23786	P23786	13	13	13	Carnitine O-palmitoyltransferase 2, mitochondrial	CPT2	sp|P23786|CPT2_HUMAN Carnitine O-palmitoyltransferase 2, mitochondrial OS=Homo sapiens OX=9606 GN=CPT2 PE=1 SV=2	1	13	13	13	8	5	8	6	8	6	9	9	7	10	8	10	11	12	6	8	10	9	8	5	8	6	8	6	9	9	7	10	8	10	11	12	6	8	10	9	8	5
Q8N436	Q8N436	3	3	3	Inactive carboxypeptidase-like protein X2	CPXM2	sp|Q8N436|CPXM2_HUMAN Inactive carboxypeptidase-like protein X2 OS=Homo sapiens OX=9606 GN=CPXM2 PE=2 SV=3	1	3	3	3	2	0	1	1	1	0	2	1	0	2	3	3	3	3	3	2	3	3	2	0	1	1	1	0	2	1	0	2	3	3	3	3	3	2	3	3	2	0
P43155	P43155	6	6	6	Carnitine O-acetyltransferase	CRAT	sp|P43155|CACP_HUMAN Carnitine O-acetyltransferase OS=Homo sapiens OX=9606 GN=CRAT PE=1 SV=5	1	6	6	6	1	1	2	2	2	1	3	4	1	5	3	6	4	6	5	4	5	5	1	1	2	2	2	1	3	4	1	5	3	6	4	6	5	4	5	5	1	1
O75629	O75629	1	1	1	Protein CREG1	CREG1	sp|O75629|CREG1_HUMAN Protein CREG1 OS=Homo sapiens OX=9606 GN=CREG1 PE=1 SV=1	1	1	1	1	0	0	0	0	0	0	0	0	0	1	1	1	1	1	1	1	1	1	0	0	0	0	0	0	0	0	0	1	1	1	1	1	1	1	1	1	0	0
Q96HD1	Q96HD1	3	3	3	Cysteine-rich with EGF-like domain protein 1	CRELD1	sp|Q96HD1|CREL1_HUMAN Protein disulfide isomerase CRELD1 OS=Homo sapiens OX=9606 GN=CRELD1 PE=1 SV=3	1	3	3	3	3	2	2	3	2	2	1	3	0	3	3	2	3	3	3	3	3	2	3	2	2	3	2	2	1	3	0	3	3	2	3	3	3	3	3	2	3	2
P52943	P52943	4	4	4	Cysteine-rich protein 2	CRIP2	sp|P52943|CRIP2_HUMAN Cysteine-rich protein 2 OS=Homo sapiens OX=9606 GN=CRIP2 PE=1 SV=1	1	4	4	4	2	2	2	2	2	2	2	2	2	4	4	4	4	4	3	3	4	4	2	2	2	2	2	2	2	2	2	4	4	4	4	4	3	3	4	4	2	2
P46109	P46109	1	1	1	Crk-like protein	CRKL	sp|P46109|CRKL_HUMAN Crk-like protein OS=Homo sapiens OX=9606 GN=CRKL PE=1 SV=1	1	1	1	1	0	0	0	0	0	0	0	0	0	1	1	1	1	1	1	1	1	1	0	0	0	0	0	0	0	0	0	1	1	1	1	1	1	1	1	1	0	0
O75462	O75462	4	4	4	Cytokine receptor-like factor 1	CRLF1	sp|O75462|CRLF1_HUMAN Cytokine receptor-like factor 1 OS=Homo sapiens OX=9606 GN=CRLF1 PE=1 SV=1	1	4	4	4	4	2	4	2	3	2	4	3	1	2	2	1	3	2	2	4	2	1	4	2	4	2	3	2	4	3	1	2	2	1	3	2	2	4	2	1	4	2
Q14194	Q14194	4	1	1	Dihydropyrimidinase-related protein 1	CRMP1	sp|Q14194|DPYL1_HUMAN Dihydropyrimidinase-related protein 1 OS=Homo sapiens OX=9606 GN=CRMP1 PE=1 SV=1	1	4	1	1	4	4	4	4	4	4	4	4	4	4	4	4	4	4	4	4	4	4	1	1	1	1	1	1	1	1	1	1	1	1	1	1	1	1	1	1	1	1
Q9NQ79	Q9NQ79	3	3	3	Cartilage acidic protein 1	CRTAC1	sp|Q9NQ79|CRAC1_HUMAN Cartilage acidic protein 1 OS=Homo sapiens OX=9606 GN=CRTAC1 PE=1 SV=2	1	3	3	3	3	2	2	0	2	0	2	2	1	3	1	2	1	2	0	2	2	1	3	2	2	0	2	0	2	2	1	3	1	2	1	2	0	2	2	1	3	2
P02511	P02511	17	17	17	Alpha-crystallin B chain	CRYAB	sp|P02511|CRYAB_HUMAN Alpha-crystallin B chain OS=Homo sapiens OX=9606 GN=CRYAB PE=1 SV=2	1	17	17	17	17	15	16	16	15	16	15	16	14	12	11	17	16	10	15	12	14	15	17	15	16	16	15	16	15	16	14	12	11	17	16	10	15	12	14	15	17	15
Q9Y2S2	Q9Y2S2	1	1	1	Lambda-crystallin homolog	CRYL1	sp|Q9Y2S2|CRYL1_HUMAN Lambda-crystallin homolog OS=Homo sapiens OX=9606 GN=CRYL1 PE=1 SV=3	1	1	1	1	1	0	1	1	1	0	0	0	0	1	1	1	1	1	1	1	1	1	1	0	1	1	1	0	0	0	0	1	1	1	1	1	1	1	1	1	1	0
Q08257	Q08257	13	13	13	Quinone oxidoreductase	CRYZ	sp|Q08257|QOR_HUMAN Quinone oxidoreductase OS=Homo sapiens OX=9606 GN=CRYZ PE=1 SV=1	1	13	13	13	3	2	2	3	2	2	3	4	1	10	13	8	12	11	11	9	12	13	3	2	2	3	2	2	3	4	1	10	13	8	12	11	11	9	12	13	3	2
O95825	O95825	2	2	2	Quinone oxidoreductase-like protein 1	CRYZL1	sp|O95825|QORL1_HUMAN Quinone oxidoreductase-like protein 1 OS=Homo sapiens OX=9606 GN=CRYZL1 PE=1 SV=2	1	2	2	2	0	0	0	0	0	0	0	0	0	1	2	1	2	2	1	1	2	2	0	0	0	0	0	0	0	0	0	1	2	1	2	2	1	1	2	2	0	0
O75390	O75390	11	11	11	Citrate synthase, mitochondrial	CS	sp|O75390|CISY_HUMAN Citrate synthase, mitochondrial OS=Homo sapiens OX=9606 GN=CS PE=1 SV=2	1	11	11	11	7	3	8	4	3	1	5	6	4	10	10	11	11	9	9	9	9	9	7	3	8	4	3	1	5	6	4	10	10	11	11	9	9	9	9	9	7	3
O75534	O75534	3	3	3	Cold shock domain-containing protein E1	CSDE1	sp|O75534|CSDE1_HUMAN Cold shock domain-containing protein E1 OS=Homo sapiens OX=9606 GN=CSDE1 PE=1 SV=2	1	3	3	3	2	2	2	1	1	2	2	2	2	2	3	2	2	3	3	2	3	3	2	2	2	1	1	2	2	2	2	2	3	2	2	3	3	2	3	3	2	2
P55060	P55060	9	9	9	Exportin-2	CSE1L	sp|P55060|XPO2_HUMAN Exportin-2 OS=Homo sapiens OX=9606 GN=CSE1L PE=1 SV=3	1	9	9	9	1	1	2	2	0	0	4	1	2	4	8	3	6	3	3	3	4	8	1	1	2	2	0	0	4	1	2	4	8	3	6	3	3	3	4	8	1	1
P48729;Q8N752	P48729;Q8N752	3;2	3;2	3;2	Casein kinase I isoform alpha;Casein kinase I isoform alpha-like	CSNK1A1;CSNK1A1L	sp|P48729|KC1A_HUMAN Casein kinase I isoform alpha OS=Homo sapiens OX=9606 GN=CSNK1A1 PE=1 SV=2;sp|Q8N752|KC1AL_HUMAN Casein kinase I isoform alpha-like OS=Homo sapiens OX=9606 GN=CSNK1A1L PE=2 SV=2	2	3	3	3	2	2	3	1	1	3	2	3	1	1	1	3	2	2	2	2	2	2	2	2	3	1	1	3	2	3	1	1	1	3	2	2	2	2	2	2	2	2
P68400;Q8NEV1	P68400;Q8NEV1	6;5	6;5	6;5	Casein kinase II subunit alpha;Casein kinase II subunit alpha 3	CSNK2A1;CSNK2A3	sp|P68400|CSK21_HUMAN Casein kinase II subunit alpha OS=Homo sapiens OX=9606 GN=CSNK2A1 PE=1 SV=1;sp|Q8NEV1|CSK23_HUMAN Casein kinase II subunit alpha 3 OS=Homo sapiens OX=9606 GN=CSNK2A3 PE=1 SV=2	2	6	6	6	1	0	1	2	1	0	2	2	0	5	5	4	6	5	5	5	5	6	1	0	1	2	1	0	2	2	0	5	5	4	6	5	5	5	5	6	1	0
P19784	P19784	4	4	4	Casein kinase II subunit alpha	CSNK2A2	sp|P19784|CSK22_HUMAN Casein kinase II subunit alpha OS=Homo sapiens OX=9606 GN=CSNK2A2 PE=1 SV=1	1	4	4	4	0	0	0	1	0	0	0	0	0	3	4	4	4	3	4	4	4	4	0	0	0	1	0	0	0	0	0	3	4	4	4	3	4	4	4	4	0	0
P67870	P67870	4	4	4	Casein kinase II subunit beta	CSNK2B	sp|P67870|CSK2B_HUMAN Casein kinase II subunit beta OS=Homo sapiens OX=9606 GN=CSNK2B PE=1 SV=1	1	4	4	4	0	0	0	0	1	0	0	1	0	3	4	4	4	3	3	3	3	3	0	0	0	0	1	0	0	1	0	3	4	4	4	3	3	3	3	3	0	0
Q6UVK1	Q6UVK1	24	24	24	Chondroitin sulfate proteoglycan 4	CSPG4	sp|Q6UVK1|CSPG4_HUMAN Chondroitin sulfate proteoglycan 4 OS=Homo sapiens OX=9606 GN=CSPG4 PE=1 SV=2	1	24	24	24	11	10	9	11	13	12	12	13	9	13	21	20	18	17	16	17	19	21	11	10	9	11	13	12	12	13	9	13	21	20	18	17	16	17	19	21	11	10
P21291	P21291	17	17	17	Cysteine and glycine-rich protein 1	CSRP1	sp|P21291|CSRP1_HUMAN Cysteine and glycine-rich protein 1 OS=Homo sapiens OX=9606 GN=CSRP1 PE=1 SV=3	1	17	17	17	12	13	11	11	14	14	16	11	10	11	12	14	11	10	11	11	12	12	12	13	11	11	14	14	16	11	10	11	12	14	11	10	11	11	12	12	12	13
Q16527	Q16527	16	16	16	Cysteine and glycine-rich protein 2	CSRP2	sp|Q16527|CSRP2_HUMAN Cysteine and glycine-rich protein 2 OS=Homo sapiens OX=9606 GN=CSRP2 PE=1 SV=3	1	16	16	16	4	6	6	9	3	7	7	7	1	11	11	12	12	11	11	11	11	11	4	6	6	9	3	7	7	7	1	11	11	12	12	11	11	11	11	11	4	6
P04080	P04080	2	2	2	Cystatin-B	CSTB	sp|P04080|CYTB_HUMAN Cystatin-B OS=Homo sapiens OX=9606 GN=CSTB PE=1 SV=2	1	2	2	2	0	0	1	0	0	0	0	1	0	2	2	2	2	2	2	2	1	2	0	0	1	0	0	0	0	1	0	2	2	2	2	2	2	2	1	2	0	0
Q12996	Q12996	1	1	1	Cleavage stimulation factor subunit 3	CSTF3	sp|Q12996|CSTF3_HUMAN Cleavage stimulation factor subunit 3 OS=Homo sapiens OX=9606 GN=CSTF3 PE=1 SV=1	1	1	1	1	0	0	0	0	0	0	1	0	0	1	1	1	1	1	1	1	1	1	0	0	0	0	0	0	1	0	0	1	1	1	1	1	1	1	1	1	0	0
Q13363	Q13363	3	3	3	C-terminal-binding protein 1	CTBP1	sp|Q13363|CTBP1_HUMAN C-terminal-binding protein 1 OS=Homo sapiens OX=9606 GN=CTBP1 PE=1 SV=2	1	3	3	3	2	0	2	1	0	1	1	0	1	1	2	0	2	3	2	2	1	2	2	0	2	1	0	1	1	0	1	1	2	0	2	3	2	2	1	2	2	0
P56545	P56545	2	2	2	C-terminal-binding protein 2	CTBP2	sp|P56545|CTBP2_HUMAN C-terminal-binding protein 2 OS=Homo sapiens OX=9606 GN=CTBP2 PE=1 SV=1	1	2	2	2	2	1	2	1	0	2	1	2	1	2	2	2	1	1	2	2	2	2	2	1	2	1	0	2	1	2	1	2	2	2	1	1	2	2	2	2	2	1
Q16619	Q16619	1	1	1	Cardiotrophin-1	CTF1	sp|Q16619|CTF1_HUMAN Cardiotrophin-1 OS=Homo sapiens OX=9606 GN=CTF1 PE=1 SV=1	1	1	1	1	0	0	0	0	0	0	0	0	0	1	1	0	1	0	1	0	0	1	0	0	0	0	0	0	0	0	0	1	1	0	1	0	1	0	0	1	0	0
P29279	P29279	1	1	1	Connective tissue growth factor	CTGF	sp|P29279|CCN2_HUMAN CCN family member 2 OS=Homo sapiens OX=9606 GN=CCN2 PE=1 SV=2	1	1	1	1	1	0	0	0	0	0	0	0	0	1	1	0	0	1	1	1	1	1	1	0	0	0	0	0	0	0	0	1	1	0	0	1	1	1	1	1	1	0
Q96CG8	Q96CG8	4	4	4	Collagen triple helix repeat-containing protein 1	CTHRC1	sp|Q96CG8|CTHR1_HUMAN Collagen triple helix repeat-containing protein 1 OS=Homo sapiens OX=9606 GN=CTHRC1 PE=1 SV=1	1	4	4	4	3	3	3	3	3	3	3	3	4	4	3	4	4	3	3	3	4	3	3	3	3	3	3	3	3	3	4	4	3	4	4	3	3	3	4	3	3	3
P35221	P35221	21	21	18	Catenin alpha-1	CTNNA1	sp|P35221|CTNA1_HUMAN Catenin alpha-1 OS=Homo sapiens OX=9606 GN=CTNNA1 PE=1 SV=1	1	21	21	18	5	0	3	2	4	5	4	6	1	15	18	16	19	15	18	20	19	19	5	0	3	2	4	5	4	6	1	15	18	16	19	15	18	20	19	19	5	0
P26232	P26232	3	1	1	Catenin alpha-2	CTNNA2	sp|P26232|CTNA2_HUMAN Catenin alpha-2 OS=Homo sapiens OX=9606 GN=CTNNA2 PE=1 SV=5	1	3	1	1	0	0	0	2	0	0	1	3	0	3	3	3	3	3	3	3	3	3	0	0	0	1	0	0	0	1	0	1	1	1	1	1	1	1	1	1	0	0
Q9UBT7	Q9UBT7	2	2	2	Alpha-catulin	CTNNAL1	sp|Q9UBT7|CTNL1_HUMAN Alpha-catulin OS=Homo sapiens OX=9606 GN=CTNNAL1 PE=1 SV=2	1	2	2	2	0	0	0	0	0	0	0	0	0	2	1	2	2	1	0	0	1	0	0	0	0	0	0	0	0	0	0	2	1	2	2	1	0	0	1	0	0	0
P35222	P35222	13	13	11	Catenin beta-1	CTNNB1	sp|P35222|CTNB1_HUMAN Catenin beta-1 OS=Homo sapiens OX=9606 GN=CTNNB1 PE=1 SV=1	1	13	13	11	5	4	2	4	3	3	5	4	1	10	12	12	13	10	11	11	12	12	5	4	2	4	3	3	5	4	1	10	12	12	13	10	11	11	12	12	3	3
O60716	O60716	13	13	13	Catenin delta-1	CTNND1	sp|O60716|CTND1_HUMAN Catenin delta-1 OS=Homo sapiens OX=9606 GN=CTNND1 PE=1 SV=1	1	13	13	13	5	8	7	5	6	6	7	7	4	11	11	12	10	9	10	11	11	12	5	8	7	5	6	6	7	7	4	11	11	12	10	9	10	11	11	12	5	8
P17812;Q9NRF8	P17812	7;1	7;1	7;1	CTP synthase 1	CTPS1	sp|P17812|PYRG1_HUMAN CTP synthase 1 OS=Homo sapiens OX=9606 GN=CTPS1 PE=1 SV=2	2	7	7	7	4	3	3	4	3	4	4	4	3	4	7	6	7	4	6	5	6	6	4	3	3	4	3	4	4	4	3	4	7	6	7	4	6	5	6	6	4	3
P07858	P07858	7	7	7	Cathepsin B;Cathepsin B light chain;Cathepsin B heavy chain	CTSB	sp|P07858|CATB_HUMAN Cathepsin B OS=Homo sapiens OX=9606 GN=CTSB PE=1 SV=3	1	7	7	7	4	3	5	4	4	3	5	4	4	4	5	6	6	6	6	5	7	6	4	3	5	4	4	3	5	4	4	4	5	6	6	6	6	5	7	6	4	3
P07339	P07339	11	11	11	Cathepsin D;Cathepsin D light chain;Cathepsin D heavy chain	CTSD	sp|P07339|CATD_HUMAN Cathepsin D OS=Homo sapiens OX=9606 GN=CTSD PE=1 SV=1	1	11	11	11	11	10	10	10	8	7	10	10	9	8	9	11	10	9	11	11	11	11	11	10	10	10	8	7	10	10	9	8	9	11	10	9	11	11	11	11	11	10
P08311	P08311	7	7	7	Cathepsin G	CTSG	sp|P08311|CATG_HUMAN Cathepsin G OS=Homo sapiens OX=9606 GN=CTSG PE=1 SV=2	1	7	7	7	5	5	6	5	6	4	5	5	4	4	5	6	4	5	5	6	5	5	5	5	6	5	6	4	5	5	4	4	5	6	4	5	5	6	5	5	5	5
P07711	P07711	1	1	1	Cathepsin L1;Cathepsin L1 heavy chain;Cathepsin L1 light chain	CTSL	sp|P07711|CATL1_HUMAN Cathepsin L1 OS=Homo sapiens OX=9606 GN=CTSL PE=1 SV=2	1	1	1	1	0	0	0	0	0	0	0	0	0	1	1	1	1	1	1	1	1	1	0	0	0	0	0	0	0	0	0	1	1	1	1	1	1	1	1	1	0	0
Q9UBR2	Q9UBR2	3	3	3	Cathepsin Z	CTSZ	sp|Q9UBR2|CATZ_HUMAN Cathepsin Z OS=Homo sapiens OX=9606 GN=CTSZ PE=1 SV=1	1	3	3	3	1	1	2	0	1	0	2	2	0	3	3	3	3	2	2	3	3	2	1	1	2	0	1	0	2	2	0	3	3	3	3	2	2	3	3	2	1	1
Q14247	Q14247	10	10	10	Src substrate cortactin	CTTN	sp|Q14247|SRC8_HUMAN Src substrate cortactin OS=Homo sapiens OX=9606 GN=CTTN PE=1 SV=2	1	10	10	10	3	0	3	2	1	4	1	3	0	6	8	8	7	5	3	7	6	7	3	0	3	2	1	4	1	3	0	6	8	8	7	5	3	7	6	7	3	0
Q13616	Q13616	2	2	2	Cullin-1	CUL1	sp|Q13616|CUL1_HUMAN Cullin-1 OS=Homo sapiens OX=9606 GN=CUL1 PE=1 SV=2	1	2	2	2	1	1	0	0	2	0	1	1	0	1	2	2	2	2	2	2	2	2	1	1	0	0	2	0	1	1	0	1	2	2	2	2	2	2	2	2	1	1
Q13618	Q13618	7	7	7	Cullin-3	CUL3	sp|Q13618|CUL3_HUMAN Cullin-3 OS=Homo sapiens OX=9606 GN=CUL3 PE=1 SV=2	1	7	7	7	4	2	5	4	3	2	3	4	1	6	6	7	6	7	4	5	7	7	4	2	5	4	3	2	3	4	1	6	6	7	6	7	4	5	7	7	4	2
Q13619;Q13620	Q13619	3;1	3;1	3;1	Cullin-4A	CUL4A	sp|Q13619|CUL4A_HUMAN Cullin-4A OS=Homo sapiens OX=9606 GN=CUL4A PE=1 SV=3	2	3	3	3	1	0	1	1	1	1	1	0	0	1	3	1	3	2	3	1	3	2	1	0	1	1	1	1	1	0	0	1	3	1	3	2	3	1	3	2	1	0
Q93034	Q93034	4	4	4	Cullin-5	CUL5	sp|Q93034|CUL5_HUMAN Cullin-5 OS=Homo sapiens OX=9606 GN=CUL5 PE=1 SV=4	1	4	4	4	3	2	2	3	4	1	4	3	1	4	3	4	4	4	4	4	4	4	3	2	2	3	4	1	4	3	1	4	3	4	4	4	4	4	4	4	3	2
O60888	O60888	3	3	3	Protein CutA	CUTA	sp|O60888|CUTA_HUMAN Protein CutA OS=Homo sapiens OX=9606 GN=CUTA PE=1 SV=2	1	3	3	3	1	1	1	1	1	1	1	1	1	2	3	2	2	3	2	3	3	3	1	1	1	1	1	1	1	1	1	2	3	2	2	3	2	3	3	3	1	1
P48061	P48061	4	4	4	Stromal cell-derived factor 1;SDF-1-beta(3-72);SDF-1-alpha(3-67)	CXCL12	sp|P48061|SDF1_HUMAN Stromal cell-derived factor 1 OS=Homo sapiens OX=9606 GN=CXCL12 PE=1 SV=1	1	4	4	4	3	4	4	4	4	4	4	4	4	3	3	3	3	2	3	3	3	3	3	4	4	4	4	4	4	4	4	3	3	3	3	2	3	3	3	3	3	4
P00167	P00167	4	4	4	Cytochrome b5	CYB5A	sp|P00167|CYB5_HUMAN Cytochrome b5 OS=Homo sapiens OX=9606 GN=CYB5A PE=1 SV=2	1	4	4	4	2	2	1	1	0	1	2	3	4	3	3	3	3	3	2	3	3	3	2	2	1	1	0	1	2	3	4	3	3	3	3	3	2	3	3	3	2	2
O43169	O43169	6	6	6	Cytochrome b5 type B	CYB5B	sp|O43169|CYB5B_HUMAN Cytochrome b5 type B OS=Homo sapiens OX=9606 GN=CYB5B PE=1 SV=3	1	6	6	6	3	1	1	2	1	0	3	3	2	4	5	6	6	6	5	4	6	6	3	1	1	2	1	0	3	3	2	4	5	6	6	6	5	4	6	6	3	1
Q9UHQ9	Q9UHQ9	10	10	10	NADH-cytochrome b5 reductase 1	CYB5R1	sp|Q9UHQ9|NB5R1_HUMAN NADH-cytochrome b5 reductase 1 OS=Homo sapiens OX=9606 GN=CYB5R1 PE=1 SV=1	1	10	10	10	6	5	7	9	6	6	8	8	7	7	8	8	8	9	9	9	9	9	6	5	7	9	6	6	8	8	7	7	8	8	8	9	9	9	9	9	6	5
P00387	P00387	21	21	21	NADH-cytochrome b5 reductase 3;NADH-cytochrome b5 reductase 3 membrane-bound form;NADH-cytochrome b5 reductase 3 soluble form	CYB5R3	sp|P00387|NB5R3_HUMAN NADH-cytochrome b5 reductase 3 OS=Homo sapiens OX=9606 GN=CYB5R3 PE=1 SV=3	1	21	21	21	16	12	18	14	13	13	18	17	13	15	15	18	17	14	14	16	15	15	16	12	18	14	13	13	18	17	13	15	15	18	17	14	14	16	15	15	16	12
P04839	P04839	3	3	3	Cytochrome b-245 heavy chain	CYBB	sp|P04839|CY24B_HUMAN Cytochrome b-245 heavy chain OS=Homo sapiens OX=9606 GN=CYBB PE=1 SV=2	1	3	3	3	0	0	0	0	1	0	2	0	0	1	3	2	3	3	2	3	2	2	0	0	0	0	1	0	2	0	0	1	3	2	3	3	2	3	2	2	0	0
Q53TN4	Q53TN4	5	5	5	Cytochrome b reductase 1	CYBRD1	sp|Q53TN4|CYBR1_HUMAN Cytochrome b reductase 1 OS=Homo sapiens OX=9606 GN=CYBRD1 PE=1 SV=1	1	5	5	5	1	0	2	2	1	0	1	2	0	3	2	5	4	5	3	4	3	4	1	0	2	2	1	0	1	2	0	3	2	5	4	5	3	4	3	4	1	0
P08574	P08574	6	6	6	Cytochrome c1, heme protein, mitochondrial	CYC1	sp|P08574|CY1_HUMAN Cytochrome c1, heme protein, mitochondrial OS=Homo sapiens OX=9606 GN=CYC1 PE=1 SV=3	1	6	6	6	4	3	4	4	3	1	5	5	3	4	5	5	5	5	5	4	5	5	4	3	4	4	3	1	5	5	3	4	5	5	5	5	5	4	5	5	4	3
P99999;CON__P62894	P99999	6;1	6;1	6;1	Cytochrome c	CYCS	sp|P99999|CYC_HUMAN Cytochrome c OS=Homo sapiens OX=9606 GN=CYCS PE=1 SV=2	2	6	6	6	1	0	1	1	1	1	0	0	0	5	6	6	6	6	5	5	6	6	1	0	1	1	1	1	0	0	0	5	6	6	6	6	5	5	6	6	1	0
Q7L576	Q7L576	27	27	18	Cytoplasmic FMR1-interacting protein 1	CYFIP1	sp|Q7L576|CYFP1_HUMAN Cytoplasmic FMR1-interacting protein 1 OS=Homo sapiens OX=9606 GN=CYFIP1 PE=1 SV=1	1	27	27	18	10	11	14	16	8	6	13	10	9	17	19	22	25	22	19	20	20	21	10	11	14	16	8	6	13	10	9	17	19	22	25	22	19	20	20	21	6	7
Q96F07	Q96F07	12	3	3	Cytoplasmic FMR1-interacting protein 2	CYFIP2	sp|Q96F07|CYFP2_HUMAN Cytoplasmic FMR1-interacting protein 2 OS=Homo sapiens OX=9606 GN=CYFIP2 PE=1 SV=2	1	12	3	3	7	4	10	7	3	2	7	6	3	8	9	10	9	9	8	10	9	9	3	0	3	1	0	0	2	2	0	2	2	3	2	1	1	2	2	2	3	0
Q6UW02	Q6UW02	3	3	3	Cytochrome P450 20A1	CYP20A1	sp|Q6UW02|CP20A_HUMAN Cytochrome P450 20A1 OS=Homo sapiens OX=9606 GN=CYP20A1 PE=1 SV=1	1	3	3	3	2	0	2	2	1	0	1	1	1	2	3	3	3	3	3	1	2	3	2	0	2	2	1	0	1	1	1	2	3	3	3	3	3	1	2	3	2	0
Q8N118	Q8N118	1	1	1	Cytochrome P450 4X1	CYP4X1	sp|Q8N118|CP4X1_HUMAN Cytochrome P450 4X1 OS=Homo sapiens OX=9606 GN=CYP4X1 PE=1 SV=1	1	1	1	1	0	0	0	0	0	0	0	0	1	0	1	0	0	1	1	1	1	1	0	0	0	0	0	0	0	0	1	0	1	0	0	1	1	1	1	1	0	0
Q16850	Q16850	2	2	2	Lanosterol 14-alpha demethylase	CYP51A1	sp|Q16850|CP51A_HUMAN Lanosterol 14-alpha demethylase OS=Homo sapiens OX=9606 GN=CYP51A1 PE=1 SV=3	1	2	2	2	0	0	0	0	0	0	0	2	2	1	1	2	0	2	1	2	2	0	0	0	0	0	0	0	0	2	2	1	1	2	0	2	1	2	2	0	0	0
O75881	O75881	2	2	2	25-hydroxycholesterol 7-alpha-hydroxylase	CYP7B1	sp|O75881|CP7B1_HUMAN Cytochrome P450 7B1 OS=Homo sapiens OX=9606 GN=CYP7B1 PE=1 SV=2	1	2	2	2	2	0	1	0	1	1	1	0	1	1	1	2	2	2	2	1	2	2	2	0	1	0	1	1	1	0	1	1	1	2	2	2	2	1	2	2	2	0
Q86T65;Q9Y4D1	Q86T65	6;1	6;1	6;1	Disheveled-associated activator of morphogenesis 2	DAAM2	sp|Q86T65|DAAM2_HUMAN Disheveled-associated activator of morphogenesis 2 OS=Homo sapiens OX=9606 GN=DAAM2 PE=1 SV=3	2	6	6	6	4	1	5	4	1	2	2	4	3	6	5	5	4	6	5	5	6	5	4	1	5	4	1	2	2	4	3	6	5	5	4	6	5	5	6	5	4	1
P61803	P61803	3	3	3	Dolichyl-diphosphooligosaccharide--protein glycosyltransferase subunit DAD1	DAD1	sp|P61803|DAD1_HUMAN Dolichyl-diphosphooligosaccharide--protein glycosyltransferase subunit DAD1 OS=Homo sapiens OX=9606 GN=DAD1 PE=1 SV=3	1	3	3	3	3	3	3	3	3	2	3	3	3	3	2	3	1	2	3	3	3	3	3	3	3	3	3	2	3	3	3	3	2	3	1	2	3	3	3	3	3	3
Q14118	Q14118	10	10	10	Dystroglycan;Alpha-dystroglycan;Beta-dystroglycan	DAG1	sp|Q14118|DAG1_HUMAN Dystroglycan OS=Homo sapiens OX=9606 GN=DAG1 PE=1 SV=2	1	10	10	10	3	5	2	4	3	0	4	7	3	5	10	7	8	8	7	9	9	8	3	5	2	4	3	0	4	7	3	5	10	7	8	8	7	9	9	8	3	5
Q3LXA3	Q3LXA3	3	3	3	Bifunctional ATP-dependent dihydroxyacetone kinase/FAD-AMP lyase (cyclizing);ATP-dependent dihydroxyacetone kinase;FAD-AMP lyase (cyclizing)	DAK	sp|Q3LXA3|TKFC_HUMAN Triokinase/FMN cyclase OS=Homo sapiens OX=9606 GN=TKFC PE=1 SV=2	1	3	3	3	1	1	0	0	0	1	1	1	0	1	3	2	1	1	1	1	2	3	1	1	0	0	0	1	1	1	0	1	3	2	1	1	1	1	2	3	1	1
P51398	P51398	3	3	3	28S ribosomal protein S29, mitochondrial	DAP3	sp|P51398|RT29_HUMAN 28S ribosomal protein S29, mitochondrial OS=Homo sapiens OX=9606 GN=DAP3 PE=1 SV=1	1	3	3	3	1	0	2	1	0	1	2	2	1	1	1	3	3	2	2	1	2	2	1	0	2	1	0	1	2	2	1	1	1	3	3	2	2	1	2	2	1	0
O43293;Q9UIK4	O43293	5;1	5;1	5;1	Death-associated protein kinase 3	DAPK3	sp|O43293|DAPK3_HUMAN Death-associated protein kinase 3 OS=Homo sapiens OX=9606 GN=DAPK3 PE=1 SV=1	2	5	5	5	1	2	1	2	1	1	2	4	0	3	3	3	4	2	2	1	4	3	1	2	1	2	1	1	2	4	0	3	3	3	4	2	2	1	4	3	1	2
P14868	P14868	11	11	11	Aspartate--tRNA ligase, cytoplasmic	DARS	sp|P14868|SYDC_HUMAN Aspartate--tRNA ligase, cytoplasmic OS=Homo sapiens OX=9606 GN=DARS1 PE=1 SV=2	1	11	11	11	10	5	8	9	5	7	9	8	2	10	8	10	9	9	8	8	8	9	10	5	8	9	5	7	9	8	2	10	8	10	9	9	8	8	8	9	10	5
Q96EP5	Q96EP5	2	2	2	DAZ-associated protein 1	DAZAP1	sp|Q96EP5|DAZP1_HUMAN DAZ-associated protein 1 OS=Homo sapiens OX=9606 GN=DAZAP1 PE=1 SV=1	1	2	2	2	0	0	0	1	0	0	0	1	0	2	2	2	2	1	1	0	1	2	0	0	0	1	0	0	0	1	0	2	2	2	2	1	1	0	1	2	0	0
P07108	P07108	2	2	2	Acyl-CoA-binding protein	DBI	sp|P07108|ACBP_HUMAN Acyl-CoA-binding protein OS=Homo sapiens OX=9606 GN=DBI PE=1 SV=2	1	2	2	2	0	0	0	0	0	0	0	0	0	0	2	0	1	1	1	2	2	2	0	0	0	0	0	0	0	0	0	0	2	0	1	1	1	2	2	2	0	0
Q16643	Q16643	11	11	11	Drebrin	DBN1	sp|Q16643|DREB_HUMAN Drebrin OS=Homo sapiens OX=9606 GN=DBN1 PE=1 SV=4	1	11	11	11	4	3	3	2	2	1	4	5	3	6	6	8	7	9	10	10	10	9	4	3	3	2	2	1	4	5	3	6	6	8	7	9	10	10	10	9	4	3
Q9UJU6	Q9UJU6	7	7	7	Drebrin-like protein	DBNL	sp|Q9UJU6|DBNL_HUMAN Drebrin-like protein OS=Homo sapiens OX=9606 GN=DBNL PE=1 SV=1	1	7	7	7	3	2	2	1	1	1	4	5	2	4	7	5	6	5	7	5	5	7	3	2	2	1	1	1	4	5	2	4	7	5	6	5	7	5	5	7	3	2
P11182	P11182	10	10	10	Lipoamide acyltransferase component of branched-chain alpha-keto acid dehydrogenase complex, mitochondrial	DBT	sp|P11182|ODB2_HUMAN Lipoamide acyltransferase component of branched-chain alpha-keto acid dehydrogenase complex, mitochondrial OS=Homo sapiens OX=9606 GN=DBT PE=1 SV=3	1	10	10	10	7	5	6	7	6	6	7	6	5	7	9	9	9	8	8	7	8	9	7	5	6	7	6	6	7	6	5	7	9	9	9	8	8	7	8	9	7	5
P61962	P61962	2	2	2	DDB1- and CUL4-associated factor 7	DCAF7	sp|P61962|DCAF7_HUMAN DDB1- and CUL4-associated factor 7 OS=Homo sapiens OX=9606 GN=DCAF7 PE=1 SV=1	1	2	2	2	0	0	0	1	0	0	0	1	0	2	2	2	2	2	2	1	2	2	0	0	0	1	0	0	0	1	0	2	2	2	2	2	2	1	2	2	0	0
Q5TAQ9	Q5TAQ9	2	2	2	DDB1- and CUL4-associated factor 8	DCAF8	sp|Q5TAQ9|DCAF8_HUMAN DDB1- and CUL4-associated factor 8 OS=Homo sapiens OX=9606 GN=DCAF8 PE=1 SV=1	1	2	2	2	0	0	0	0	0	0	1	1	0	1	1	2	2	2	2	1	1	2	0	0	0	0	0	0	1	1	0	1	1	2	2	2	2	1	1	2	0	0
Q8WVC6	Q8WVC6	1	1	1	Dephospho-CoA kinase domain-containing protein	DCAKD	sp|Q8WVC6|DCAKD_HUMAN Dephospho-CoA kinase domain-containing protein OS=Homo sapiens OX=9606 GN=DCAKD PE=1 SV=1	1	1	1	1	1	1	1	1	1	0	1	1	1	1	1	1	1	1	1	1	1	1	1	1	1	1	1	0	1	1	1	1	1	1	1	1	1	1	1	1	1	1
O15075	O15075	3	3	3	Serine/threonine-protein kinase DCLK1	DCLK1	sp|O15075|DCLK1_HUMAN Serine/threonine-protein kinase DCLK1 OS=Homo sapiens OX=9606 GN=DCLK1 PE=1 SV=2	1	3	3	3	0	2	2	3	1	1	2	3	0	3	3	3	3	3	3	3	3	3	0	2	2	3	1	1	2	3	0	3	3	3	3	3	3	3	3	3	0	2
P07585	P07585	47	47	46	Decorin	DCN	sp|P07585|PGS2_HUMAN Decorin OS=Homo sapiens OX=9606 GN=DCN PE=1 SV=1	1	47	47	46	35	39	41	35	44	42	44	33	25	21	17	41	30	23	22	34	24	26	35	39	41	35	44	42	44	33	25	21	17	41	30	23	22	34	24	26	34	38
Q14203	Q14203	32	32	32	Dynactin subunit 1	DCTN1	sp|Q14203|DCTN1_HUMAN Dynactin subunit 1 OS=Homo sapiens OX=9606 GN=DCTN1 PE=1 SV=3	1	32	32	32	18	17	13	18	15	14	19	22	8	24	27	26	30	29	26	29	28	28	18	17	13	18	15	14	19	22	8	24	27	26	30	29	26	29	28	28	18	17
Q13561	Q13561	20	20	20	Dynactin subunit 2	DCTN2	sp|Q13561|DCTN2_HUMAN Dynactin subunit 2 OS=Homo sapiens OX=9606 GN=DCTN2 PE=1 SV=4	1	20	20	20	3	1	2	3	3	3	4	5	1	11	15	18	14	15	15	17	16	15	3	1	2	3	3	3	4	5	1	11	15	18	14	15	15	17	16	15	3	1
O75935	O75935	5	5	5	Dynactin subunit 3	DCTN3	sp|O75935|DCTN3_HUMAN Dynactin subunit 3 OS=Homo sapiens OX=9606 GN=DCTN3 PE=1 SV=1	1	5	5	5	2	0	1	0	1	0	2	3	0	4	3	3	5	3	3	3	3	3	2	0	1	0	1	0	2	3	0	4	3	3	5	3	3	3	3	3	2	0
Q9UJW0	Q9UJW0	9	9	8	Dynactin subunit 4	DCTN4	sp|Q9UJW0|DCTN4_HUMAN Dynactin subunit 4 OS=Homo sapiens OX=9606 GN=DCTN4 PE=1 SV=1	1	9	9	8	3	2	5	6	4	4	8	7	3	9	8	8	9	9	8	9	9	9	3	2	5	6	4	4	8	7	3	9	8	8	9	9	8	9	9	9	3	1
Q9BTE1	Q9BTE1	3	3	2	Dynactin subunit 5	DCTN5	sp|Q9BTE1|DCTN5_HUMAN Dynactin subunit 5 OS=Homo sapiens OX=9606 GN=DCTN5 PE=1 SV=1	1	3	3	2	1	0	0	0	0	1	1	1	0	2	2	2	1	1	2	1	2	1	1	0	0	0	0	1	1	1	0	2	2	2	1	1	2	1	2	1	1	0
O00399	O00399	3	3	3	Dynactin subunit 6	DCTN6	sp|O00399|DCTN6_HUMAN Dynactin subunit 6 OS=Homo sapiens OX=9606 GN=DCTN6 PE=1 SV=1	1	3	3	3	0	0	0	0	0	0	0	0	0	1	3	1	2	2	2	1	2	3	0	0	0	0	0	0	0	0	0	1	3	1	2	2	2	1	2	3	0	0
Q96GG9	Q96GG9	2	2	2	DCN1-like protein 1	DCUN1D1	sp|Q96GG9|DCNL1_HUMAN DCN1-like protein 1 OS=Homo sapiens OX=9606 GN=DCUN1D1 PE=1 SV=1	1	2	2	2	0	0	0	1	0	0	0	0	0	2	2	0	2	1	1	1	1	2	0	0	0	1	0	0	0	0	0	2	2	0	2	1	1	1	1	2	0	0
Q7Z4W1	Q7Z4W1	1	1	1	L-xylulose reductase	DCXR	sp|Q7Z4W1|DCXR_HUMAN L-xylulose reductase OS=Homo sapiens OX=9606 GN=DCXR PE=1 SV=2	1	1	1	1	0	0	0	0	0	0	0	0	0	0	1	0	1	1	0	1	0	1	0	0	0	0	0	0	0	0	0	0	1	0	1	1	0	1	0	1	0	0
O95865	O95865	9	9	9	N(G),N(G)-dimethylarginine dimethylaminohydrolase 2	DDAH2	sp|O95865|DDAH2_HUMAN N(G),N(G)-dimethylarginine dimethylaminohydrolase 2 OS=Homo sapiens OX=9606 GN=DDAH2 PE=1 SV=1	1	9	9	9	2	0	1	0	0	1	3	0	1	7	7	9	7	7	9	8	8	8	2	0	1	0	0	1	3	0	1	7	7	9	7	7	9	8	8	8	2	0
Q16531	Q16531	17	17	17	DNA damage-binding protein 1	DDB1	sp|Q16531|DDB1_HUMAN DNA damage-binding protein 1 OS=Homo sapiens OX=9606 GN=DDB1 PE=1 SV=1	1	17	17	17	0	1	1	2	0	0	1	1	1	13	13	16	15	12	11	13	11	14	0	1	1	2	0	0	1	1	1	13	13	16	15	12	11	13	11	14	0	1
Q5TDH0	Q5TDH0	4	4	4	Protein DDI1 homolog 2	DDI2	sp|Q5TDH0|DDI2_HUMAN Protein DDI1 homolog 2 OS=Homo sapiens OX=9606 GN=DDI2 PE=1 SV=1	1	4	4	4	0	0	0	2	1	0	0	0	0	0	2	1	4	3	1	0	2	2	0	0	0	2	1	0	0	0	0	0	2	1	4	3	1	0	2	2	0	0
P39656	P39656	16	16	16	Dolichyl-diphosphooligosaccharide--protein glycosyltransferase 48 kDa subunit	DDOST	sp|P39656|OST48_HUMAN Dolichyl-diphosphooligosaccharide--protein glycosyltransferase 48 kDa subunit OS=Homo sapiens OX=9606 GN=DDOST PE=1 SV=4	1	16	16	16	14	13	14	14	13	11	14	12	11	12	13	12	14	15	14	13	14	15	14	13	14	14	13	11	14	12	11	12	13	12	14	15	14	13	14	15	14	13
Q96HY6	Q96HY6	6	6	6	DDRGK domain-containing protein 1	DDRGK1	sp|Q96HY6|DDRGK_HUMAN DDRGK domain-containing protein 1 OS=Homo sapiens OX=9606 GN=DDRGK1 PE=1 SV=2	1	6	6	6	0	0	0	0	1	0	1	1	0	4	6	6	6	4	4	5	6	6	0	0	0	0	1	0	1	1	0	4	6	6	6	4	4	5	6	6	0	0
P30046;A6NHG4	P30046;A6NHG4	3;2	3;2	3;2	D-dopachrome decarboxylase;D-dopachrome decarboxylase-like protein	DDT;DDTL	sp|P30046|DOPD_HUMAN D-dopachrome decarboxylase OS=Homo sapiens OX=9606 GN=DDT PE=1 SV=3;sp|A6NHG4|DDTL_HUMAN D-dopachrome decarboxylase-like protein OS=Homo sapiens OX=9606 GN=DDTL PE=2 SV=1	2	3	3	3	0	0	1	1	0	0	0	0	0	2	3	2	3	1	2	2	1	3	0	0	1	1	0	0	0	0	0	2	3	2	3	1	2	2	1	3	0	0
Q92499	Q92499	28	28	28	ATP-dependent RNA helicase DDX1	DDX1	sp|Q92499|DDX1_HUMAN ATP-dependent RNA helicase DDX1 OS=Homo sapiens OX=9606 GN=DDX1 PE=1 SV=2	1	28	28	28	7	8	9	13	6	7	13	18	4	22	22	23	26	19	19	22	23	23	7	8	9	13	6	7	13	18	4	22	22	23	26	19	19	22	23	23	7	8
Q92841	Q92841	11	10	7	Probable ATP-dependent RNA helicase DDX17	DDX17	sp|Q92841|DDX17_HUMAN Probable ATP-dependent RNA helicase DDX17 OS=Homo sapiens OX=9606 GN=DDX17 PE=1 SV=2	1	11	10	7	7	3	7	4	3	3	4	6	2	10	8	8	9	8	8	8	7	9	7	3	6	4	3	3	4	6	2	9	7	8	8	8	7	7	7	9	4	2
Q9NVP1	Q9NVP1	1	1	1	ATP-dependent RNA helicase DDX18	DDX18	sp|Q9NVP1|DDX18_HUMAN ATP-dependent RNA helicase DDX18 OS=Homo sapiens OX=9606 GN=DDX18 PE=1 SV=2	1	1	1	1	0	0	1	0	0	0	1	1	0	1	1	1	1	1	1	1	1	1	0	0	1	0	0	0	1	1	0	1	1	1	1	1	1	1	1	1	0	0
Q9NUU7;Q9UMR2	Q9NUU7;Q9UMR2	3;3	3;3	3;3	ATP-dependent RNA helicase DDX19A;ATP-dependent RNA helicase DDX19B	DDX19A;DDX19B	sp|Q9NUU7|DD19A_HUMAN ATP-dependent RNA helicase DDX19A OS=Homo sapiens OX=9606 GN=DDX19A PE=1 SV=1;sp|Q9UMR2|DD19B_HUMAN ATP-dependent RNA helicase DDX19B OS=Homo sapiens OX=9606 GN=DDX19B PE=1 SV=1	2	3	3	3	2	0	2	0	1	2	2	2	0	3	3	3	2	2	3	3	3	3	2	0	2	0	1	2	2	2	0	3	3	3	2	2	3	3	3	3	2	0
Q9NR30	Q9NR30	2	1	1	Nucleolar RNA helicase 2	DDX21	sp|Q9NR30|DDX21_HUMAN Nucleolar RNA helicase 2 OS=Homo sapiens OX=9606 GN=DDX21 PE=1 SV=5	1	2	1	1	0	0	1	1	0	0	0	0	0	2	1	2	2	2	2	2	2	2	0	0	0	0	0	0	0	0	0	1	1	1	1	1	1	1	1	1	0	0
Q13838;O00148	Q13838;O00148	6;4	6;4	6;4	Spliceosome RNA helicase DDX39B;ATP-dependent RNA helicase DDX39A	DDX39B;DDX39A	sp|Q13838|DX39B_HUMAN Spliceosome RNA helicase DDX39B OS=Homo sapiens OX=9606 GN=DDX39B PE=1 SV=1;sp|O00148|DX39A_HUMAN ATP-dependent RNA helicase DDX39A OS=Homo sapiens OX=9606 GN=DDX39A PE=1 SV=2	2	6	6	6	2	1	2	1	1	1	5	2	2	3	5	3	5	4	3	3	4	5	2	1	2	1	1	1	5	2	2	3	5	3	5	4	3	3	4	5	2	1
O00571;Q9NQI0	O00571	18;2	18;2	6;0	ATP-dependent RNA helicase DDX3X	DDX3X	sp|O00571|DDX3X_HUMAN ATP-dependent RNA helicase DDX3X OS=Homo sapiens OX=9606 GN=DDX3X PE=1 SV=3	2	18	18	6	13	11	14	10	10	12	10	11	9	15	16	14	15	13	15	14	13	15	13	11	14	10	10	12	10	11	9	15	16	14	15	13	15	14	13	15	5	4
O15523	O15523	14	2	2	ATP-dependent RNA helicase DDX3Y	DDX3Y	sp|O15523|DDX3Y_HUMAN ATP-dependent RNA helicase DDX3Y OS=Homo sapiens OX=9606 GN=DDX3Y PE=1 SV=2	1	14	2	2	9	7	10	7	8	8	7	8	6	11	12	9	12	10	11	11	9	12	1	0	1	0	0	0	0	0	0	1	1	1	2	2	1	1	1	2	1	0
Q9NXZ2	Q9NXZ2	1	1	1	Probable ATP-dependent RNA helicase DDX43	DDX43	sp|Q9NXZ2|DDX43_HUMAN Probable ATP-dependent RNA helicase DDX43 OS=Homo sapiens OX=9606 GN=DDX43 PE=1 SV=2	1	1	1	1	0	0	0	0	0	0	0	0	0	1	1	1	0	1	1	1	1	0	0	0	0	0	0	0	0	0	0	1	1	1	0	1	1	1	1	0	0	0
P17844	P17844	6	2	2	Probable ATP-dependent RNA helicase DDX5	DDX5	sp|P17844|DDX5_HUMAN Probable ATP-dependent RNA helicase DDX5 OS=Homo sapiens OX=9606 GN=DDX5 PE=1 SV=1	1	6	2	2	5	1	4	2	2	1	2	4	3	6	6	4	5	5	5	5	4	5	2	0	1	1	1	0	1	2	1	2	2	2	2	2	2	2	2	2	2	0
Q9BQ39	Q9BQ39	3	3	1	ATP-dependent RNA helicase DDX50	DDX50	sp|Q9BQ39|DDX50_HUMAN ATP-dependent RNA helicase DDX50 OS=Homo sapiens OX=9606 GN=DDX50 PE=1 SV=1	1	3	3	1	0	1	2	2	1	0	1	1	0	2	2	3	3	3	3	3	3	2	0	1	2	2	1	0	1	1	0	2	2	3	3	3	3	3	3	2	0	0
P26196	P26196	8	8	8	Probable ATP-dependent RNA helicase DDX6	DDX6	sp|P26196|DDX6_HUMAN Probable ATP-dependent RNA helicase DDX6 OS=Homo sapiens OX=9606 GN=DDX6 PE=1 SV=2	1	8	8	8	6	3	3	4	3	5	5	4	0	6	6	7	6	8	7	7	7	7	6	3	3	4	3	5	5	4	0	6	6	7	6	8	7	7	7	7	6	3
Q16698	Q16698	8	8	8	2,4-dienoyl-CoA reductase, mitochondrial	DECR1	sp|Q16698|DECR_HUMAN 2,4-dienoyl-CoA reductase, mitochondrial OS=Homo sapiens OX=9606 GN=DECR1 PE=1 SV=1	1	8	8	8	8	7	7	7	6	6	8	8	7	8	8	8	8	7	8	8	8	7	8	7	7	7	6	6	8	8	7	8	8	8	8	7	8	8	8	7	8	7
P59666;P59665	P59666;P59665	2;2	2;2	2;2	Neutrophil defensin 3;HP 3-56;Neutrophil defensin 2;Neutrophil defensin 1;HP 1-56;Neutrophil defensin 2	DEFA3;DEFA1	sp|P59666|DEF3_HUMAN Neutrophil defensin 3 OS=Homo sapiens OX=9606 GN=DEFA3 PE=1 SV=1;sp|P59665|DEF1_HUMAN Neutrophil defensin 1 OS=Homo sapiens OX=9606 GN=DEFA1 PE=1 SV=1	2	2	2	2	1	0	2	1	0	0	0	1	0	2	1	2	2	1	0	0	1	0	1	0	2	1	0	0	0	1	0	2	1	2	2	1	0	0	1	0	1	0
Q01523	Q01523	1	1	1	Defensin-5;HD5(23-94);HD5(29-94);HD5(56-94);HD5(63-94)	DEFA5	sp|Q01523|DEF5_HUMAN Defensin-5 OS=Homo sapiens OX=9606 GN=DEFA5 PE=1 SV=1	1	1	1	1	0	1	1	1	1	1	1	1	0	0	1	0	0	1	1	1	1	1	0	1	1	1	1	1	1	1	0	0	1	0	0	1	1	1	1	1	0	1
O15121	O15121	1	1	1	Sphingolipid delta(4)-desaturase DES1	DEGS1	sp|O15121|DEGS1_HUMAN Sphingolipid delta(4)-desaturase DES1 OS=Homo sapiens OX=9606 GN=DEGS1 PE=1 SV=1	1	1	1	1	0	0	0	0	0	0	0	0	0	0	0	0	1	1	1	0	1	1	0	0	0	0	0	0	0	0	0	0	0	0	1	1	1	0	1	1	0	0
P35659	P35659	3	3	3	Protein DEK	DEK	sp|P35659|DEK_HUMAN Protein DEK OS=Homo sapiens OX=9606 GN=DEK PE=1 SV=1	1	3	3	3	1	0	1	1	0	1	0	0	1	2	2	3	3	3	2	3	3	3	1	0	1	1	0	1	0	0	1	2	2	3	3	3	2	3	3	3	1	0
Q5VZ89	Q5VZ89	3	3	3	DENN domain-containing protein 4C	DENND4C	sp|Q5VZ89|DEN4C_HUMAN DENN domain-containing protein 4C OS=Homo sapiens OX=9606 GN=DENND4C PE=1 SV=3	1	3	3	3	1	1	2	1	1	1	1	2	1	2	2	2	3	1	2	2	2	1	1	1	2	1	1	1	1	2	1	2	2	2	3	1	2	2	2	1	1	1
Q9Y315	Q9Y315	5	5	5	Deoxyribose-phosphate aldolase	DERA	sp|Q9Y315|DEOC_HUMAN Deoxyribose-phosphate aldolase OS=Homo sapiens OX=9606 GN=DERA PE=1 SV=2	1	5	5	5	2	2	3	3	3	0	4	3	2	4	5	5	5	3	3	4	5	4	2	2	3	3	3	0	4	3	2	4	5	5	5	3	3	4	5	4	2	2
Q9BUN8	Q9BUN8	2	2	2	Derlin-1	DERL1	sp|Q9BUN8|DERL1_HUMAN Derlin-1 OS=Homo sapiens OX=9606 GN=DERL1 PE=1 SV=1	1	2	2	2	1	0	0	1	1	1	1	1	1	2	1	2	2	1	1	1	1	1	1	0	0	1	1	1	1	1	1	2	1	2	2	1	1	1	1	1	1	0
P17661;Q16352;P12036	P17661	81;2;1	81;2;1	76;0;0	Desmin	DES	sp|P17661|DESM_HUMAN Desmin OS=Homo sapiens OX=9606 GN=DES PE=1 SV=3	3	81	81	76	57	72	66	62	71	71	70	61	46	52	52	71	64	49	57	60	59	56	57	72	66	62	71	71	70	61	46	52	52	71	64	49	57	60	59	56	52	67
P23743	P23743	3	3	3	Diacylglycerol kinase alpha	DGKA	sp|P23743|DGKA_HUMAN Diacylglycerol kinase alpha OS=Homo sapiens OX=9606 GN=DGKA PE=1 SV=3	1	3	3	3	0	0	0	1	0	0	0	2	0	2	2	1	2	2	2	2	2	2	0	0	0	1	0	0	0	2	0	2	2	1	2	2	2	2	2	2	0	0
Q9UBM7	Q9UBM7	2	2	2	7-dehydrocholesterol reductase	DHCR7	sp|Q9UBM7|DHCR7_HUMAN 7-dehydrocholesterol reductase OS=Homo sapiens OX=9606 GN=DHCR7 PE=1 SV=1	1	2	2	2	1	0	1	0	0	0	1	0	0	2	0	2	2	2	2	1	2	1	1	0	1	0	0	0	1	0	0	2	0	2	2	2	2	1	2	1	1	0
Q02127	Q02127	1	1	1	Dihydroorotate dehydrogenase (quinone), mitochondrial	DHODH	sp|Q02127|PYRD_HUMAN Dihydroorotate dehydrogenase (quinone), mitochondrial OS=Homo sapiens OX=9606 GN=DHODH PE=1 SV=3	1	1	1	1	0	0	0	0	0	0	0	0	0	0	0	1	1	0	1	1	1	0	0	0	0	0	0	0	0	0	0	0	0	1	1	0	1	1	1	0	0	0
Q96LJ7	Q96LJ7	9	9	8	Dehydrogenase/reductase SDR family member 1	DHRS1	sp|Q96LJ7|DHRS1_HUMAN Dehydrogenase/reductase SDR family member 1 OS=Homo sapiens OX=9606 GN=DHRS1 PE=1 SV=1	1	9	9	8	6	5	8	6	6	7	7	9	6	7	8	9	8	8	7	9	8	6	6	5	8	6	6	7	7	9	6	7	8	9	8	8	7	9	8	6	5	5
Q9BTZ2;Q6PKH6	Q9BTZ2;Q6PKH6	2;1	2;1	2;1	Dehydrogenase/reductase SDR family member 4;Dehydrogenase/reductase SDR family member 4-like 2	DHRS4;DHRS4L2	sp|Q9BTZ2|DHRS4_HUMAN Dehydrogenase/reductase SDR family member 4 OS=Homo sapiens OX=9606 GN=DHRS4 PE=1 SV=3;sp|Q6PKH6|DR4L2_HUMAN Dehydrogenase/reductase SDR family member 4-like 2 OS=Homo sapiens OX=9606 GN=DHRS4L2 PE=2 SV=1	2	2	2	2	2	1	2	2	0	1	1	1	1	2	1	2	2	1	1	1	1	1	2	1	2	2	0	1	1	1	1	2	1	2	2	1	1	1	1	1	2	1
Q9Y394	Q9Y394	10	10	10	Dehydrogenase/reductase SDR family member 7	DHRS7	sp|Q9Y394|DHRS7_HUMAN Dehydrogenase/reductase SDR family member 7 OS=Homo sapiens OX=9606 GN=DHRS7 PE=1 SV=1	1	10	10	10	9	8	9	9	7	9	8	9	9	9	9	10	10	9	9	10	10	9	9	8	9	9	7	9	8	9	9	9	9	10	10	9	9	10	10	9	9	8
Q6IAN0	Q6IAN0	4	4	4	Dehydrogenase/reductase SDR family member 7B	DHRS7B	sp|Q6IAN0|DRS7B_HUMAN Dehydrogenase/reductase SDR family member 7B OS=Homo sapiens OX=9606 GN=DHRS7B PE=1 SV=2	1	4	4	4	4	4	4	4	3	3	4	4	3	3	4	4	4	4	4	3	4	4	4	4	4	4	3	3	4	4	3	3	4	4	4	4	4	3	4	4	4	4
O43143	O43143	3	3	3	Pre-mRNA-splicing factor ATP-dependent RNA helicase DHX15	DHX15	sp|O43143|DHX15_HUMAN Pre-mRNA-splicing factor ATP-dependent RNA helicase DHX15 OS=Homo sapiens OX=9606 GN=DHX15 PE=1 SV=2	1	3	3	3	2	0	2	2	1	0	2	2	0	2	2	3	2	2	2	2	2	2	2	0	2	2	1	0	2	2	0	2	2	3	2	2	2	2	2	2	2	0
Q7L2E3	Q7L2E3	3	3	3	Putative ATP-dependent RNA helicase DHX30	DHX30	sp|Q7L2E3|DHX30_HUMAN ATP-dependent RNA helicase DHX30 OS=Homo sapiens OX=9606 GN=DHX30 PE=1 SV=1	1	3	3	3	2	2	1	3	2	0	3	2	1	2	2	3	2	3	3	3	3	2	2	2	1	3	2	0	3	2	1	2	2	3	2	3	3	3	3	2	2	2
Q08211	Q08211	25	25	25	ATP-dependent RNA helicase A	DHX9	sp|Q08211|DHX9_HUMAN ATP-dependent RNA helicase A OS=Homo sapiens OX=9606 GN=DHX9 PE=1 SV=4	1	25	25	25	9	6	13	15	6	2	11	8	4	19	16	22	24	17	16	20	17	18	9	6	13	15	6	2	11	8	4	19	16	22	24	17	16	20	17	18	9	6
Q9NR28	Q9NR28	3	3	3	Diablo homolog, mitochondrial	DIABLO	sp|Q9NR28|DBLOH_HUMAN Diablo homolog, mitochondrial OS=Homo sapiens OX=9606 GN=DIABLO PE=1 SV=1	1	3	3	3	1	1	2	2	2	1	2	2	1	3	2	3	3	3	2	2	3	3	1	1	2	2	2	1	2	2	1	3	2	3	3	3	2	2	3	3	1	1
O60610	O60610	5	5	5	Protein diaphanous homolog 1	DIAPH1	sp|O60610|DIAP1_HUMAN Protein diaphanous homolog 1 OS=Homo sapiens OX=9606 GN=DIAPH1 PE=1 SV=2	1	5	5	5	1	0	1	1	1	1	3	3	0	0	5	5	5	5	4	4	4	5	1	0	1	1	1	1	3	3	0	0	5	5	5	5	4	4	4	5	1	0
O60879	O60879	3	3	3	Protein diaphanous homolog 2	DIAPH2	sp|O60879|DIAP2_HUMAN Protein diaphanous homolog 2 OS=Homo sapiens OX=9606 GN=DIAPH2 PE=1 SV=1	1	3	3	3	1	0	1	0	0	0	1	1	1	1	3	1	2	2	2	2	2	3	1	0	1	0	0	0	1	1	1	1	3	1	2	2	2	2	2	3	1	0
Q9Y2E4;Q9P265	Q9Y2E4	4;1	4;1	2;0	Disco-interacting protein 2 homolog C	DIP2C	sp|Q9Y2E4|DIP2C_HUMAN Disco-interacting protein 2 homolog C OS=Homo sapiens OX=9606 GN=DIP2C PE=1 SV=2	2	4	4	2	2	0	2	2	1	1	1	1	0	3	3	3	2	4	3	3	3	3	2	0	2	2	1	1	1	1	0	3	3	3	2	4	3	3	3	3	1	0
O60832	O60832	4	4	4	H/ACA ribonucleoprotein complex subunit 4	DKC1	sp|O60832|DKC1_HUMAN H/ACA ribonucleoprotein complex subunit DKC1 OS=Homo sapiens OX=9606 GN=DKC1 PE=1 SV=3	1	4	4	4	0	1	0	1	0	2	0	0	0	2	3	4	4	3	3	4	2	3	0	1	0	1	0	2	0	0	0	2	3	4	4	3	3	4	2	3	0	1
P10515	P10515	17	17	17	Dihydrolipoyllysine-residue acetyltransferase component of pyruvate dehydrogenase complex, mitochondrial	DLAT	sp|P10515|ODP2_HUMAN Dihydrolipoyllysine-residue acetyltransferase component of pyruvate dehydrogenase complex, mitochondrial OS=Homo sapiens OX=9606 GN=DLAT PE=1 SV=3	1	17	17	17	16	14	14	15	12	14	14	14	12	12	9	16	15	12	12	12	12	11	16	14	14	15	12	14	14	14	12	12	9	16	15	12	12	12	12	11	16	14
P09622	P09622	17	17	17	Dihydrolipoyl dehydrogenase, mitochondrial	DLD	sp|P09622|DLDH_HUMAN Dihydrolipoyl dehydrogenase, mitochondrial OS=Homo sapiens OX=9606 GN=DLD PE=1 SV=2	1	17	17	17	4	2	3	3	3	4	4	6	3	11	11	15	13	10	12	11	12	13	4	2	3	3	3	4	4	6	3	11	11	15	13	10	12	11	12	13	4	2
Q12959	Q12959	1	1	1	Disks large homolog 1	DLG1	sp|Q12959|DLG1_HUMAN Disks large homolog 1 OS=Homo sapiens OX=9606 GN=DLG1 PE=1 SV=2	1	1	1	1	0	0	0	0	0	0	0	0	0	0	1	1	1	1	1	1	1	0	0	0	0	0	0	0	0	0	0	0	1	1	1	1	1	1	1	0	0	0
P36957	P36957	13	13	13	Dihydrolipoyllysine-residue succinyltransferase component of 2-oxoglutarate dehydrogenase complex, mitochondrial	DLST	sp|P36957|ODO2_HUMAN Dihydrolipoyllysine-residue succinyltransferase component of 2-oxoglutarate dehydrogenase complex, mitochondrial OS=Homo sapiens OX=9606 GN=DLST PE=1 SV=4	1	13	13	13	8	9	7	9	12	8	11	10	8	11	9	12	10	10	10	11	10	10	8	9	7	9	12	8	11	10	8	11	9	12	10	10	10	11	10	10	8	9
P11532;Q13474	P11532	119;1	119;1	118;0	Dystrophin	DMD	sp|P11532|DMD_HUMAN Dystrophin OS=Homo sapiens OX=9606 GN=DMD PE=1 SV=3	2	119	119	118	73	70	65	81	57	59	82	88	58	91	91	105	107	93	94	90	109	98	73	70	65	81	57	59	82	88	58	91	91	105	107	93	94	90	109	98	73	70
Q09013	Q09013	2	2	2	Myotonin-protein kinase	DMPK	sp|Q09013|DMPK_HUMAN Myotonin-protein kinase OS=Homo sapiens OX=9606 GN=DMPK PE=1 SV=3	1	2	2	2	1	0	1	0	0	0	1	1	0	0	2	1	1	2	1	0	2	2	1	0	1	0	0	0	1	1	0	0	2	1	1	2	1	0	2	2	1	0
Q08495	Q08495	4	4	4	Dematin	DMTN	sp|Q08495|DEMA_HUMAN Dematin OS=Homo sapiens OX=9606 GN=DMTN PE=1 SV=3	1	4	4	4	0	1	0	0	0	0	1	0	1	1	3	2	4	3	3	3	4	2	0	1	0	0	0	0	1	0	1	1	3	2	4	3	3	3	4	2	0	1
Q9P2D7	Q9P2D7	3	3	3	Dynein heavy chain 1, axonemal	DNAH1	sp|Q9P2D7|DYH1_HUMAN Dynein heavy chain 1, axonemal OS=Homo sapiens OX=9606 GN=DNAH1 PE=1 SV=5	1	3	3	3	0	1	1	0	0	0	0	0	0	2	2	2	3	3	2	1	2	2	0	1	1	0	0	0	0	0	0	2	2	2	3	3	2	1	2	2	0	1
Q8IVF4	Q8IVF4	1	1	1	Dynein heavy chain 10, axonemal	DNAH10	sp|Q8IVF4|DYH10_HUMAN Dynein heavy chain 10, axonemal OS=Homo sapiens OX=9606 GN=DNAH10 PE=1 SV=4	1	1	1	1	1	1	1	1	1	1	1	1	1	1	1	1	1	1	1	1	1	1	1	1	1	1	1	1	1	1	1	1	1	1	1	1	1	1	1	1	1	1
P31689	P31689	2	2	2	DnaJ homolog subfamily A member 1	DNAJA1	sp|P31689|DNJA1_HUMAN DnaJ homolog subfamily A member 1 OS=Homo sapiens OX=9606 GN=DNAJA1 PE=1 SV=2	1	2	2	2	0	0	0	0	0	0	1	1	0	2	1	1	1	2	1	1	2	1	0	0	0	0	0	0	1	1	0	2	1	1	1	2	1	1	2	1	0	0
O60884	O60884	5	5	5	DnaJ homolog subfamily A member 2	DNAJA2	sp|O60884|DNJA2_HUMAN DnaJ homolog subfamily A member 2 OS=Homo sapiens OX=9606 GN=DNAJA2 PE=1 SV=1	1	5	5	5	3	4	3	5	4	3	5	5	4	4	5	5	5	5	5	4	5	5	3	4	3	5	4	3	5	5	4	4	5	5	5	5	5	4	5	5	3	4
Q96EY1	Q96EY1	4	4	4	DnaJ homolog subfamily A member 3, mitochondrial	DNAJA3	sp|Q96EY1|DNJA3_HUMAN DnaJ homolog subfamily A member 3, mitochondrial OS=Homo sapiens OX=9606 GN=DNAJA3 PE=1 SV=2	1	4	4	4	4	2	2	2	1	1	2	4	2	1	1	3	2	3	1	2	1	3	4	2	2	2	1	1	2	4	2	1	1	3	2	3	1	2	1	3	4	2
P25685	P25685	3	2	2	DnaJ homolog subfamily B member 1	DNAJB1	sp|P25685|DNJB1_HUMAN DnaJ homolog subfamily B member 1 OS=Homo sapiens OX=9606 GN=DNAJB1 PE=1 SV=4	1	3	2	2	2	1	1	1	1	1	1	1	1	2	2	2	2	1	1	1	1	1	1	0	0	0	0	0	0	0	0	1	1	1	1	0	0	0	0	0	1	0
Q9UBS4	Q9UBS4	4	4	4	DnaJ homolog subfamily B member 11	DNAJB11	sp|Q9UBS4|DJB11_HUMAN DnaJ homolog subfamily B member 11 OS=Homo sapiens OX=9606 GN=DNAJB11 PE=1 SV=1	1	4	4	4	3	1	1	2	1	0	3	3	2	4	3	4	4	3	2	3	3	3	3	1	1	2	1	0	3	3	2	4	3	4	4	3	2	3	3	3	3	1
P25686	P25686	2	2	1	DnaJ homolog subfamily B member 2	DNAJB2	sp|P25686|DNJB2_HUMAN DnaJ homolog subfamily B member 2 OS=Homo sapiens OX=9606 GN=DNAJB2 PE=1 SV=3	1	2	2	1	2	0	2	2	2	1	2	2	2	2	2	2	2	2	2	2	2	2	2	0	2	2	2	1	2	2	2	2	2	2	2	2	2	2	2	2	1	0
Q9UDY4	Q9UDY4	14	14	13	DnaJ homolog subfamily B member 4	DNAJB4	sp|Q9UDY4|DNJB4_HUMAN DnaJ homolog subfamily B member 4 OS=Homo sapiens OX=9606 GN=DNAJB4 PE=1 SV=1	1	14	14	13	7	4	7	5	2	6	7	6	3	11	10	10	11	9	9	10	13	12	7	4	7	5	2	6	7	6	3	11	10	10	11	9	9	10	13	12	6	3
O75953	O75953	3	3	3	DnaJ homolog subfamily B member 5	DNAJB5	sp|O75953|DNJB5_HUMAN DnaJ homolog subfamily B member 5 OS=Homo sapiens OX=9606 GN=DNAJB5 PE=1 SV=1	1	3	3	3	3	3	3	2	2	3	3	3	3	3	2	2	2	2	2	2	2	3	3	3	3	2	2	3	3	3	3	3	2	2	2	2	2	2	2	3	3	3
Q8IXB1	Q8IXB1	4	4	4	DnaJ homolog subfamily C member 10	DNAJC10	sp|Q8IXB1|DJC10_HUMAN DnaJ homolog subfamily C member 10 OS=Homo sapiens OX=9606 GN=DNAJC10 PE=1 SV=2	1	4	4	4	2	0	3	4	3	3	4	4	1	4	3	3	3	4	3	4	4	3	2	0	3	4	3	3	4	4	1	4	3	3	3	4	3	4	4	3	2	0
Q9NVH1	Q9NVH1	12	12	12	DnaJ homolog subfamily C member 11	DNAJC11	sp|Q9NVH1|DJC11_HUMAN DnaJ homolog subfamily C member 11 OS=Homo sapiens OX=9606 GN=DNAJC11 PE=1 SV=2	1	12	12	12	8	6	8	8	7	5	8	10	9	9	7	10	9	8	7	6	8	6	8	6	8	8	7	5	8	10	9	9	7	10	9	8	7	6	8	6	8	6
O75165	O75165	20	20	20	DnaJ homolog subfamily C member 13	DNAJC13	sp|O75165|DJC13_HUMAN DnaJ homolog subfamily C member 13 OS=Homo sapiens OX=9606 GN=DNAJC13 PE=1 SV=5	1	20	20	20	18	8	18	16	11	8	19	17	10	14	15	14	17	16	15	11	18	16	18	8	18	16	11	8	19	17	10	14	15	14	17	16	15	11	18	16	18	8
Q96DA6	Q96DA6	2	2	2	Mitochondrial import inner membrane translocase subunit TIM14	DNAJC19	sp|Q96DA6|TIM14_HUMAN Mitochondrial import inner membrane translocase subunit TIM14 OS=Homo sapiens OX=9606 GN=DNAJC19 PE=1 SV=3	1	2	2	2	2	2	2	2	2	2	2	2	2	2	2	2	2	2	2	2	2	2	2	2	2	2	2	2	2	2	2	2	2	2	2	2	2	2	2	2	2	2
Q13217	Q13217	1	1	1	DnaJ homolog subfamily C member 3	DNAJC3	sp|Q13217|DNJC3_HUMAN DnaJ homolog subfamily C member 3 OS=Homo sapiens OX=9606 GN=DNAJC3 PE=1 SV=1	1	1	1	1	1	0	0	0	0	0	0	0	0	1	1	1	1	1	1	1	1	1	1	0	0	0	0	0	0	0	0	1	1	1	1	1	1	1	1	1	1	0
Q05193	Q05193	3	1	1	Dynamin-1	DNM1	sp|Q05193|DYN1_HUMAN Dynamin-1 OS=Homo sapiens OX=9606 GN=DNM1 PE=1 SV=2	1	3	1	1	2	2	2	2	2	2	2	3	2	3	2	3	3	2	2	3	3	3	0	0	0	0	0	0	0	1	0	1	1	1	1	1	0	1	1	1	0	0
O00429	O00429	14	14	14	Dynamin-1-like protein	DNM1L	sp|O00429|DNM1L_HUMAN Dynamin-1-like protein OS=Homo sapiens OX=9606 GN=DNM1L PE=1 SV=2	1	14	14	14	9	5	7	6	4	5	10	9	4	9	13	11	9	8	8	8	12	13	9	5	7	6	4	5	10	9	4	9	13	11	9	8	8	8	12	13	9	5
P50570;Q9UQ16	P50570	14;3	14;3	12;2	Dynamin-2	DNM2	sp|P50570|DYN2_HUMAN Dynamin-2 OS=Homo sapiens OX=9606 GN=DNM2 PE=1 SV=2	2	14	14	12	11	10	11	12	9	10	13	13	10	11	12	13	14	12	12	13	13	14	11	10	11	12	9	10	13	13	10	11	12	13	14	12	12	13	13	14	9	8
Q9ULA0	Q9ULA0	15	15	15	Aspartyl aminopeptidase	DNPEP	sp|Q9ULA0|DNPEP_HUMAN Aspartyl aminopeptidase OS=Homo sapiens OX=9606 GN=DNPEP PE=1 SV=1	1	15	15	15	6	1	3	0	1	2	3	3	1	10	13	15	14	12	10	11	14	14	6	1	3	0	1	2	3	3	1	10	13	15	14	12	10	11	14	14	6	1
Q14185	Q14185	3	3	3	Dedicator of cytokinesis protein 1	DOCK1	sp|Q14185|DOCK1_HUMAN Dedicator of cytokinesis protein 1 OS=Homo sapiens OX=9606 GN=DOCK1 PE=1 SV=2	1	3	3	3	3	1	2	2	2	0	3	1	1	3	2	3	3	3	3	3	3	3	3	1	2	2	2	0	3	1	1	3	2	3	3	3	3	3	3	3	3	1
Q5JSL3	Q5JSL3	6	6	6	Dedicator of cytokinesis protein 11	DOCK11	sp|Q5JSL3|DOC11_HUMAN Dedicator of cytokinesis protein 11 OS=Homo sapiens OX=9606 GN=DOCK11 PE=1 SV=2	1	6	6	6	3	1	4	3	1	1	2	2	2	4	3	5	4	5	4	3	5	6	3	1	4	3	1	1	2	2	2	4	3	5	4	5	4	3	5	6	3	1
Q96N67	Q96N67	2	2	1	Dedicator of cytokinesis protein 7	DOCK7	sp|Q96N67|DOCK7_HUMAN Dedicator of cytokinesis protein 7 OS=Homo sapiens OX=9606 GN=DOCK7 PE=1 SV=4	1	2	2	1	1	0	0	1	1	0	1	1	0	1	1	1	1	1	1	0	1	1	1	0	0	1	1	0	1	1	0	1	1	1	1	1	1	0	1	1	1	0
Q86YN1	Q86YN1	1	1	1	Dolichyldiphosphatase 1	DOLPP1	sp|Q86YN1|DOPP1_HUMAN Dolichyldiphosphatase 1 OS=Homo sapiens OX=9606 GN=DOLPP1 PE=2 SV=1	1	1	1	1	0	0	0	0	0	0	0	0	0	1	1	1	1	1	1	1	1	1	0	0	0	0	0	0	0	0	0	1	1	1	1	1	1	1	1	1	0	0
O60762	O60762	6	6	6	Dolichol-phosphate mannosyltransferase subunit 1	DPM1	sp|O60762|DPM1_HUMAN Dolichol-phosphate mannosyltransferase subunit 1 OS=Homo sapiens OX=9606 GN=DPM1 PE=1 SV=1	1	6	6	6	5	5	5	4	4	1	4	5	6	6	6	6	4	5	6	5	6	6	5	5	5	4	4	1	4	5	6	6	6	6	4	5	6	5	6	6	5	5
Q9P2X0	Q9P2X0	1	1	1	Dolichol-phosphate mannosyltransferase subunit 3	DPM3	sp|Q9P2X0|DPM3_HUMAN Dolichol-phosphate mannosyltransferase subunit 3 OS=Homo sapiens OX=9606 GN=DPM3 PE=1 SV=2	1	1	1	1	0	1	1	0	0	0	1	1	1	1	1	1	1	1	1	1	1	1	0	1	1	0	0	0	1	1	1	1	1	1	1	1	1	1	1	1	0	1
Q9NY33	Q9NY33	3	3	3	Dipeptidyl peptidase 3	DPP3	sp|Q9NY33|DPP3_HUMAN Dipeptidyl peptidase 3 OS=Homo sapiens OX=9606 GN=DPP3 PE=1 SV=2	1	3	3	3	0	0	0	0	0	0	0	0	0	1	3	0	0	1	1	0	1	2	0	0	0	0	0	0	0	0	0	1	3	0	0	1	1	0	1	2	0	0
Q07507	Q07507	10	10	10	Dermatopontin	DPT	sp|Q07507|DERM_HUMAN Dermatopontin OS=Homo sapiens OX=9606 GN=DPT PE=1 SV=2	1	10	10	10	10	9	9	9	9	9	10	9	8	8	8	9	9	9	8	9	9	8	10	9	9	9	9	9	10	9	8	8	8	9	9	9	8	9	9	8	10	9
Q9C005	Q9C005	1	1	1	Protein dpy-30 homolog	DPY30	sp|Q9C005|DPY30_HUMAN Protein dpy-30 homolog OS=Homo sapiens OX=9606 GN=DPY30 PE=1 SV=1	1	1	1	1	1	0	0	0	0	1	0	1	0	1	1	1	1	1	1	1	1	1	1	0	0	0	0	1	0	1	0	1	1	1	1	1	1	1	1	1	1	0
Q12882	Q12882	2	2	2	Dihydropyrimidine dehydrogenase [NADP(+)]	DPYD	sp|Q12882|DPYD_HUMAN Dihydropyrimidine dehydrogenase [NADP(+)] OS=Homo sapiens OX=9606 GN=DPYD PE=1 SV=2	1	2	2	2	1	1	1	1	1	1	1	1	1	1	2	1	2	1	2	1	2	2	1	1	1	1	1	1	1	1	1	1	2	1	2	1	2	1	2	2	1	1
Q16555	Q16555	24	22	21	Dihydropyrimidinase-related protein 2	DPYSL2	sp|Q16555|DPYL2_HUMAN Dihydropyrimidinase-related protein 2 OS=Homo sapiens OX=9606 GN=DPYSL2 PE=1 SV=1	1	24	22	21	13	10	11	11	12	10	16	16	10	16	21	20	19	18	18	20	22	23	12	9	10	10	11	9	15	15	9	15	19	18	17	16	17	19	20	21	11	8
Q14195	Q14195	26	26	23	Dihydropyrimidinase-related protein 3	DPYSL3	sp|Q14195|DPYL3_HUMAN Dihydropyrimidinase-related protein 3 OS=Homo sapiens OX=9606 GN=DPYSL3 PE=1 SV=1	1	26	26	23	22	18	17	19	13	19	21	19	17	20	22	25	24	20	19	21	22	22	22	18	17	19	13	19	21	19	17	20	22	25	24	20	19	21	22	22	20	16
Q9Y295	Q9Y295	2	2	2	Developmentally-regulated GTP-binding protein 1	DRG1	sp|Q9Y295|DRG1_HUMAN Developmentally-regulated GTP-binding protein 1 OS=Homo sapiens OX=9606 GN=DRG1 PE=1 SV=1	1	2	2	2	0	0	0	0	0	0	0	1	0	1	2	2	1	1	1	1	1	1	0	0	0	0	0	0	0	1	0	1	2	2	1	1	1	1	1	1	0	0
P55039	P55039	1	1	1	Developmentally-regulated GTP-binding protein 2	DRG2	sp|P55039|DRG2_HUMAN Developmentally-regulated GTP-binding protein 2 OS=Homo sapiens OX=9606 GN=DRG2 PE=1 SV=1	1	1	1	1	0	0	0	0	0	0	0	1	0	1	1	1	1	1	1	1	1	1	0	0	0	0	0	0	0	1	0	1	1	1	1	1	1	1	1	1	0	0
Q03001	Q03001	8	6	6	Dystonin	DST	sp|Q03001|DYST_HUMAN Dystonin OS=Homo sapiens OX=9606 GN=DST PE=1 SV=4	1	8	6	6	2	2	2	3	1	1	4	6	0	4	7	6	7	7	7	8	7	7	0	0	0	1	0	1	2	4	0	3	5	4	5	5	5	6	5	5	0	0
P60981	P60981	18	18	18	Destrin	DSTN	sp|P60981|DEST_HUMAN Destrin OS=Homo sapiens OX=9606 GN=DSTN PE=1 SV=3	1	18	18	18	13	13	11	11	11	13	14	15	11	14	13	14	15	13	13	11	14	15	13	13	11	11	11	13	14	15	11	14	13	14	15	13	13	11	14	15	13	13
Q9Y4J8;O60941	Q9Y4J8	20;6	20;6	20;6	Dystrobrevin alpha	DTNA	sp|Q9Y4J8|DTNA_HUMAN Dystrobrevin alpha OS=Homo sapiens OX=9606 GN=DTNA PE=1 SV=2	2	20	20	20	5	8	11	11	6	6	12	15	8	13	14	18	16	17	16	16	16	14	5	8	11	11	6	6	12	15	8	13	14	18	16	17	16	16	16	14	5	8
P51452	P51452	7	7	7	Dual specificity protein phosphatase 3	DUSP3	sp|P51452|DUS3_HUMAN Dual specificity protein phosphatase 3 OS=Homo sapiens OX=9606 GN=DUSP3 PE=1 SV=1	1	7	7	7	1	0	1	1	1	1	3	5	1	4	6	3	4	3	6	5	7	7	1	0	1	1	1	1	3	5	1	4	6	3	4	3	6	5	7	7	1	0
P33316	P33316	4	4	4	Deoxyuridine 5-triphosphate nucleotidohydrolase, mitochondrial	DUT	sp|P33316|DUT_HUMAN Deoxyuridine 5-triphosphate nucleotidohydrolase, mitochondrial OS=Homo sapiens OX=9606 GN=DUT PE=1 SV=4	1	4	4	4	0	0	1	1	1	0	1	1	0	2	2	2	2	3	3	3	3	3	0	0	1	1	1	0	1	1	0	2	2	2	2	3	3	3	3	3	0	0
Q14204	Q14204	167	167	167	Cytoplasmic dynein 1 heavy chain 1	DYNC1H1	sp|Q14204|DYHC1_HUMAN Cytoplasmic dynein 1 heavy chain 1 OS=Homo sapiens OX=9606 GN=DYNC1H1 PE=1 SV=5	1	167	167	167	139	118	145	133	118	118	136	138	101	126	133	152	150	129	137	141	141	133	139	118	145	133	118	118	136	138	101	126	133	152	150	129	137	141	141	133	139	118
O14576	O14576	2	2	2	Cytoplasmic dynein 1 intermediate chain 1	DYNC1I1	sp|O14576|DC1I1_HUMAN Cytoplasmic dynein 1 intermediate chain 1 OS=Homo sapiens OX=9606 GN=DYNC1I1 PE=1 SV=2	1	2	2	2	0	0	0	0	0	0	0	0	0	0	2	2	2	1	1	0	2	1	0	0	0	0	0	0	0	0	0	0	2	2	2	1	1	0	2	1	0	0
Q13409	Q13409	13	13	13	Cytoplasmic dynein 1 intermediate chain 2	DYNC1I2	sp|Q13409|DC1I2_HUMAN Cytoplasmic dynein 1 intermediate chain 2 OS=Homo sapiens OX=9606 GN=DYNC1I2 PE=1 SV=3	1	13	13	13	4	3	4	3	4	3	4	3	2	9	9	12	11	10	11	9	10	9	4	3	4	3	4	3	4	3	2	9	9	12	11	10	11	9	10	9	4	3
Q9Y6G9	Q9Y6G9	10	8	8	Cytoplasmic dynein 1 light intermediate chain 1	DYNC1LI1	sp|Q9Y6G9|DC1L1_HUMAN Cytoplasmic dynein 1 light intermediate chain 1 OS=Homo sapiens OX=9606 GN=DYNC1LI1 PE=1 SV=3	1	10	8	8	0	0	3	1	0	2	4	3	0	4	7	8	7	7	5	4	8	7	0	0	1	1	0	2	3	2	0	2	6	7	5	6	4	4	6	6	0	0
O43237	O43237	15	15	13	Cytoplasmic dynein 1 light intermediate chain 2	DYNC1LI2	sp|O43237|DC1L2_HUMAN Cytoplasmic dynein 1 light intermediate chain 2 OS=Homo sapiens OX=9606 GN=DYNC1LI2 PE=1 SV=1	1	15	15	13	3	2	5	3	0	1	3	4	4	12	12	11	15	11	12	12	14	13	3	2	5	3	0	1	3	4	4	12	12	11	15	11	12	12	14	13	3	2
P63167	P63167	4	4	2	Dynein light chain 1, cytoplasmic	DYNLL1	sp|P63167|DYL1_HUMAN Dynein light chain 1, cytoplasmic OS=Homo sapiens OX=9606 GN=DYNLL1 PE=1 SV=1	1	4	4	2	4	2	2	2	2	2	4	4	2	3	4	4	4	4	4	4	4	4	4	2	2	2	2	2	4	4	2	3	4	4	4	4	4	4	4	4	2	1
Q9NP97;Q8TF09	Q9NP97	8;3	8;3	8;3	Dynein light chain roadblock-type 1	DYNLRB1	sp|Q9NP97|DLRB1_HUMAN Dynein light chain roadblock-type 1 OS=Homo sapiens OX=9606 GN=DYNLRB1 PE=1 SV=3	2	8	8	8	1	1	3	3	3	3	2	2	2	5	5	7	6	5	5	5	5	5	1	1	3	3	3	3	2	2	2	5	5	7	6	5	5	5	5	5	1	1
P63172	P63172	3	3	3	Dynein light chain Tctex-type 1	DYNLT1	sp|P63172|DYLT1_HUMAN Dynein light chain Tctex-type 1 OS=Homo sapiens OX=9606 GN=DYNLT1 PE=1 SV=1	1	3	3	3	1	0	1	1	1	0	1	1	0	2	3	2	3	2	3	1	3	2	1	0	1	1	1	0	1	1	0	2	3	2	3	2	3	1	3	2	1	0
P51808	P51808	4	4	4	Dynein light chain Tctex-type 3	DYNLT3	sp|P51808|DYLT3_HUMAN Dynein light chain Tctex-type 3 OS=Homo sapiens OX=9606 GN=DYNLT3 PE=1 SV=1	1	4	4	4	0	0	1	2	1	0	2	2	1	2	4	3	3	3	3	3	4	3	0	0	1	2	1	0	2	2	1	2	4	3	3	3	3	3	4	3	0	0
O75923	O75923	52	51	51	Dysferlin	DYSF	sp|O75923|DYSF_HUMAN Dysferlin OS=Homo sapiens OX=9606 GN=DYSF PE=1 SV=1	1	52	51	51	43	30	39	36	26	25	36	40	31	40	39	43	44	38	38	38	44	41	43	29	39	36	25	24	36	39	30	40	39	42	44	38	37	38	43	41	43	29
Q15125	Q15125	1	1	1	3-beta-hydroxysteroid-Delta(8),Delta(7)-isomerase	EBP	sp|Q15125|EBP_HUMAN 3-beta-hydroxysteroid-Delta(8),Delta(7)-isomerase OS=Homo sapiens OX=9606 GN=EBP PE=1 SV=3	1	1	1	1	0	0	1	1	1	1	0	1	0	1	1	1	1	1	1	1	1	1	0	0	1	1	1	1	0	1	0	1	1	1	1	1	1	1	1	1	0	0
P42892	P42892	8	8	8	Endothelin-converting enzyme 1	ECE1	sp|P42892|ECE1_HUMAN Endothelin-converting enzyme 1 OS=Homo sapiens OX=9606 GN=ECE1 PE=1 SV=2	1	8	8	8	3	3	6	2	2	1	4	2	1	7	7	7	7	8	7	8	8	6	3	3	6	2	2	1	4	2	1	7	7	7	7	8	7	8	8	6	3	3
Q13011	Q13011	11	11	11	Delta(3,5)-Delta(2,4)-dienoyl-CoA isomerase, mitochondrial	ECH1	sp|Q13011|ECH1_HUMAN Delta(3,5)-Delta(2,4)-dienoyl-CoA isomerase, mitochondrial OS=Homo sapiens OX=9606 GN=ECH1 PE=1 SV=2	1	11	11	11	10	4	7	8	5	6	7	5	3	7	6	11	11	9	9	10	8	9	10	4	7	8	5	6	7	5	3	7	6	11	11	9	9	10	8	9	10	4
Q9NTX5	Q9NTX5	1	1	1	Ethylmalonyl-CoA decarboxylase	ECHDC1	sp|Q9NTX5|ECHD1_HUMAN Ethylmalonyl-CoA decarboxylase OS=Homo sapiens OX=9606 GN=ECHDC1 PE=1 SV=2	1	1	1	1	0	0	0	0	0	0	0	0	0	1	1	1	1	1	1	1	1	1	0	0	0	0	0	0	0	0	0	1	1	1	1	1	1	1	1	1	0	0
P30084	P30084	16	16	16	Enoyl-CoA hydratase, mitochondrial	ECHS1	sp|P30084|ECHM_HUMAN Enoyl-CoA hydratase, mitochondrial OS=Homo sapiens OX=9606 GN=ECHS1 PE=1 SV=4	1	16	16	16	12	6	7	11	12	8	8	10	9	11	12	11	13	13	12	13	13	12	12	6	7	11	12	8	8	10	9	11	12	11	13	13	12	13	13	12	12	6
P42126	P42126	10	10	10	Enoyl-CoA delta isomerase 1, mitochondrial	ECI1	sp|P42126|ECI1_HUMAN Enoyl-CoA delta isomerase 1, mitochondrial OS=Homo sapiens OX=9606 GN=ECI1 PE=1 SV=1	1	10	10	10	1	0	2	0	3	2	4	1	1	6	6	10	8	6	6	7	8	7	1	0	2	0	3	2	4	1	1	6	6	10	8	6	6	7	8	7	1	0
O75521	O75521	4	4	4	Enoyl-CoA delta isomerase 2, mitochondrial	ECI2	sp|O75521|ECI2_HUMAN Enoyl-CoA delta isomerase 2 OS=Homo sapiens OX=9606 GN=ECI2 PE=1 SV=4	1	4	4	4	1	0	1	0	0	0	1	1	0	3	2	3	2	3	3	3	3	3	1	0	1	0	0	0	1	1	0	3	2	3	2	3	3	3	3	3	1	0
Q16610	Q16610	3	3	3	Extracellular matrix protein 1	ECM1	sp|Q16610|ECM1_HUMAN Extracellular matrix protein 1 OS=Homo sapiens OX=9606 GN=ECM1 PE=1 SV=2	1	3	3	3	2	2	3	2	2	1	2	2	1	3	2	2	3	3	2	2	3	3	2	2	3	2	2	1	2	2	1	3	2	2	3	3	2	2	3	3	2	2
Q5VYK3	Q5VYK3	7	7	7	Proteasome-associated protein ECM29 homolog	ECM29	sp|Q5VYK3|ECM29_HUMAN Proteasome adapter and scaffold protein ECM29 OS=Homo sapiens OX=9606 GN=ECPAS PE=1 SV=2	1	7	7	7	2	1	4	3	2	0	4	3	0	6	7	6	7	5	4	4	6	7	2	1	4	3	2	0	4	3	0	6	7	6	7	5	4	4	6	7	2	1
Q6P2E9	Q6P2E9	6	6	6	Enhancer of mRNA-decapping protein 4	EDC4	sp|Q6P2E9|EDC4_HUMAN Enhancer of mRNA-decapping protein 4 OS=Homo sapiens OX=9606 GN=EDC4 PE=1 SV=1	1	6	6	6	1	1	2	4	2	3	4	3	1	5	4	6	5	5	5	5	5	4	1	1	2	4	2	3	4	3	1	5	4	6	5	5	5	5	5	4	1	1
O43854	O43854	4	4	4	EGF-like repeat and discoidin I-like domain-containing protein 3	EDIL3	sp|O43854|EDIL3_HUMAN EGF-like repeat and discoidin I-like domain-containing protein 3 OS=Homo sapiens OX=9606 GN=EDIL3 PE=1 SV=1	1	4	4	4	4	4	2	2	3	3	2	4	1	3	3	4	3	3	4	3	3	3	4	4	2	2	3	3	2	4	1	3	3	4	3	3	4	3	3	3	4	4
P25101	P25101	1	1	1	Endothelin-1 receptor	EDNRA	sp|P25101|EDNRA_HUMAN Endothelin-1 receptor OS=Homo sapiens OX=9606 GN=EDNRA PE=1 SV=1	1	1	1	1	0	0	0	0	0	0	1	0	0	1	1	1	1	1	1	1	1	1	0	0	0	0	0	0	1	0	0	1	1	1	1	1	1	1	1	1	0	0
Q15075	Q15075	25	25	25	Early endosome antigen 1	EEA1	sp|Q15075|EEA1_HUMAN Early endosome antigen 1 OS=Homo sapiens OX=9606 GN=EEA1 PE=1 SV=2	1	25	25	25	5	3	2	9	3	3	8	10	3	18	17	22	24	19	18	19	20	18	5	3	2	9	3	3	8	10	3	18	17	22	24	19	18	19	20	18	5	3
P68104;Q5VTE0;Q05639	P68104;Q5VTE0	17;17;7	17;17;7	17;17;7	Elongation factor 1-alpha 1;Putative elongation factor 1-alpha-like 3	EEF1A1;EEF1A1P5	sp|P68104|EF1A1_HUMAN Elongation factor 1-alpha 1 OS=Homo sapiens OX=9606 GN=EEF1A1 PE=1 SV=1;sp|Q5VTE0|EF1A3_HUMAN Putative elongation factor 1-alpha-like 3 OS=Homo sapiens OX=9606 GN=EEF1A1P5 PE=5 SV=1	3	17	17	17	14	11	14	15	13	13	13	13	11	12	12	15	15	11	14	12	15	13	14	11	14	15	13	13	13	13	11	12	12	15	15	11	14	12	15	13	14	11
P24534	P24534	3	3	3	Elongation factor 1-beta	EEF1B2	sp|P24534|EF1B_HUMAN Elongation factor 1-beta OS=Homo sapiens OX=9606 GN=EEF1B2 PE=1 SV=3	1	3	3	3	0	0	0	0	0	0	0	0	0	2	2	3	3	3	3	2	3	3	0	0	0	0	0	0	0	0	0	2	2	3	3	3	3	2	3	3	0	0
P29692	P29692	8	8	8	Elongation factor 1-delta	EEF1D	sp|P29692|EF1D_HUMAN Elongation factor 1-delta OS=Homo sapiens OX=9606 GN=EEF1D PE=1 SV=5	1	8	8	8	2	1	0	1	1	0	2	3	2	5	6	7	6	6	6	4	5	6	2	1	0	1	1	0	2	3	2	5	6	7	6	6	6	4	5	6	2	1
O43324	O43324	3	3	3	Eukaryotic translation elongation factor 1 epsilon-1	EEF1E1	sp|O43324|MCA3_HUMAN Eukaryotic translation elongation factor 1 epsilon-1 OS=Homo sapiens OX=9606 GN=EEF1E1 PE=1 SV=1	1	3	3	3	1	1	1	2	2	1	3	1	2	2	2	2	2	2	2	3	2	2	1	1	1	2	2	1	3	1	2	2	2	2	2	2	2	3	2	2	1	1
P26641	P26641	8	8	8	Elongation factor 1-gamma	EEF1G	sp|P26641|EF1G_HUMAN Elongation factor 1-gamma OS=Homo sapiens OX=9606 GN=EEF1G PE=1 SV=3	1	8	8	8	5	4	5	8	5	4	4	4	4	7	6	6	7	5	5	5	6	5	5	4	5	8	5	4	4	4	4	7	6	6	7	5	5	5	6	5	5	4
P13639	P13639	27	27	27	Elongation factor 2	EEF2	sp|P13639|EF2_HUMAN Elongation factor 2 OS=Homo sapiens OX=9606 GN=EEF2 PE=1 SV=4	1	27	27	27	17	8	15	15	13	12	17	17	8	20	26	23	24	21	24	21	22	27	17	8	15	15	13	12	17	17	8	20	26	23	24	21	24	21	22	27	17	8
P57772	P57772	2	2	2	Selenocysteine-specific elongation factor	EEFSEC	sp|P57772|SELB_HUMAN Selenocysteine-specific elongation factor OS=Homo sapiens OX=9606 GN=EEFSEC PE=1 SV=4	1	2	2	2	2	0	1	1	0	0	0	1	0	2	1	1	1	1	1	1	1	1	2	0	1	1	0	0	0	1	0	2	1	1	1	1	1	1	1	1	2	0
Q12805	Q12805	21	21	21	EGF-containing fibulin-like extracellular matrix protein 1	EFEMP1	sp|Q12805|FBLN3_HUMAN EGF-containing fibulin-like extracellular matrix protein 1 OS=Homo sapiens OX=9606 GN=EFEMP1 PE=1 SV=2	1	21	21	21	18	15	16	18	15	18	19	18	15	17	16	18	17	18	17	20	17	18	18	15	16	18	15	18	19	18	15	17	16	18	17	18	17	20	17	18	18	15
O95967	O95967	13	13	13	EGF-containing fibulin-like extracellular matrix protein 2	EFEMP2	sp|O95967|FBLN4_HUMAN EGF-containing fibulin-like extracellular matrix protein 2 OS=Homo sapiens OX=9606 GN=EFEMP2 PE=1 SV=3	1	13	13	13	9	5	6	9	9	7	9	8	6	10	9	9	11	10	10	10	8	9	9	5	6	9	9	7	9	8	6	10	9	9	11	10	10	10	8	9	9	5
Q9BUP0	Q9BUP0	7	7	6	EF-hand domain-containing protein D1	EFHD1	sp|Q9BUP0|EFHD1_HUMAN EF-hand domain-containing protein D1 OS=Homo sapiens OX=9606 GN=EFHD1 PE=1 SV=1	1	7	7	6	2	3	3	5	3	2	4	4	2	5	7	5	7	6	6	7	6	5	2	3	3	5	3	2	4	4	2	5	7	5	7	6	6	7	6	5	1	2
Q96C19	Q96C19	3	2	2	EF-hand domain-containing protein D2	EFHD2	sp|Q96C19|EFHD2_HUMAN EF-hand domain-containing protein D2 OS=Homo sapiens OX=9606 GN=EFHD2 PE=1 SV=1	1	3	2	2	3	3	2	1	1	1	1	2	0	2	3	2	2	2	2	2	2	3	2	2	1	0	1	0	0	1	0	1	2	1	1	1	1	1	1	2	2	2
Q14156	Q14156	6	6	6	Protein EFR3 homolog A	EFR3A	sp|Q14156|EFR3A_HUMAN Protein EFR3 homolog A OS=Homo sapiens OX=9606 GN=EFR3A PE=1 SV=2	1	6	6	6	4	3	6	4	3	2	5	6	6	6	6	5	6	6	5	6	6	6	4	3	6	4	3	2	5	6	6	6	6	5	6	6	5	6	6	6	4	3
Q15029	Q15029	14	14	14	116 kDa U5 small nuclear ribonucleoprotein component	EFTUD2	sp|Q15029|U5S1_HUMAN 116 kDa U5 small nuclear ribonucleoprotein component OS=Homo sapiens OX=9606 GN=EFTUD2 PE=1 SV=1	1	14	14	14	1	1	4	6	1	1	5	5	1	11	12	12	14	13	11	11	13	13	1	1	4	6	1	1	5	5	1	11	12	12	14	13	11	11	13	13	1	1
P00533;P04626;Q15303	P00533	13;1;1	13;1;1	13;1;1	Epidermal growth factor receptor	EGFR	sp|P00533|EGFR_HUMAN Epidermal growth factor receptor OS=Homo sapiens OX=9606 GN=EGFR PE=1 SV=2	3	13	13	13	11	7	12	9	7	7	9	11	9	11	11	10	10	12	12	11	13	12	11	7	12	9	7	7	9	11	9	11	11	10	10	12	12	11	13	12	11	7
Q8NDI1	Q8NDI1	1	1	1	EH domain-binding protein 1	EHBP1	sp|Q8NDI1|EHBP1_HUMAN EH domain-binding protein 1 OS=Homo sapiens OX=9606 GN=EHBP1 PE=1 SV=3	1	1	1	1	0	0	0	0	0	0	0	0	0	1	1	1	1	1	1	0	1	1	0	0	0	0	0	0	0	0	0	1	1	1	1	1	1	0	1	1	0	0
Q8N3D4	Q8N3D4	3	3	3	EH domain-binding protein 1-like protein 1	EHBP1L1	sp|Q8N3D4|EH1L1_HUMAN EH domain-binding protein 1-like protein 1 OS=Homo sapiens OX=9606 GN=EHBP1L1 PE=1 SV=2	1	3	3	3	2	0	1	0	0	0	1	2	0	3	3	3	3	3	3	2	3	3	2	0	1	0	0	0	1	2	0	3	3	3	3	3	3	2	3	3	2	0
Q9H4M9	Q9H4M9	31	30	18	EH domain-containing protein 1	EHD1	sp|Q9H4M9|EHD1_HUMAN EH domain-containing protein 1 OS=Homo sapiens OX=9606 GN=EHD1 PE=1 SV=2	1	31	30	18	20	18	21	19	18	17	27	24	17	19	28	25	24	25	21	21	25	28	19	17	20	18	17	16	26	23	16	18	27	24	23	24	20	20	24	27	12	11
Q9NZN4	Q9NZN4	33	33	31	EH domain-containing protein 2	EHD2	sp|Q9NZN4|EHD2_HUMAN EH domain-containing protein 2 OS=Homo sapiens OX=9606 GN=EHD2 PE=1 SV=2	1	33	33	31	22	20	25	22	19	19	22	23	15	22	25	31	29	24	26	23	21	27	22	20	25	22	19	19	22	23	15	22	25	31	29	24	26	23	21	27	20	18
Q9NZN3	Q9NZN3	15	2	2	EH domain-containing protein 3	EHD3	sp|Q9NZN3|EHD3_HUMAN EH domain-containing protein 3 OS=Homo sapiens OX=9606 GN=EHD3 PE=1 SV=2	1	15	2	2	9	9	11	10	8	9	14	12	7	7	15	11	12	14	11	10	11	14	1	2	2	2	1	2	2	2	0	0	2	1	1	2	2	1	1	2	1	2
Q9H223	Q9H223	14	11	11	EH domain-containing protein 4	EHD4	sp|Q9H223|EHD4_HUMAN EH domain-containing protein 4 OS=Homo sapiens OX=9606 GN=EHD4 PE=1 SV=1	1	14	11	11	10	6	9	7	8	7	10	9	8	8	11	11	10	10	9	7	7	12	8	4	7	5	6	5	7	7	6	6	8	9	8	7	7	5	5	9	8	4
P47813;O14602	P47813;O14602	2;2	2;2	2;2	Eukaryotic translation initiation factor 1A, X-chromosomal;Eukaryotic translation initiation factor 1A, Y-chromosomal	EIF1AX;EIF1AY	sp|P47813|IF1AX_HUMAN Eukaryotic translation initiation factor 1A, X-chromosomal OS=Homo sapiens OX=9606 GN=EIF1AX PE=1 SV=2;sp|O14602|IF1AY_HUMAN Eukaryotic translation initiation factor 1A, Y-chromosomal OS=Homo sapiens OX=9606 GN=EIF1AY PE=1 SV=4	2	2	2	2	1	0	1	1	0	0	1	1	0	1	2	2	2	1	1	1	2	2	1	0	1	1	0	0	1	1	0	1	2	2	2	1	1	1	2	2	1	0
P19525	P19525	3	3	3	Interferon-induced, double-stranded RNA-activated protein kinase	EIF2AK2	sp|P19525|E2AK2_HUMAN Interferon-induced, double-stranded RNA-activated protein kinase OS=Homo sapiens OX=9606 GN=EIF2AK2 PE=1 SV=2	1	3	3	3	3	1	1	1	1	2	1	2	1	3	2	2	2	2	2	2	2	3	3	1	1	1	1	2	1	2	1	3	2	2	2	2	2	2	2	3	3	1
Q14232	Q14232	2	2	2	Translation initiation factor eIF-2B subunit alpha	EIF2B1	sp|Q14232|EI2BA_HUMAN Translation initiation factor eIF-2B subunit alpha OS=Homo sapiens OX=9606 GN=EIF2B1 PE=1 SV=1	1	2	2	2	0	0	0	0	0	0	1	0	0	1	1	1	2	1	2	1	2	2	0	0	0	0	0	0	1	0	0	1	1	1	2	1	2	1	2	2	0	0
Q9NR50	Q9NR50	2	2	2	Translation initiation factor eIF-2B subunit gamma	EIF2B3	sp|Q9NR50|EI2BG_HUMAN Translation initiation factor eIF-2B subunit gamma OS=Homo sapiens OX=9606 GN=EIF2B3 PE=1 SV=1	1	2	2	2	1	0	1	0	0	1	0	1	0	0	2	2	1	1	1	2	2	2	1	0	1	0	0	1	0	1	0	0	2	2	1	1	1	2	2	2	1	0
Q13144	Q13144	1	1	1	Translation initiation factor eIF-2B subunit epsilon	EIF2B5	sp|Q13144|EI2BE_HUMAN Translation initiation factor eIF-2B subunit epsilon OS=Homo sapiens OX=9606 GN=EIF2B5 PE=1 SV=3	1	1	1	1	0	0	0	1	0	0	0	1	0	1	1	1	1	1	1	1	1	1	0	0	0	1	0	0	0	1	0	1	1	1	1	1	1	1	1	1	0	0
P05198	P05198	8	8	8	Eukaryotic translation initiation factor 2 subunit 1	EIF2S1	sp|P05198|IF2A_HUMAN Eukaryotic translation initiation factor 2 subunit 1 OS=Homo sapiens OX=9606 GN=EIF2S1 PE=1 SV=3	1	8	8	8	3	0	2	2	1	2	0	1	1	5	8	6	6	7	5	7	7	5	3	0	2	2	1	2	0	1	1	5	8	6	6	7	5	7	7	5	3	0
P41091;Q2VIR3	P41091;Q2VIR3	7;5	7;5	7;5	Eukaryotic translation initiation factor 2 subunit 3;Putative eukaryotic translation initiation factor 2 subunit 3-like protein	EIF2S3;EIF2S3L	sp|P41091|IF2G_HUMAN Eukaryotic translation initiation factor 2 subunit 3 OS=Homo sapiens OX=9606 GN=EIF2S3 PE=1 SV=3;sp|Q2VIR3|IF2GL_HUMAN Eukaryotic translation initiation factor 2 subunit 3B OS=Homo sapiens OX=9606 GN=EIF2S3B PE=2 SV=2	2	7	7	7	3	1	3	3	2	3	3	4	1	7	7	6	7	7	6	6	7	7	3	1	3	3	2	3	3	4	1	7	7	6	7	7	6	6	7	7	3	1
Q14152	Q14152	18	18	18	Eukaryotic translation initiation factor 3 subunit A	EIF3A	sp|Q14152|EIF3A_HUMAN Eukaryotic translation initiation factor 3 subunit A OS=Homo sapiens OX=9606 GN=EIF3A PE=1 SV=1	1	18	18	18	11	8	10	12	11	10	12	11	8	13	16	17	18	15	14	15	16	15	11	8	10	12	11	10	12	11	8	13	16	17	18	15	14	15	16	15	11	8
P55884	P55884	9	9	9	Eukaryotic translation initiation factor 3 subunit B	EIF3B	sp|P55884|EIF3B_HUMAN Eukaryotic translation initiation factor 3 subunit B OS=Homo sapiens OX=9606 GN=EIF3B PE=1 SV=3	1	9	9	9	2	4	6	3	2	1	6	6	2	7	9	9	9	9	8	9	9	8	2	4	6	3	2	1	6	6	2	7	9	9	9	9	8	9	9	8	2	4
Q99613;B5ME19	Q99613;B5ME19	7;7	7;7	7;7	Eukaryotic translation initiation factor 3 subunit C;Eukaryotic translation initiation factor 3 subunit C-like protein	EIF3C;EIF3CL	sp|Q99613|EIF3C_HUMAN Eukaryotic translation initiation factor 3 subunit C OS=Homo sapiens OX=9606 GN=EIF3C PE=1 SV=1;sp|B5ME19|EIFCL_HUMAN Eukaryotic translation initiation factor 3 subunit C-like protein OS=Homo sapiens OX=9606 GN=EIF3CL PE=1 SV=1	2	7	7	7	4	1	4	5	2	2	5	5	3	6	5	7	6	6	5	6	6	6	4	1	4	5	2	2	5	5	3	6	5	7	6	6	5	6	6	6	4	1
O15371	O15371	4	4	4	Eukaryotic translation initiation factor 3 subunit D	EIF3D	sp|O15371|EIF3D_HUMAN Eukaryotic translation initiation factor 3 subunit D OS=Homo sapiens OX=9606 GN=EIF3D PE=1 SV=1	1	4	4	4	1	0	0	1	1	0	1	0	0	2	4	1	3	3	2	3	3	4	1	0	0	1	1	0	1	0	0	2	4	1	3	3	2	3	3	4	1	0
P60228	P60228	6	6	6	Eukaryotic translation initiation factor 3 subunit E	EIF3E	sp|P60228|EIF3E_HUMAN Eukaryotic translation initiation factor 3 subunit E OS=Homo sapiens OX=9606 GN=EIF3E PE=1 SV=1	1	6	6	6	1	1	2	1	1	0	3	2	0	5	6	5	6	5	4	5	6	5	1	1	2	1	1	0	3	2	0	5	6	5	6	5	4	5	6	5	1	1
O00303	O00303	7	7	7	Eukaryotic translation initiation factor 3 subunit F	EIF3F	sp|O00303|EIF3F_HUMAN Eukaryotic translation initiation factor 3 subunit F OS=Homo sapiens OX=9606 GN=EIF3F PE=1 SV=1	1	7	7	7	5	5	6	5	6	4	5	6	4	6	4	7	6	6	6	6	6	6	5	5	6	5	6	4	5	6	4	6	4	7	6	6	6	6	6	6	5	5
O75821	O75821	3	3	3	Eukaryotic translation initiation factor 3 subunit G	EIF3G	sp|O75821|EIF3G_HUMAN Eukaryotic translation initiation factor 3 subunit G OS=Homo sapiens OX=9606 GN=EIF3G PE=1 SV=2	1	3	3	3	0	0	1	0	0	0	0	0	0	1	1	1	1	0	0	1	1	1	0	0	1	0	0	0	0	0	0	1	1	1	1	0	0	1	1	1	0	0
O15372	O15372	8	8	8	Eukaryotic translation initiation factor 3 subunit H	EIF3H	sp|O15372|EIF3H_HUMAN Eukaryotic translation initiation factor 3 subunit H OS=Homo sapiens OX=9606 GN=EIF3H PE=1 SV=1	1	8	8	8	1	1	2	3	1	2	1	2	0	4	4	8	8	7	6	5	7	7	1	1	2	3	1	2	1	2	0	4	4	8	8	7	6	5	7	7	1	1
Q13347	Q13347	6	6	6	Eukaryotic translation initiation factor 3 subunit I	EIF3I	sp|Q13347|EIF3I_HUMAN Eukaryotic translation initiation factor 3 subunit I OS=Homo sapiens OX=9606 GN=EIF3I PE=1 SV=1	1	6	6	6	1	0	0	3	0	1	2	3	0	5	6	6	6	5	5	5	4	6	1	0	0	3	0	1	2	3	0	5	6	6	6	5	5	5	4	6	1	0
O75822	O75822	2	2	2	Eukaryotic translation initiation factor 3 subunit J	EIF3J	sp|O75822|EIF3J_HUMAN Eukaryotic translation initiation factor 3 subunit J OS=Homo sapiens OX=9606 GN=EIF3J PE=1 SV=2	1	2	2	2	0	0	0	0	0	0	0	0	1	2	1	0	1	1	0	1	1	2	0	0	0	0	0	0	0	0	1	2	1	0	1	1	0	1	1	2	0	0
Q9UBQ5	Q9UBQ5	5	5	5	Eukaryotic translation initiation factor 3 subunit K	EIF3K	sp|Q9UBQ5|EIF3K_HUMAN Eukaryotic translation initiation factor 3 subunit K OS=Homo sapiens OX=9606 GN=EIF3K PE=1 SV=1	1	5	5	5	0	0	1	1	2	0	2	1	0	3	3	4	4	4	4	4	4	4	0	0	1	1	2	0	2	1	0	3	3	4	4	4	4	4	4	4	0	0
Q9Y262	Q9Y262	8	8	8	Eukaryotic translation initiation factor 3 subunit L	EIF3L	sp|Q9Y262|EIF3L_HUMAN Eukaryotic translation initiation factor 3 subunit L OS=Homo sapiens OX=9606 GN=EIF3L PE=1 SV=1	1	8	8	8	3	3	3	3	3	2	2	3	2	6	6	7	7	7	7	7	7	7	3	3	3	3	3	2	2	3	2	6	6	7	7	7	7	7	7	7	3	3
Q7L2H7	Q7L2H7	8	8	7	Eukaryotic translation initiation factor 3 subunit M	EIF3M	sp|Q7L2H7|EIF3M_HUMAN Eukaryotic translation initiation factor 3 subunit M OS=Homo sapiens OX=9606 GN=EIF3M PE=1 SV=1	1	8	8	7	1	1	2	2	1	0	2	2	1	5	6	7	6	4	4	5	6	7	1	1	2	2	1	0	2	2	1	5	6	7	6	4	4	5	6	7	1	1
P60842	P60842	11	11	5	Eukaryotic initiation factor 4A-I	EIF4A1	sp|P60842|IF4A1_HUMAN Eukaryotic initiation factor 4A-I OS=Homo sapiens OX=9606 GN=EIF4A1 PE=1 SV=1	1	11	11	5	6	5	5	6	5	4	10	9	5	5	9	8	9	9	7	7	9	8	6	5	5	6	5	4	10	9	5	5	9	8	9	9	7	7	9	8	1	2
Q14240	Q14240	8	2	2	Eukaryotic initiation factor 4A-II;Eukaryotic initiation factor 4A-II, N-terminally processed	EIF4A2	sp|Q14240|IF4A2_HUMAN Eukaryotic initiation factor 4A-II OS=Homo sapiens OX=9606 GN=EIF4A2 PE=1 SV=2	1	8	2	2	5	3	4	4	3	4	6	5	4	3	7	5	5	5	5	5	7	7	0	0	0	0	0	0	0	0	0	0	2	0	1	0	1	0	2	2	0	0
P38919	P38919	8	7	7	Eukaryotic initiation factor 4A-III;Eukaryotic initiation factor 4A-III, N-terminally processed	EIF4A3	sp|P38919|IF4A3_HUMAN Eukaryotic initiation factor 4A-III OS=Homo sapiens OX=9606 GN=EIF4A3 PE=1 SV=4	1	8	7	7	1	1	3	2	1	3	3	2	1	5	6	7	7	5	6	7	7	7	0	0	2	1	0	2	2	1	0	4	5	6	6	4	5	6	6	6	0	0
P06730	P06730	1	1	1	Eukaryotic translation initiation factor 4E	EIF4E	sp|P06730|IF4E_HUMAN Eukaryotic translation initiation factor 4E OS=Homo sapiens OX=9606 GN=EIF4E PE=1 SV=2	1	1	1	1	1	1	1	1	1	1	1	1	1	1	1	1	1	1	1	1	1	1	1	1	1	1	1	1	1	1	1	1	1	1	1	1	1	1	1	1	1	1
Q04637	Q04637	9	9	9	Eukaryotic translation initiation factor 4 gamma 1	EIF4G1	sp|Q04637|IF4G1_HUMAN Eukaryotic translation initiation factor 4 gamma 1 OS=Homo sapiens OX=9606 GN=EIF4G1 PE=1 SV=4	1	9	9	9	0	1	0	2	1	4	4	4	0	7	8	6	8	8	7	8	9	8	0	1	0	2	1	4	4	4	0	7	8	6	8	8	7	8	9	8	0	1
P78344	P78344	2	2	2	Eukaryotic translation initiation factor 4 gamma 2	EIF4G2	sp|P78344|IF4G2_HUMAN Eukaryotic translation initiation factor 4 gamma 2 OS=Homo sapiens OX=9606 GN=EIF4G2 PE=1 SV=1	1	2	2	2	1	0	1	1	1	1	2	2	1	2	2	2	2	2	2	2	2	2	1	0	1	1	1	1	2	2	1	2	2	2	2	2	2	2	2	2	1	0
Q15056	Q15056	4	4	4	Eukaryotic translation initiation factor 4H	EIF4H	sp|Q15056|IF4H_HUMAN Eukaryotic translation initiation factor 4H OS=Homo sapiens OX=9606 GN=EIF4H PE=1 SV=5	1	4	4	4	0	0	0	0	0	0	0	0	0	3	4	0	1	1	0	1	2	3	0	0	0	0	0	0	0	0	0	3	4	0	1	1	0	1	2	3	0	0
P55010	P55010	4	4	4	Eukaryotic translation initiation factor 5	EIF5	sp|P55010|IF5_HUMAN Eukaryotic translation initiation factor 5 OS=Homo sapiens OX=9606 GN=EIF5 PE=1 SV=2	1	4	4	4	0	1	0	0	1	0	1	1	0	1	4	2	3	2	2	2	2	4	0	1	0	0	1	0	1	1	0	1	4	2	3	2	2	2	2	4	0	1
P63241;Q6IS14;Q9GZV4	P63241;Q6IS14	7;5;2	7;5;2	6;4;2	Eukaryotic translation initiation factor 5A-1;Eukaryotic translation initiation factor 5A-1-like	EIF5A;EIF5AL1	sp|P63241|IF5A1_HUMAN Eukaryotic translation initiation factor 5A-1 OS=Homo sapiens OX=9606 GN=EIF5A PE=1 SV=2;sp|Q6IS14|IF5AL_HUMAN Eukaryotic translation initiation factor 5A-1-like OS=Homo sapiens OX=9606 GN=EIF5AL1 PE=2 SV=2	3	7	7	6	1	0	1	1	1	0	0	0	0	2	6	5	5	2	1	0	2	5	1	0	1	1	1	0	0	0	0	2	6	5	5	2	1	0	2	5	1	0
O60841	O60841	3	3	3	Eukaryotic translation initiation factor 5B	EIF5B	sp|O60841|IF2P_HUMAN Eukaryotic translation initiation factor 5B OS=Homo sapiens OX=9606 GN=EIF5B PE=1 SV=4	1	3	3	3	1	1	1	1	1	2	1	1	1	0	1	1	2	0	1	2	1	3	1	1	1	1	1	2	1	1	1	0	1	1	2	0	1	2	1	3	1	1
P56537	P56537	4	4	4	Eukaryotic translation initiation factor 6	EIF6	sp|P56537|IF6_HUMAN Eukaryotic translation initiation factor 6 OS=Homo sapiens OX=9606 GN=EIF6 PE=1 SV=1	1	4	4	4	0	0	0	2	0	0	0	1	1	2	4	3	3	2	3	3	4	4	0	0	0	2	0	0	0	1	1	2	4	3	3	2	3	3	4	4	0	0
P08246	P08246	2	2	2	Neutrophil elastase	ELANE	sp|P08246|ELNE_HUMAN Neutrophil elastase OS=Homo sapiens OX=9606 GN=ELANE PE=1 SV=1	1	2	2	2	0	0	0	1	2	0	0	0	0	2	1	2	1	2	1	0	2	1	0	0	0	1	2	0	0	0	0	2	1	2	1	2	1	0	2	1	0	0
Q15717	Q15717	3	3	3	ELAV-like protein 1	ELAVL1	sp|Q15717|ELAV1_HUMAN ELAV-like protein 1 OS=Homo sapiens OX=9606 GN=ELAVL1 PE=1 SV=2	1	3	3	3	1	1	0	0	0	1	2	0	0	2	2	2	1	1	1	1	2	3	1	1	0	0	0	1	2	0	0	2	2	2	1	1	1	1	2	3	1	1
Q96JJ3	Q96JJ3	4	4	4	Engulfment and cell motility protein 2	ELMO2	sp|Q96JJ3|ELMO2_HUMAN Engulfment and cell motility protein 2 OS=Homo sapiens OX=9606 GN=ELMO2 PE=1 SV=2	1	4	4	4	0	0	1	0	0	0	0	0	0	3	4	4	4	3	4	1	4	3	0	0	1	0	0	0	0	0	0	3	4	4	4	3	4	1	4	3	0	0
P15502	P15502	12	12	12	Elastin	ELN	sp|P15502|ELN_HUMAN Elastin OS=Homo sapiens OX=9606 GN=ELN PE=1 SV=4	1	12	12	12	12	11	11	11	10	11	11	11	10	5	7	3	10	7	8	8	5	8	12	11	11	11	10	11	11	11	10	5	7	3	10	7	8	8	5	8	12	11
Q9BW60	Q9BW60	1	1	1	Elongation of very long chain fatty acids protein 1	ELOVL1	sp|Q9BW60|ELOV1_HUMAN Elongation of very long chain fatty acids protein 1 OS=Homo sapiens OX=9606 GN=ELOVL1 PE=1 SV=1	1	1	1	1	1	0	1	0	0	0	1	1	0	1	1	1	1	1	1	1	1	1	1	0	1	0	0	0	1	1	0	1	1	1	1	1	1	1	1	1	1	0
Q8N766	Q8N766	16	16	16	ER membrane protein complex subunit 1	EMC1	sp|Q8N766|EMC1_HUMAN ER membrane protein complex subunit 1 OS=Homo sapiens OX=9606 GN=EMC1 PE=1 SV=1	1	16	16	16	14	11	11	12	12	10	13	14	12	14	11	12	10	13	11	12	14	10	14	11	11	12	12	10	13	14	12	14	11	12	10	13	11	12	14	10	14	11
Q15006	Q15006	6	6	6	ER membrane protein complex subunit 2	EMC2	sp|Q15006|EMC2_HUMAN ER membrane protein complex subunit 2 OS=Homo sapiens OX=9606 GN=EMC2 PE=1 SV=1	1	6	6	6	5	4	6	4	4	2	5	6	5	5	3	5	6	6	6	5	6	5	5	4	6	4	4	2	5	6	5	5	3	5	6	6	6	5	6	5	5	4
Q9P0I2	Q9P0I2	1	1	1	ER membrane protein complex subunit 3	EMC3	sp|Q9P0I2|EMC3_HUMAN ER membrane protein complex subunit 3 OS=Homo sapiens OX=9606 GN=EMC3 PE=1 SV=3	1	1	1	1	1	1	1	1	1	1	1	1	1	1	1	1	1	1	1	1	1	1	1	1	1	1	1	1	1	1	1	1	1	1	1	1	1	1	1	1	1	1
Q9NPA0	Q9NPA0	3	3	3	ER membrane protein complex subunit 7	EMC7	sp|Q9NPA0|EMC7_HUMAN ER membrane protein complex subunit 7 OS=Homo sapiens OX=9606 GN=EMC7 PE=1 SV=1	1	3	3	3	3	0	2	2	1	0	1	2	1	3	0	2	2	0	0	0	1	1	3	0	2	2	1	0	1	2	1	3	0	2	2	0	0	0	1	1	3	0
P50402	P50402	10	10	10	Emerin	EMD	sp|P50402|EMD_HUMAN Emerin OS=Homo sapiens OX=9606 GN=EMD PE=1 SV=1	1	10	10	10	5	6	5	6	4	6	9	8	6	7	8	7	8	6	8	8	9	9	5	6	5	6	4	6	9	8	6	7	8	7	8	6	8	8	9	9	5	6
Q9Y6C2	Q9Y6C2	38	38	38	EMILIN-1	EMILIN1	sp|Q9Y6C2|EMIL1_HUMAN EMILIN-1 OS=Homo sapiens OX=9606 GN=EMILIN1 PE=1 SV=3	1	38	38	38	31	25	29	27	31	31	26	28	28	29	24	26	27	27	29	28	29	25	31	25	29	27	31	31	26	28	28	29	24	26	27	27	29	28	29	25	31	25
Q9BXX0	Q9BXX0	12	12	12	EMILIN-2	EMILIN2	sp|Q9BXX0|EMIL2_HUMAN EMILIN-2 OS=Homo sapiens OX=9606 GN=EMILIN2 PE=1 SV=3	1	12	12	12	9	5	9	9	9	9	8	11	7	11	8	12	12	11	10	10	11	9	9	5	9	9	9	9	8	11	7	11	8	12	12	11	10	10	11	9	9	5
O00423	O00423	1	1	1	Echinoderm microtubule-associated protein-like 1	EML1	sp|O00423|EMAL1_HUMAN Echinoderm microtubule-associated protein-like 1 OS=Homo sapiens OX=9606 GN=EML1 PE=1 SV=3	1	1	1	1	0	0	0	0	0	0	0	0	0	1	1	0	1	1	1	1	1	1	0	0	0	0	0	0	0	0	0	1	1	0	1	1	1	1	1	1	0	0
O95834	O95834	2	2	2	Echinoderm microtubule-associated protein-like 2	EML2	sp|O95834|EMAL2_HUMAN Echinoderm microtubule-associated protein-like 2 OS=Homo sapiens OX=9606 GN=EML2 PE=1 SV=1	1	2	2	2	0	0	0	0	0	1	0	0	0	2	2	2	1	1	1	1	1	2	0	0	0	0	0	1	0	0	0	2	2	2	1	1	1	1	1	2	0	0
Q32P44	Q32P44	1	1	1	Echinoderm microtubule-associated protein-like 3	EML3	sp|Q32P44|EMAL3_HUMAN Echinoderm microtubule-associated protein-like 3 OS=Homo sapiens OX=9606 GN=EML3 PE=1 SV=1	1	1	1	1	0	0	1	1	0	0	0	0	0	1	1	1	1	1	1	1	1	1	0	0	1	1	0	0	0	0	0	1	1	1	1	1	1	1	1	1	0	0
Q9HC35	Q9HC35	4	4	4	Echinoderm microtubule-associated protein-like 4	EML4	sp|Q9HC35|EMAL4_HUMAN Echinoderm microtubule-associated protein-like 4 OS=Homo sapiens OX=9606 GN=EML4 PE=1 SV=3	1	4	4	4	1	0	0	1	1	1	0	2	0	3	3	3	3	4	4	4	3	4	1	0	0	1	1	1	0	2	0	3	3	3	3	4	4	4	3	4	1	0
Q8N8S7;Q9UI08	Q8N8S7	14;1	14;1	14;1	Protein enabled homolog	ENAH	sp|Q8N8S7|ENAH_HUMAN Protein enabled homolog OS=Homo sapiens OX=9606 GN=ENAH PE=1 SV=2	2	14	14	14	7	5	2	1	2	3	6	5	2	9	11	10	13	9	9	11	11	11	7	5	2	1	2	3	6	5	2	9	11	10	13	9	9	11	11	11	7	5
Q9NRM1	Q9NRM1	1	1	1	Enamelin	ENAM	sp|Q9NRM1|ENAM_HUMAN Enamelin OS=Homo sapiens OX=9606 GN=ENAM PE=1 SV=3	1	1	1	1	0	0	0	0	0	0	0	1	0	1	1	1	1	1	1	1	1	1	0	0	0	0	0	0	0	1	0	1	1	1	1	1	1	1	1	1	0	0
O94919	O94919	18	18	18	Endonuclease domain-containing 1 protein	ENDOD1	sp|O94919|ENDD1_HUMAN Endonuclease domain-containing 1 protein OS=Homo sapiens OX=9606 GN=ENDOD1 PE=1 SV=2	1	18	18	18	13	4	8	7	6	7	9	12	6	10	13	15	15	14	12	14	15	14	13	4	8	7	6	7	9	12	6	10	13	15	15	14	12	14	15	14	13	4
P17813	P17813	6	6	6	Endoglin	ENG	sp|P17813|EGLN_HUMAN Endoglin OS=Homo sapiens OX=9606 GN=ENG PE=1 SV=2	1	6	6	6	4	0	0	3	4	1	1	2	0	5	3	5	5	5	5	5	5	4	4	0	0	3	4	1	1	2	0	5	3	5	5	5	5	5	5	4	4	0
P06733	P06733	26	26	23	Alpha-enolase	ENO1	sp|P06733|ENOA_HUMAN Alpha-enolase OS=Homo sapiens OX=9606 GN=ENO1 PE=1 SV=2	1	26	26	23	21	14	18	17	15	16	22	21	14	20	22	26	24	21	23	20	22	25	21	14	18	17	15	16	22	21	14	20	22	26	24	21	23	20	22	25	18	12
P09104;P13929	P09104	14;4	11;1	11;1	Gamma-enolase	ENO2	sp|P09104|ENOG_HUMAN Gamma-enolase OS=Homo sapiens OX=9606 GN=ENO2 PE=1 SV=3	2	14	11	11	7	3	7	2	4	5	7	4	4	8	14	10	11	11	10	9	11	14	4	1	4	0	2	2	4	2	2	5	11	7	8	8	7	6	8	11	4	1
P22413	P22413	2	2	2	Ectonucleotide pyrophosphatase/phosphodiesterase family member 1;Alkaline phosphodiesterase I;Nucleotide pyrophosphatase	ENPP1	sp|P22413|ENPP1_HUMAN Ectonucleotide pyrophosphatase/phosphodiesterase family member 1 OS=Homo sapiens OX=9606 GN=ENPP1 PE=1 SV=2	1	2	2	2	0	0	0	0	0	0	0	0	0	2	1	2	2	1	1	1	1	1	0	0	0	0	0	0	0	0	0	2	1	2	2	1	1	1	1	1	0	0
Q9Y6X5;Q6UWV6	Q9Y6X5;Q6UWV6	1;1	1;1	1;1	Bis(5-adenosyl)-triphosphatase ENPP4;Ectonucleotide pyrophosphatase/phosphodiesterase family member 7	ENPP4;ENPP7	sp|Q9Y6X5|ENPP4_HUMAN Bis(5-adenosyl)-triphosphatase ENPP4 OS=Homo sapiens OX=9606 GN=ENPP4 PE=1 SV=3;sp|Q6UWV6|ENPP7_HUMAN Ectonucleotide pyrophosphatase/phosphodiesterase family member 7 OS=Homo sapiens OX=9606 GN=ENPP7 PE=1 SV=3	2	1	1	1	1	0	1	0	1	0	1	1	0	1	1	1	1	1	1	1	1	1	1	0	1	0	1	0	1	1	0	1	1	1	1	1	1	1	1	1	1	0
P49961	P49961	16	16	16	Ectonucleoside triphosphate diphosphohydrolase 1	ENTPD1	sp|P49961|ENTP1_HUMAN Ectonucleoside triphosphate diphosphohydrolase 1 OS=Homo sapiens OX=9606 GN=ENTPD1 PE=1 SV=1	1	16	16	16	7	6	8	7	8	7	7	6	7	11	11	13	11	13	12	11	12	12	7	6	8	7	8	7	7	6	7	11	11	13	11	13	12	11	12	12	7	6
Q9Y5L3	Q9Y5L3	1	1	1	Ectonucleoside triphosphate diphosphohydrolase 2	ENTPD2	sp|Q9Y5L3|ENTP2_HUMAN Ectonucleoside triphosphate diphosphohydrolase 2 OS=Homo sapiens OX=9606 GN=ENTPD2 PE=1 SV=1	1	1	1	1	1	0	0	0	0	0	0	0	0	1	1	1	1	1	0	1	1	0	1	0	0	0	0	0	0	0	0	1	1	1	1	1	0	1	1	0	1	0
Q5NDL2	Q5NDL2	4	4	4	EGF domain-specific O-linked N-acetylglucosamine transferase	EOGT	sp|Q5NDL2|EOGT_HUMAN EGF domain-specific O-linked N-acetylglucosamine transferase OS=Homo sapiens OX=9606 GN=EOGT PE=1 SV=1	1	4	4	4	3	2	3	3	3	2	3	3	3	3	3	3	3	3	3	4	4	4	3	2	3	3	3	2	3	3	3	3	3	3	3	3	3	4	4	4	3	2
P11171	P11171	17	17	14	Protein 4.1	EPB41	sp|P11171|41_HUMAN Protein 4.1 OS=Homo sapiens OX=9606 GN=EPB41 PE=1 SV=4	1	17	17	14	4	4	2	10	9	1	6	6	0	10	12	10	15	15	11	9	14	8	4	4	2	10	9	1	6	6	0	10	12	10	15	15	11	9	14	8	3	4
Q9H4G0	Q9H4G0	4	2	2	Band 4.1-like protein 1	EPB41L1	sp|Q9H4G0|E41L1_HUMAN Band 4.1-like protein 1 OS=Homo sapiens OX=9606 GN=EPB41L1 PE=1 SV=2	1	4	2	2	2	0	1	2	1	0	2	2	0	3	2	3	4	3	4	4	4	2	1	0	1	1	0	0	1	0	0	1	1	2	2	1	2	2	2	1	1	0
O43491	O43491	23	23	23	Band 4.1-like protein 2	EPB41L2	sp|O43491|E41L2_HUMAN Band 4.1-like protein 2 OS=Homo sapiens OX=9606 GN=EPB41L2 PE=1 SV=1	1	23	23	23	14	7	6	9	9	6	9	10	5	19	21	20	22	19	20	21	22	22	14	7	6	9	9	6	9	10	5	19	21	20	22	19	20	21	22	22	14	7
Q9Y2J2	Q9Y2J2	6	4	4	Band 4.1-like protein 3;Band 4.1-like protein 3, N-terminally processed	EPB41L3	sp|Q9Y2J2|E41L3_HUMAN Band 4.1-like protein 3 OS=Homo sapiens OX=9606 GN=EPB41L3 PE=1 SV=2	1	6	4	4	2	0	0	2	1	0	3	2	1	2	3	2	4	5	3	4	4	4	1	0	0	1	0	0	2	1	1	1	2	1	2	3	1	2	2	3	1	0
P16452	P16452	31	31	31	Erythrocyte membrane protein band 4.2	EPB42	sp|P16452|EPB42_HUMAN Erythrocyte membrane protein band 4.2 OS=Homo sapiens OX=9606 GN=EPB42 PE=1 SV=3	1	31	31	31	8	14	11	21	17	2	14	16	4	20	27	26	30	29	22	16	27	21	8	14	11	21	17	2	14	16	4	20	27	26	30	29	22	16	27	21	8	14
Q9UM22	Q9UM22	1	1	1	Mammalian ependymin-related protein 1	EPDR1	sp|Q9UM22|EPDR1_HUMAN Mammalian ependymin-related protein 1 OS=Homo sapiens OX=9606 GN=EPDR1 PE=1 SV=2	1	1	1	1	0	1	1	1	1	1	1	1	1	1	1	1	1	1	1	1	1	1	0	1	1	1	1	1	1	1	1	1	1	1	1	1	1	1	1	1	0	1
P29320;P54764;P54756	P29320;P54764;P54756	2;1;1	2;1;1	2;1;1	Ephrin type-A receptor 3;Ephrin type-A receptor 4;Ephrin type-A receptor 5	EPHA3;EPHA4;EPHA5	sp|P29320|EPHA3_HUMAN Ephrin type-A receptor 3 OS=Homo sapiens OX=9606 GN=EPHA3 PE=1 SV=2;sp|P54764|EPHA4_HUMAN Ephrin type-A receptor 4 OS=Homo sapiens OX=9606 GN=EPHA4 PE=1 SV=1;sp|P54756|EPHA5_HUMAN Ephrin type-A receptor 5 OS=Homo sapiens OX=9606 GN=EP	3	2	2	2	0	0	0	1	1	0	1	0	0	0	1	1	1	1	1	1	2	0	0	0	0	1	1	0	1	0	0	0	1	1	1	1	1	1	2	0	0	0
P07099	P07099	19	19	19	Epoxide hydrolase 1	EPHX1	sp|P07099|HYEP_HUMAN Epoxide hydrolase 1 OS=Homo sapiens OX=9606 GN=EPHX1 PE=1 SV=1	1	19	19	19	10	3	14	12	8	4	13	8	4	13	11	17	17	13	16	18	17	17	10	3	14	12	8	4	13	8	4	13	11	17	17	13	16	18	17	17	10	3
P34913	P34913	3	3	3	Bifunctional epoxide hydrolase 2;Cytosolic epoxide hydrolase 2;Lipid-phosphate phosphatase	EPHX2	sp|P34913|HYES_HUMAN Bifunctional epoxide hydrolase 2 OS=Homo sapiens OX=9606 GN=EPHX2 PE=1 SV=2	1	3	3	3	0	0	0	0	0	0	0	0	0	1	3	1	2	2	1	0	2	3	0	0	0	0	0	0	0	0	0	1	3	1	2	2	1	0	2	3	0	0
O95278	O95278	2	2	2	Laforin	EPM2A	sp|O95278|EPM2A_HUMAN Laforin OS=Homo sapiens OX=9606 GN=EPM2A PE=1 SV=2	1	2	2	2	0	0	1	1	1	1	0	1	1	1	2	2	2	2	2	2	2	2	0	0	1	1	1	1	0	1	1	1	2	2	2	2	2	2	2	2	0	0
Q7L775	Q7L775	3	3	3	EPM2A-interacting protein 1	EPM2AIP1	sp|Q7L775|EPMIP_HUMAN EPM2A-interacting protein 1 OS=Homo sapiens OX=9606 GN=EPM2AIP1 PE=1 SV=1	1	3	3	3	1	0	1	1	1	1	3	1	0	2	3	2	3	3	1	2	2	3	1	0	1	1	1	1	3	1	0	2	3	2	3	3	1	2	2	3	1	0
Q9H201	Q9H201	1	1	1	Epsin-3	EPN3	sp|Q9H201|EPN3_HUMAN Epsin-3 OS=Homo sapiens OX=9606 GN=EPN3 PE=2 SV=1	1	1	1	1	0	0	0	0	0	0	0	0	0	1	1	1	1	1	1	1	1	1	0	0	0	0	0	0	0	0	0	1	1	1	1	1	1	1	1	1	0	0
P58107	P58107	46	39	39	Epiplakin	EPPK1	sp|P58107|EPIPL_HUMAN Epiplakin OS=Homo sapiens OX=9606 GN=EPPK1 PE=1 SV=3	1	46	39	39	23	25	31	30	18	21	35	38	22	33	33	39	35	32	34	38	37	34	19	20	27	26	13	17	28	34	19	29	28	34	31	28	29	33	33	30	19	20
P07814	P07814	31	31	31	Bifunctional glutamate/proline--tRNA ligase;Glutamate--tRNA ligase;Proline--tRNA ligase	EPRS	sp|P07814|SYEP_HUMAN Bifunctional glutamate/proline--tRNA ligase OS=Homo sapiens OX=9606 GN=EPRS1 PE=1 SV=5	1	31	31	31	13	9	11	19	9	10	18	16	4	25	23	29	29	25	27	26	28	27	13	9	11	19	9	10	18	16	4	25	23	29	29	25	27	26	28	27	13	9
P42566	P42566	6	6	6	Epidermal growth factor receptor substrate 15	EPS15	sp|P42566|EPS15_HUMAN Epidermal growth factor receptor substrate 15 OS=Homo sapiens OX=9606 GN=EPS15 PE=1 SV=2	1	6	6	6	3	4	3	4	1	2	5	5	2	6	5	6	5	5	5	6	5	5	3	4	3	4	1	2	5	5	2	6	5	6	5	5	5	6	5	5	3	4
Q9UBC2	Q9UBC2	4	4	4	Epidermal growth factor receptor substrate 15-like 1	EPS15L1	sp|Q9UBC2|EP15R_HUMAN Epidermal growth factor receptor substrate 15-like 1 OS=Homo sapiens OX=9606 GN=EPS15L1 PE=1 SV=1	1	4	4	4	1	0	0	1	0	0	3	3	0	4	2	3	2	2	3	4	3	3	1	0	0	1	0	0	3	3	0	4	2	3	2	2	3	4	3	3	1	0
Q12929	Q12929	2	2	2	Epidermal growth factor receptor kinase substrate 8	EPS8	sp|Q12929|EPS8_HUMAN Epidermal growth factor receptor kinase substrate 8 OS=Homo sapiens OX=9606 GN=EPS8 PE=1 SV=1	1	2	2	2	0	0	1	0	0	1	1	0	0	1	2	1	2	1	1	0	1	2	0	0	1	0	0	1	1	0	0	1	2	1	2	1	1	0	1	2	0	0
P11678	P11678	3	2	2	Eosinophil peroxidase;Eosinophil peroxidase light chain;Eosinophil peroxidase heavy chain	EPX	sp|P11678|PERE_HUMAN Eosinophil peroxidase OS=Homo sapiens OX=9606 GN=EPX PE=1 SV=2	1	3	2	2	2	0	2	1	2	0	1	1	1	3	2	3	3	3	1	1	0	1	2	0	2	0	1	0	0	1	1	2	1	2	2	2	0	0	0	0	2	0
Q9NZ08	Q9NZ08	15	15	15	Endoplasmic reticulum aminopeptidase 1	ERAP1	sp|Q9NZ08|ERAP1_HUMAN Endoplasmic reticulum aminopeptidase 1 OS=Homo sapiens OX=9606 GN=ERAP1 PE=1 SV=3	1	15	15	15	11	10	10	14	9	9	10	12	12	10	12	11	13	12	12	13	11	13	11	10	10	14	9	9	10	12	12	10	12	11	13	12	12	13	11	13	11	10
Q6P179	Q6P179	2	2	2	Endoplasmic reticulum aminopeptidase 2	ERAP2	sp|Q6P179|ERAP2_HUMAN Endoplasmic reticulum aminopeptidase 2 OS=Homo sapiens OX=9606 GN=ERAP2 PE=1 SV=2	1	2	2	2	1	1	1	1	1	1	1	1	0	1	2	1	0	1	1	2	2	1	1	1	1	1	1	1	1	1	0	1	2	1	0	1	1	2	2	1	1	1
Q8IUD2;O15083	Q8IUD2	10;1	10;1	10;1	ELKS/Rab6-interacting/CAST family member 1	ERC1	sp|Q8IUD2|RB6I2_HUMAN ELKS/Rab6-interacting/CAST family member 1 OS=Homo sapiens OX=9606 GN=ERC1 PE=1 SV=1	2	10	10	10	1	1	2	2	2	1	2	3	1	6	9	8	8	8	7	8	9	8	1	1	2	2	2	1	2	3	1	6	9	8	8	8	7	8	9	8	1	1
Q969X5	Q969X5	8	8	8	Endoplasmic reticulum-Golgi intermediate compartment protein 1	ERGIC1	sp|Q969X5|ERGI1_HUMAN Endoplasmic reticulum-Golgi intermediate compartment protein 1 OS=Homo sapiens OX=9606 GN=ERGIC1 PE=1 SV=1	1	8	8	8	8	6	8	8	5	6	6	8	6	8	6	7	7	6	7	7	7	7	8	6	8	8	5	6	6	8	6	8	6	7	7	6	7	7	7	7	8	6
P84090	P84090	4	4	4	Enhancer of rudimentary homolog	ERH	sp|P84090|ERH_HUMAN Enhancer of rudimentary homolog OS=Homo sapiens OX=9606 GN=ERH PE=1 SV=1	1	4	4	4	0	0	0	1	0	0	0	0	0	1	3	4	4	3	4	4	3	3	0	0	0	1	0	0	0	0	0	1	3	4	4	3	4	4	3	3	0	0
O43414	O43414	2	2	2	ERI1 exoribonuclease 3	ERI3	sp|O43414|ERI3_HUMAN ERI1 exoribonuclease 3 OS=Homo sapiens OX=9606 GN=ERI3 PE=1 SV=2	1	2	2	2	0	0	0	0	0	0	1	1	0	1	2	0	1	2	1	1	1	2	0	0	0	0	0	0	1	1	0	1	2	0	1	2	1	1	1	2	0	0
Q96DZ1	Q96DZ1	5	5	5	Endoplasmic reticulum lectin 1	ERLEC1	sp|Q96DZ1|ERLEC_HUMAN Endoplasmic reticulum lectin 1 OS=Homo sapiens OX=9606 GN=ERLEC1 PE=1 SV=1	1	5	5	5	2	1	2	2	1	2	2	3	2	3	3	4	3	4	4	3	5	3	2	1	2	2	1	2	2	3	2	3	3	4	3	4	4	3	5	3	2	1
O75477	O75477	10	8	8	Erlin-1	ERLIN1	sp|O75477|ERLN1_HUMAN Erlin-1 OS=Homo sapiens OX=9606 GN=ERLIN1 PE=1 SV=2	1	10	8	8	7	8	7	6	5	3	9	8	6	5	9	8	9	8	8	10	9	9	5	6	5	4	3	1	7	6	4	3	8	6	7	6	6	8	7	7	5	6
O94905	O94905	20	20	18	Erlin-2	ERLIN2	sp|O94905|ERLN2_HUMAN Erlin-2 OS=Homo sapiens OX=9606 GN=ERLIN2 PE=1 SV=1	1	20	20	18	19	15	17	20	14	14	18	18	13	15	13	18	16	17	16	17	16	14	19	15	17	20	14	14	18	18	13	15	13	18	16	17	16	17	16	14	17	13
Q96HE7	Q96HE7	7	7	7	ERO1-like protein alpha	ERO1L	sp|Q96HE7|ERO1A_HUMAN ERO1-like protein alpha OS=Homo sapiens OX=9606 GN=ERO1A PE=1 SV=2	1	7	7	7	3	2	2	0	1	1	5	4	2	6	6	5	6	6	6	5	7	6	3	2	2	0	1	1	5	4	2	6	6	5	6	6	6	5	7	6	3	2
P30040	P30040	6	6	6	Endoplasmic reticulum resident protein 29	ERP29	sp|P30040|ERP29_HUMAN Endoplasmic reticulum resident protein 29 OS=Homo sapiens OX=9606 GN=ERP29 PE=1 SV=4	1	6	6	6	1	0	0	0	0	1	0	0	0	5	4	5	5	5	5	4	4	5	1	0	0	0	0	1	0	0	0	5	4	5	5	5	5	4	4	5	1	0
Q9BS26	Q9BS26	5	5	5	Endoplasmic reticulum resident protein 44	ERP44	sp|Q9BS26|ERP44_HUMAN Endoplasmic reticulum resident protein 44 OS=Homo sapiens OX=9606 GN=ERP44 PE=1 SV=1	1	5	5	5	2	1	2	0	0	1	3	0	1	4	4	5	5	4	5	5	4	4	2	1	2	0	0	1	3	0	1	4	4	5	5	4	5	5	4	4	2	1
Q96AP7	Q96AP7	4	4	4	Endothelial cell-selective adhesion molecule	ESAM	sp|Q96AP7|ESAM_HUMAN Endothelial cell-selective adhesion molecule OS=Homo sapiens OX=9606 GN=ESAM PE=1 SV=1	1	4	4	4	1	0	0	1	0	0	1	0	0	4	4	2	4	4	3	3	3	3	1	0	0	1	0	0	1	0	0	4	4	2	4	4	3	3	3	3	1	0
P10768	P10768	7	7	7	S-formylglutathione hydrolase	ESD	sp|P10768|ESTD_HUMAN S-formylglutathione hydrolase OS=Homo sapiens OX=9606 GN=ESD PE=1 SV=2	1	7	7	7	1	2	2	3	0	2	4	2	2	3	7	5	6	4	5	5	5	7	1	2	2	3	0	2	4	2	2	3	7	5	6	4	5	5	5	7	1	2
Q9BSJ8	Q9BSJ8	35	35	35	Extended synaptotagmin-1	ESYT1	sp|Q9BSJ8|ESYT1_HUMAN Extended synaptotagmin-1 OS=Homo sapiens OX=9606 GN=ESYT1 PE=1 SV=1	1	35	35	35	27	25	26	25	25	20	28	30	23	28	29	29	32	28	31	32	33	30	27	25	26	25	25	20	28	30	23	28	29	29	32	28	31	32	33	30	27	25
A0FGR8	A0FGR8	32	32	32	Extended synaptotagmin-2	ESYT2	sp|A0FGR8|ESYT2_HUMAN Extended synaptotagmin-2 OS=Homo sapiens OX=9606 GN=ESYT2 PE=1 SV=1	1	32	32	32	21	23	23	24	21	15	25	29	16	22	26	30	28	27	27	25	28	27	21	23	23	24	21	15	25	29	16	22	26	30	28	27	27	25	28	27	21	23
P62495	P62495	3	3	3	Eukaryotic peptide chain release factor subunit 1	ETF1	sp|P62495|ERF1_HUMAN Eukaryotic peptide chain release factor subunit 1 OS=Homo sapiens OX=9606 GN=ETF1 PE=1 SV=3	1	3	3	3	0	0	0	0	0	0	0	0	0	1	3	0	0	1	1	1	2	3	0	0	0	0	0	0	0	0	0	1	3	0	0	1	1	1	2	3	0	0
P13804	P13804	18	18	18	Electron transfer flavoprotein subunit alpha, mitochondrial	ETFA	sp|P13804|ETFA_HUMAN Electron transfer flavoprotein subunit alpha, mitochondrial OS=Homo sapiens OX=9606 GN=ETFA PE=1 SV=1	1	18	18	18	15	14	17	14	14	16	16	15	11	11	10	15	13	11	15	11	13	12	15	14	17	14	14	16	16	15	11	11	10	15	13	11	15	11	13	12	15	14
P38117	P38117	6	6	6	Electron transfer flavoprotein subunit beta	ETFB	sp|P38117|ETFB_HUMAN Electron transfer flavoprotein subunit beta OS=Homo sapiens OX=9606 GN=ETFB PE=1 SV=3	1	6	6	6	5	5	5	6	6	5	6	6	5	6	5	5	5	6	5	5	6	6	5	5	5	6	6	5	6	6	5	6	5	5	5	6	5	5	6	6	5	5
Q16134	Q16134	11	11	11	Electron transfer flavoprotein-ubiquinone oxidoreductase, mitochondrial	ETFDH	sp|Q16134|ETFD_HUMAN Electron transfer flavoprotein-ubiquinone oxidoreductase, mitochondrial OS=Homo sapiens OX=9606 GN=ETFDH PE=1 SV=2	1	11	11	11	2	1	3	4	1	0	4	3	0	8	8	8	9	8	7	8	8	8	2	1	3	4	1	0	4	3	0	8	8	8	9	8	7	8	8	8	2	1
O95571	O95571	4	4	4	Persulfide dioxygenase ETHE1, mitochondrial	ETHE1	sp|O95571|ETHE1_HUMAN Persulfide dioxygenase ETHE1, mitochondrial OS=Homo sapiens OX=9606 GN=ETHE1 PE=1 SV=2	1	4	4	4	3	3	3	3	3	3	3	3	3	3	3	4	4	3	4	3	3	3	3	3	3	3	3	3	3	3	3	3	3	4	4	3	4	3	3	3	3	3
Q9NVM1	Q9NVM1	2	2	2	Protein eva-1 homolog B	EVA1B	sp|Q9NVM1|EVA1B_HUMAN Protein eva-1 homolog B OS=Homo sapiens OX=9606 GN=EVA1B PE=1 SV=1	1	2	2	2	0	1	0	0	1	0	1	0	0	0	2	2	2	2	2	2	2	2	0	1	0	0	1	0	1	0	0	0	2	2	2	2	2	2	2	2	0	1
Q01844	Q01844	1	1	1	RNA-binding protein EWS	EWSR1	sp|Q01844|EWS_HUMAN RNA-binding protein EWS OS=Homo sapiens OX=9606 GN=EWSR1 PE=1 SV=1	1	1	1	1	0	0	0	0	0	0	0	1	1	1	1	1	1	1	1	1	1	1	0	0	0	0	0	0	0	1	1	1	1	1	1	1	1	1	1	1	0	0
Q9NVH0	Q9NVH0	1	1	1	Exonuclease 3-5 domain-containing protein 2	EXD2	sp|Q9NVH0|EXD2_HUMAN Exonuclease 3-5 domain-containing protein 2 OS=Homo sapiens OX=9606 GN=EXD2 PE=1 SV=2	1	1	1	1	1	1	1	1	1	1	1	1	0	1	1	1	1	1	1	1	1	1	1	1	1	1	1	1	1	1	0	1	1	1	1	1	1	1	1	1	1	1
Q9NV70	Q9NV70	8	8	8	Exocyst complex component 1	EXOC1	sp|Q9NV70|EXOC1_HUMAN Exocyst complex component 1 OS=Homo sapiens OX=9606 GN=EXOC1 PE=1 SV=4	1	8	8	8	3	2	1	4	1	2	4	4	2	5	7	5	5	6	4	5	6	7	3	2	1	4	1	2	4	4	2	5	7	5	5	6	4	5	6	7	3	2
Q96KP1	Q96KP1	8	8	8	Exocyst complex component 2	EXOC2	sp|Q96KP1|EXOC2_HUMAN Exocyst complex component 2 OS=Homo sapiens OX=9606 GN=EXOC2 PE=1 SV=1	1	8	8	8	6	5	6	4	4	3	4	6	6	7	6	7	8	7	7	7	7	7	6	5	6	4	4	3	4	6	6	7	6	7	8	7	7	7	7	7	6	5
O60645	O60645	8	8	8	Exocyst complex component 3	EXOC3	sp|O60645|EXOC3_HUMAN Exocyst complex component 3 OS=Homo sapiens OX=9606 GN=EXOC3 PE=1 SV=3	1	8	8	8	5	2	4	5	3	2	4	5	2	5	4	6	6	7	4	7	7	6	5	2	4	5	3	2	4	5	2	5	4	6	6	7	4	7	7	6	5	2
Q96A65	Q96A65	10	10	10	Exocyst complex component 4	EXOC4	sp|Q96A65|EXOC4_HUMAN Exocyst complex component 4 OS=Homo sapiens OX=9606 GN=EXOC4 PE=1 SV=1	1	10	10	10	5	4	4	4	6	4	6	6	4	8	7	8	9	8	7	7	8	8	5	4	4	4	6	4	6	6	4	8	7	8	9	8	7	7	8	8	5	4
O00471	O00471	4	4	4	Exocyst complex component 5	EXOC5	sp|O00471|EXOC5_HUMAN Exocyst complex component 5 OS=Homo sapiens OX=9606 GN=EXOC5 PE=1 SV=1	1	4	4	4	1	0	1	0	0	2	0	1	0	4	3	4	4	3	2	2	3	3	1	0	1	0	0	2	0	1	0	4	3	4	4	3	2	2	3	3	1	0
Q9Y2D4	Q9Y2D4	7	7	7	Exocyst complex component 6B	EXOC6B	sp|Q9Y2D4|EXC6B_HUMAN Exocyst complex component 6B OS=Homo sapiens OX=9606 GN=EXOC6B PE=1 SV=3	1	7	7	7	3	2	1	2	1	3	4	4	0	6	6	6	4	6	6	6	6	5	3	2	1	2	1	3	4	4	0	6	6	6	4	6	6	6	6	5	3	2
Q9UPT5	Q9UPT5	6	6	6	Exocyst complex component 7	EXOC7	sp|Q9UPT5|EXOC7_HUMAN Exocyst complex component 7 OS=Homo sapiens OX=9606 GN=EXOC7 PE=1 SV=3	1	6	6	6	4	2	3	4	4	3	4	4	4	5	4	5	5	5	5	6	6	6	4	2	3	4	4	3	4	4	4	5	4	5	5	5	5	6	6	6	4	2
Q8IYI6	Q8IYI6	7	7	7	Exocyst complex component 8	EXOC8	sp|Q8IYI6|EXOC8_HUMAN Exocyst complex component 8 OS=Homo sapiens OX=9606 GN=EXOC8 PE=1 SV=2	1	7	7	7	2	0	1	2	0	0	2	1	0	6	4	6	6	5	6	4	4	4	2	0	1	2	0	0	2	1	0	6	4	6	6	5	6	4	4	4	2	0
Q9Y2C4	Q9Y2C4	1	1	1	Nuclease EXOG, mitochondrial	EXOG	sp|Q9Y2C4|EXOG_HUMAN Nuclease EXOG, mitochondrial OS=Homo sapiens OX=9606 GN=EXOG PE=1 SV=2	1	1	1	1	0	0	0	0	0	0	0	0	1	1	1	0	0	1	1	1	1	0	0	0	0	0	0	0	0	0	1	1	1	0	0	1	1	1	1	0	0	0
Q9NQT5	Q9NQT5	1	1	1	Exosome complex component RRP40	EXOSC3	sp|Q9NQT5|EXOS3_HUMAN Exosome complex component RRP40 OS=Homo sapiens OX=9606 GN=EXOSC3 PE=1 SV=3	1	1	1	1	0	0	0	0	0	0	1	0	0	1	1	1	1	1	1	1	1	1	0	0	0	0	0	0	1	0	0	1	1	1	1	1	1	1	1	1	0	0
Q9NPD3	Q9NPD3	2	2	2	Exosome complex component RRP41	EXOSC4	sp|Q9NPD3|EXOS4_HUMAN Exosome complex component RRP41 OS=Homo sapiens OX=9606 GN=EXOSC4 PE=1 SV=3	1	2	2	2	0	0	0	0	0	0	0	0	0	2	1	2	2	1	2	2	2	2	0	0	0	0	0	0	0	0	0	2	1	2	2	1	2	2	2	2	0	0
Q9NQT4	Q9NQT4	2	2	2	Exosome complex component RRP46	EXOSC5	sp|Q9NQT4|EXOS5_HUMAN Exosome complex component RRP46 OS=Homo sapiens OX=9606 GN=EXOSC5 PE=1 SV=1	1	2	2	2	0	0	0	0	0	0	0	0	0	1	2	2	1	0	1	1	1	2	0	0	0	0	0	0	0	0	0	1	2	2	1	0	1	1	1	2	0	0
Q5RKV6	Q5RKV6	1	1	1	Exosome complex component MTR3	EXOSC6	sp|Q5RKV6|EXOS6_HUMAN Exosome complex component MTR3 OS=Homo sapiens OX=9606 GN=EXOSC6 PE=1 SV=1	1	1	1	1	0	0	0	0	0	0	0	0	0	1	1	1	1	1	1	1	1	0	0	0	0	0	0	0	0	0	0	1	1	1	1	1	1	1	1	0	0	0
P15311	P15311	16	10	10	Ezrin	EZR	sp|P15311|EZRI_HUMAN Ezrin OS=Homo sapiens OX=9606 GN=EZR PE=1 SV=4	1	16	10	10	8	4	6	5	4	5	5	5	5	10	10	14	14	10	10	9	12	13	3	1	1	1	0	2	1	1	1	4	7	8	8	6	6	5	8	9	3	1
P00748	P00748	1	1	1	Coagulation factor XII;Coagulation factor XIIa heavy chain;Beta-factor XIIa part 1;Coagulation factor XIIa light chain	F12	sp|P00748|FA12_HUMAN Coagulation factor XII OS=Homo sapiens OX=9606 GN=F12 PE=1 SV=3	1	1	1	1	0	0	0	0	0	1	0	0	0	1	1	0	1	0	0	0	1	1	0	0	0	0	0	1	0	0	0	1	1	0	1	0	0	0	1	1	0	0
P00488	P00488	22	22	22	Coagulation factor XIII A chain	F13A1	sp|P00488|F13A_HUMAN Coagulation factor XIII A chain OS=Homo sapiens OX=9606 GN=F13A1 PE=1 SV=4	1	22	22	22	4	5	4	12	9	5	7	7	2	8	15	20	21	17	17	15	20	19	4	5	4	12	9	5	7	7	2	8	15	20	21	17	17	15	20	19	4	5
P00734;CON__P00735	P00734	18;5	18;5	18;5	Prothrombin;Activation peptide fragment 1;Activation peptide fragment 2;Thrombin light chain;Thrombin heavy chain	F2	sp|P00734|THRB_HUMAN Prothrombin OS=Homo sapiens OX=9606 GN=F2 PE=1 SV=2	2	18	18	18	3	2	1	6	5	1	3	3	2	16	14	9	15	12	12	7	12	15	3	2	1	6	5	1	3	3	2	16	14	9	15	12	12	7	12	15	3	2
P13726	P13726	1	1	1	Tissue factor	F3	sp|P13726|TF_HUMAN Tissue factor OS=Homo sapiens OX=9606 GN=F3 PE=1 SV=1	1	1	1	1	0	0	0	0	0	0	0	0	0	1	1	1	1	1	1	1	1	1	0	0	0	0	0	0	0	0	0	1	1	1	1	1	1	1	1	1	0	0
P00740	P00740	2	2	2	Coagulation factor IX;Coagulation factor IXa light chain;Coagulation factor IXa heavy chain	F9	sp|P00740|FA9_HUMAN Coagulation factor IX OS=Homo sapiens OX=9606 GN=F9 PE=1 SV=2	1	2	2	2	2	1	1	1	2	2	1	2	1	2	2	2	1	2	2	2	2	2	2	1	1	1	2	2	1	2	1	2	2	2	1	2	2	2	2	2	2	1
P05413	P05413	4	4	4	Fatty acid-binding protein, heart	FABP3	sp|P05413|FABPH_HUMAN Fatty acid-binding protein, heart OS=Homo sapiens OX=9606 GN=FABP3 PE=1 SV=4	1	4	4	4	0	0	0	1	0	0	1	1	0	3	4	3	4	3	3	2	4	4	0	0	0	1	0	0	1	1	0	3	4	3	4	3	3	2	4	4	0	0
P15090;P02689	P15090	5;1	5;1	5;1	Fatty acid-binding protein, adipocyte	FABP4	sp|P15090|FABP4_HUMAN Fatty acid-binding protein, adipocyte OS=Homo sapiens OX=9606 GN=FABP4 PE=1 SV=3	2	5	5	5	0	0	0	0	0	0	0	0	1	0	3	1	2	1	3	2	1	5	0	0	0	0	0	0	0	0	1	0	3	1	2	1	3	2	1	5	0	0
Q01469;A8MUU1	Q01469	6;2	6;2	6;2	Fatty acid-binding protein, epidermal	FABP5	sp|Q01469|FABP5_HUMAN Fatty acid-binding protein 5 OS=Homo sapiens OX=9606 GN=FABP5 PE=1 SV=3	2	6	6	6	0	0	0	1	3	0	0	0	0	1	4	2	4	3	1	3	2	6	0	0	0	1	3	0	0	0	0	1	4	2	4	3	1	3	2	6	0	0
Q96CS3	Q96CS3	8	8	8	FAS-associated factor 2	FAF2	sp|Q96CS3|FAF2_HUMAN FAS-associated factor 2 OS=Homo sapiens OX=9606 GN=FAF2 PE=1 SV=2	1	8	8	8	5	5	5	6	2	3	6	4	3	6	4	5	6	6	6	6	6	7	5	5	5	6	2	3	6	4	3	6	4	5	6	6	6	6	6	7	5	5
P16930	P16930	2	2	2	Fumarylacetoacetase	FAH	sp|P16930|FAAA_HUMAN Fumarylacetoacetase OS=Homo sapiens OX=9606 GN=FAH PE=1 SV=2	1	2	2	2	0	0	0	0	0	0	0	0	0	2	2	2	2	2	2	2	2	2	0	0	0	0	0	0	0	0	0	2	2	2	2	2	2	2	2	2	0	0
Q6P587	Q6P587	3	3	3	Acylpyruvase FAHD1, mitochondrial	FAHD1	sp|Q6P587|FAHD1_HUMAN Acylpyruvase FAHD1, mitochondrial OS=Homo sapiens OX=9606 GN=FAHD1 PE=1 SV=2	1	3	3	3	3	2	3	3	3	2	3	3	2	3	3	3	3	3	3	3	3	3	3	2	3	3	3	2	3	3	2	3	3	3	3	3	3	3	3	3	3	2
Q96GK7;Q6P2I3	Q96GK7;Q6P2I3	5;5	5;5	5;5	Fumarylacetoacetate hydrolase domain-containing protein 2A;Fumarylacetoacetate hydrolase domain-containing protein 2B	FAHD2A;FAHD2B	sp|Q96GK7|FAH2A_HUMAN Fumarylacetoacetate hydrolase domain-containing protein 2A OS=Homo sapiens OX=9606 GN=FAHD2A PE=1 SV=1;sp|Q6P2I3|FAH2B_HUMAN Fumarylacetoacetate hydrolase domain-containing protein 2B OS=Homo sapiens OX=9606 GN=FAHD2B PE=1 SV=1	2	5	5	5	4	4	5	3	4	5	5	5	3	4	4	5	4	4	4	4	4	4	4	4	5	3	4	5	5	5	3	4	4	5	4	4	4	4	4	4	4	4
Q8IWE2	Q8IWE2	2	2	2	Protein NOXP20	FAM114A1	sp|Q8IWE2|NXP20_HUMAN Protein NOXP20 OS=Homo sapiens OX=9606 GN=FAM114A1 PE=1 SV=2	1	2	2	2	0	0	0	0	0	0	0	1	0	1	2	0	1	0	1	1	2	2	0	0	0	0	0	0	0	1	0	1	2	0	1	0	1	1	2	2	0	0
Q9NRY5	Q9NRY5	1	1	1	Protein FAM114A2	FAM114A2	sp|Q9NRY5|F1142_HUMAN Protein FAM114A2 OS=Homo sapiens OX=9606 GN=FAM114A2 PE=1 SV=4	1	1	1	1	0	0	0	0	0	0	0	0	0	1	1	1	1	1	1	0	1	1	0	0	0	0	0	0	0	0	0	1	1	1	1	1	1	0	1	1	0	0
Q9NZB2	Q9NZB2	13	13	13	Constitutive coactivator of PPAR-gamma-like protein 1	FAM120A	sp|Q9NZB2|F120A_HUMAN Constitutive coactivator of PPAR-gamma-like protein 1 OS=Homo sapiens OX=9606 GN=FAM120A PE=1 SV=2	1	13	13	13	5	5	4	8	6	4	8	8	4	7	9	8	8	9	8	8	9	10	5	5	4	8	6	4	8	8	4	7	9	8	8	9	8	8	9	10	5	5
Q9BYI3	Q9BYI3	3	3	3	Hyccin	FAM126A	sp|Q9BYI3|HYCCI_HUMAN Hyccin OS=Homo sapiens OX=9606 GN=FAM126A PE=1 SV=2	1	3	3	3	2	0	2	2	0	0	1	0	0	2	3	2	3	3	3	3	3	2	2	0	2	2	0	0	1	0	0	2	3	2	3	3	3	3	3	2	2	0
Q9BZQ8	Q9BZQ8	22	22	22	Protein Niban	FAM129A	sp|Q9BZQ8|NIBA1_HUMAN Protein Niban 1 OS=Homo sapiens OX=9606 GN=NIBAN1 PE=1 SV=1	1	22	22	22	17	11	15	13	14	14	15	14	13	18	19	19	20	16	17	21	21	21	17	11	15	13	14	14	15	14	13	18	19	19	20	16	17	21	21	21	17	11
Q96TA1	Q96TA1	10	10	10	Niban-like protein 1	FAM129B	sp|Q96TA1|NIBA2_HUMAN Protein Niban 2 OS=Homo sapiens OX=9606 GN=NIBAN2 PE=1 SV=3	1	10	10	10	6	0	3	3	2	1	3	5	1	4	8	10	8	6	4	7	6	8	6	0	3	3	2	1	3	5	1	4	8	10	8	6	4	7	6	8	6	0
Q86VR2	Q86VR2	3	3	3	Protein FAM134C	FAM134C	sp|Q86VR2|RETR3_HUMAN Reticulophagy regulator 3 OS=Homo sapiens OX=9606 GN=RETREG3 PE=1 SV=1	1	3	3	3	1	0	2	1	1	0	2	1	1	2	2	3	3	1	2	2	2	1	1	0	2	1	1	0	2	1	1	2	2	3	3	1	2	2	2	1	1	0
Q96A26	Q96A26	3	3	3	Protein FAM162A	FAM162A	sp|Q96A26|F162A_HUMAN Protein FAM162A OS=Homo sapiens OX=9606 GN=FAM162A PE=1 SV=2	1	3	3	3	2	2	2	2	2	1	2	3	2	3	3	3	2	3	2	2	3	3	2	2	2	2	2	1	2	3	2	3	3	3	2	3	2	2	3	3	2	2
Q15018	Q15018	3	3	3	BRISC complex subunit Abro1	FAM175B	sp|Q15018|ABRX2_HUMAN BRISC complex subunit Abraxas 2 OS=Homo sapiens OX=9606 GN=ABRAXAS2 PE=1 SV=2	1	3	3	3	1	1	2	2	1	2	2	2	0	2	3	3	3	2	2	3	3	2	1	1	2	2	1	2	2	2	0	2	3	3	3	2	2	3	3	2	1	1
Q8N128	Q8N128	2	2	2	Protein FAM177A1	FAM177A1	sp|Q8N128|F177A_HUMAN Protein FAM177A1 OS=Homo sapiens OX=9606 GN=FAM177A1 PE=1 SV=1	1	2	2	2	0	0	2	0	0	0	0	1	1	2	1	2	1	1	1	1	2	1	0	0	2	0	0	0	0	1	1	2	1	2	1	1	1	1	2	1	0	0
Q6UWF9	Q6UWF9	2	2	2	Protein FAM180A	FAM180A	sp|Q6UWF9|F180A_HUMAN Protein FAM180A OS=Homo sapiens OX=9606 GN=FAM180A PE=2 SV=1	1	2	2	2	2	2	1	1	1	1	1	2	1	1	1	1	1	1	2	2	1	2	2	2	1	1	1	1	1	2	1	1	1	1	1	1	2	2	1	2	2	2
Q6P0A1	Q6P0A1	6	6	6	Protein FAM180B	FAM180B	sp|Q6P0A1|F180B_HUMAN Protein FAM180B OS=Homo sapiens OX=9606 GN=FAM180B PE=1 SV=3	1	6	6	6	6	1	5	6	0	2	4	2	3	3	4	4	6	6	6	3	6	5	6	1	5	6	0	2	4	2	3	3	4	4	6	6	6	3	6	5	6	1
Q9ULE4	Q9ULE4	2	2	2	Protein FAM184B	FAM184B	sp|Q9ULE4|F184B_HUMAN Protein FAM184B OS=Homo sapiens OX=9606 GN=FAM184B PE=2 SV=3	1	2	2	2	0	1	1	0	0	0	1	1	1	1	2	1	1	1	1	1	1	2	0	1	1	0	0	0	1	1	1	1	2	1	1	1	1	1	1	2	0	1
Q96KR6	Q96KR6	1	1	1	Protein FAM210B	FAM210B	sp|Q96KR6|F210B_HUMAN Protein FAM210B, mitochondrial OS=Homo sapiens OX=9606 GN=FAM210B PE=1 SV=2	1	1	1	1	0	1	1	0	0	0	1	1	1	1	1	1	1	1	1	1	1	1	0	1	1	0	0	0	1	1	1	1	1	1	1	1	1	1	1	1	0	1
Q9BRX8	Q9BRX8	5	5	5	Redox-regulatory protein FAM213A	FAM213A	sp|Q9BRX8|PXL2A_HUMAN Peroxiredoxin-like 2A OS=Homo sapiens OX=9606 GN=PRXL2A PE=1 SV=3	1	5	5	5	5	3	5	4	5	2	4	3	5	4	4	5	4	3	3	3	3	4	5	3	5	4	5	2	4	3	5	4	4	5	4	3	3	3	3	4	5	3
Q8N5C1	Q8N5C1	3	3	3	Protein FAM26E	FAM26E	sp|Q8N5C1|CAHM5_HUMAN Calcium homeostasis modulator protein 5 OS=Homo sapiens OX=9606 GN=CALHM5 PE=2 SV=1	1	3	3	3	1	1	2	1	1	1	3	2	1	3	3	1	1	1	2	3	3	3	1	1	2	1	1	1	3	2	1	3	3	1	1	1	2	3	3	3	1	1
Q92520	Q92520	2	2	2	Protein FAM3C	FAM3C	sp|Q92520|FAM3C_HUMAN Protein FAM3C OS=Homo sapiens OX=9606 GN=FAM3C PE=1 SV=1	1	2	2	2	1	1	0	1	0	1	1	1	1	2	1	2	1	2	1	2	2	2	1	1	0	1	0	1	1	1	1	2	1	2	1	2	1	2	2	2	1	1
Q8NCA5	Q8NCA5	6	4	4	Protein FAM98A	FAM98A	sp|Q8NCA5|FA98A_HUMAN Protein FAM98A OS=Homo sapiens OX=9606 GN=FAM98A PE=1 SV=2	1	6	4	4	1	1	2	3	1	0	3	4	2	5	6	6	5	4	5	6	6	6	0	0	2	1	0	0	2	2	1	3	4	4	3	3	3	4	4	4	0	0
Q52LJ0	Q52LJ0	9	9	7	Protein FAM98B	FAM98B	sp|Q52LJ0|FA98B_HUMAN Protein FAM98B OS=Homo sapiens OX=9606 GN=FAM98B PE=1 SV=2	1	9	9	7	1	1	1	2	2	0	2	4	1	6	8	7	9	6	6	7	9	9	1	1	1	2	2	0	2	4	1	6	8	7	9	6	6	7	9	9	0	0
Q12884	Q12884	2	2	2	Prolyl endopeptidase FAP;Antiplasmin-cleaving enzyme FAP, soluble form	FAP	sp|Q12884|SEPR_HUMAN Prolyl endopeptidase FAP OS=Homo sapiens OX=9606 GN=FAP PE=1 SV=5	1	2	2	2	0	1	1	0	0	0	2	1	0	2	1	1	0	1	1	1	2	0	0	1	1	0	0	0	2	1	0	2	1	1	0	1	1	1	2	0	0	1
Q9Y4F1	Q9Y4F1	11	11	11	FERM, RhoGEF and pleckstrin domain-containing protein 1	FARP1	sp|Q9Y4F1|FARP1_HUMAN FERM, ARHGEF and pleckstrin domain-containing protein 1 OS=Homo sapiens OX=9606 GN=FARP1 PE=1 SV=1	1	11	11	11	6	2	6	8	3	2	6	6	4	9	9	9	11	8	8	9	9	8	6	2	6	8	3	2	6	6	4	9	9	9	11	8	8	9	9	8	6	2
Q9Y285	Q9Y285	4	4	4	Phenylalanine--tRNA ligase alpha subunit	FARSA	sp|Q9Y285|SYFA_HUMAN Phenylalanine--tRNA ligase alpha subunit OS=Homo sapiens OX=9606 GN=FARSA PE=1 SV=3	1	4	4	4	0	2	3	3	3	2	3	4	1	3	3	4	4	3	3	4	3	4	0	2	3	3	3	2	3	4	1	3	3	4	4	3	3	4	3	4	0	2
Q9NSD9	Q9NSD9	7	7	7	Phenylalanine--tRNA ligase beta subunit	FARSB	sp|Q9NSD9|SYFB_HUMAN Phenylalanine--tRNA ligase beta subunit OS=Homo sapiens OX=9606 GN=FARSB PE=1 SV=3	1	7	7	7	3	1	3	3	1	1	5	3	1	6	7	7	5	7	5	7	5	7	3	1	3	3	1	1	5	3	1	6	7	7	5	7	5	7	5	7	3	1
P49327	P49327	2	2	2	Fatty acid synthase;[Acyl-carrier-protein] S-acetyltransferase;[Acyl-carrier-protein] S-malonyltransferase;3-oxoacyl-[acyl-carrier-protein] synthase;3-oxoacyl-[acyl-carrier-protein] reductase;3-hydroxyacyl-[acyl-carrier-protein] dehydratase;Enoyl-[acyl-carrier-protein] reductase;Oleoyl-[acyl-carrier-protein] hydrolase	FASN	sp|P49327|FAS_HUMAN Fatty acid synthase OS=Homo sapiens OX=9606 GN=FASN PE=1 SV=3	1	2	2	2	0	0	0	0	0	0	1	0	0	1	2	2	2	1	2	1	2	2	0	0	0	0	0	0	1	0	0	1	2	2	2	1	2	1	2	2	0	0
Q6V0I7	Q6V0I7	3	3	3	Protocadherin Fat 4	FAT4	sp|Q6V0I7|FAT4_HUMAN Protocadherin Fat 4 OS=Homo sapiens OX=9606 GN=FAT4 PE=1 SV=2	1	3	3	3	2	1	2	1	0	0	2	2	0	1	2	2	3	1	1	0	1	1	2	1	2	1	0	0	2	2	0	1	2	2	3	1	1	0	1	1	2	1
P22087	P22087	7	7	6	rRNA 2-O-methyltransferase fibrillarin	FBL	sp|P22087|FBRL_HUMAN rRNA 2-O-methyltransferase fibrillarin OS=Homo sapiens OX=9606 GN=FBL PE=1 SV=2	1	7	7	6	4	4	5	5	4	4	5	5	4	6	5	7	7	6	6	6	7	6	4	4	5	5	4	4	5	5	4	6	5	7	7	6	6	6	7	6	4	4
Q8WUP2	Q8WUP2	14	14	14	Filamin-binding LIM protein 1	FBLIM1	sp|Q8WUP2|FBLI1_HUMAN Filamin-binding LIM protein 1 OS=Homo sapiens OX=9606 GN=FBLIM1 PE=1 SV=2	1	14	14	14	7	8	10	13	11	10	10	13	6	11	11	13	14	9	11	9	12	13	7	8	10	13	11	10	10	13	6	11	11	13	14	9	11	9	12	13	7	8
P23142;CON__ENSEMBL:ENSBTAP00000016046	P23142	32;10	32;10	31;9	Fibulin-1	FBLN1	sp|P23142|FBLN1_HUMAN Fibulin-1 OS=Homo sapiens OX=9606 GN=FBLN1 PE=1 SV=4	2	32	32	31	23	18	25	19	17	21	25	21	14	20	18	30	25	18	19	25	18	18	23	18	25	19	17	21	25	21	14	20	18	30	25	18	19	25	18	18	22	18
P98095	P98095	34	34	34	Fibulin-2	FBLN2	sp|P98095|FBLN2_HUMAN Fibulin-2 OS=Homo sapiens OX=9606 GN=FBLN2 PE=1 SV=2	1	34	34	34	24	18	21	24	19	21	22	23	15	26	26	32	31	27	26	31	30	26	24	18	21	24	19	21	22	23	15	26	26	32	31	27	26	31	30	26	24	18
Q9UBX5	Q9UBX5	16	16	16	Fibulin-5	FBLN5	sp|Q9UBX5|FBLN5_HUMAN Fibulin-5 OS=Homo sapiens OX=9606 GN=FBLN5 PE=1 SV=1	1	16	16	16	14	10	12	11	10	12	13	10	11	11	12	13	14	13	14	14	14	12	14	10	12	11	10	12	13	10	11	11	12	13	14	13	14	14	14	12	14	10
Q53RD9	Q53RD9	6	6	6	Fibulin-7	FBLN7	sp|Q53RD9|FBLN7_HUMAN Fibulin-7 OS=Homo sapiens OX=9606 GN=FBLN7 PE=2 SV=1	1	6	6	6	3	1	3	4	5	3	3	4	0	5	4	6	5	5	5	5	5	4	3	1	3	4	5	3	3	4	0	5	4	6	5	5	5	5	5	4	3	1
P35555	P35555	77	77	74	Fibrillin-1	FBN1	sp|P35555|FBN1_HUMAN Fibrillin-1 OS=Homo sapiens OX=9606 GN=FBN1 PE=1 SV=4	1	77	77	74	74	51	69	61	53	60	51	62	50	34	24	42	56	35	45	44	33	47	74	51	69	61	53	60	51	62	50	34	24	42	56	35	45	44	33	47	71	49
P35556	P35556	5	2	2	Fibrillin-2	FBN2	sp|P35556|FBN2_HUMAN Fibrillin-2 OS=Homo sapiens OX=9606 GN=FBN2 PE=1 SV=3	1	5	2	2	5	2	4	5	4	4	3	4	4	3	1	2	3	2	2	3	3	3	2	0	1	2	2	2	1	2	2	1	1	1	1	1	1	1	1	1	2	0
Q8TB52	Q8TB52	2	2	1	F-box only protein 30	FBXO30	sp|Q8TB52|FBX30_HUMAN F-box only protein 30 OS=Homo sapiens OX=9606 GN=FBXO30 PE=1 SV=3	1	2	2	1	2	1	1	2	1	2	2	2	1	2	2	2	2	2	2	2	2	2	2	1	1	2	1	2	2	2	1	2	2	2	2	2	2	2	2	2	1	0
Q9Y3I1	Q9Y3I1	5	5	5	F-box only protein 7	FBXO7	sp|Q9Y3I1|FBX7_HUMAN F-box only protein 7 OS=Homo sapiens OX=9606 GN=FBXO7 PE=1 SV=1	1	5	5	5	2	2	2	3	2	0	2	2	1	2	4	3	5	4	2	2	3	3	2	2	2	3	2	0	2	2	1	2	4	3	5	4	2	2	3	3	2	2
P30273	P30273	1	1	1	High affinity immunoglobulin epsilon receptor subunit gamma	FCER1G	sp|P30273|FCERG_HUMAN High affinity immunoglobulin epsilon receptor subunit gamma OS=Homo sapiens OX=9606 GN=FCER1G PE=1 SV=1	1	1	1	1	0	0	0	0	1	0	0	1	0	1	1	1	1	1	1	1	1	1	0	0	0	0	1	0	0	1	0	1	1	1	1	1	1	1	1	1	0	0
Q9Y6R7	Q9Y6R7	1	1	1	IgGFc-binding protein	FCGBP	sp|Q9Y6R7|FCGBP_HUMAN IgGFc-binding protein OS=Homo sapiens OX=9606 GN=FCGBP PE=1 SV=3	1	1	1	1	0	0	0	0	0	0	0	0	0	1	1	1	1	0	1	1	1	1	0	0	0	0	0	0	0	0	0	1	1	1	1	0	1	1	1	1	0	0
P31994;P31995	P31994;P31995	2;2	2;2	2;2	Low affinity immunoglobulin gamma Fc region receptor II-b;Low affinity immunoglobulin gamma Fc region receptor II-c	FCGR2B;FCGR2C	sp|P31994|FCG2B_HUMAN Low affinity immunoglobulin gamma Fc region receptor II-b OS=Homo sapiens OX=9606 GN=FCGR2B PE=1 SV=2;sp|P31995|FCG2C_HUMAN Low affinity immunoglobulin gamma Fc region receptor II-c OS=Homo sapiens OX=9606 GN=FCGR2C PE=1 SV=1	2	2	2	2	0	0	0	0	0	0	0	0	0	0	1	2	1	1	1	1	1	1	0	0	0	0	0	0	0	0	0	0	1	2	1	1	1	1	1	1	0	0
P55899	P55899	4	4	4	IgG receptor FcRn large subunit p51	FCGRT	sp|P55899|FCGRN_HUMAN IgG receptor FcRn large subunit p51 OS=Homo sapiens OX=9606 GN=FCGRT PE=1 SV=1	1	4	4	4	2	1	1	2	0	0	3	3	1	2	4	3	4	4	4	4	4	4	2	1	1	2	0	0	3	3	1	2	4	3	4	4	4	4	4	4	2	1
P22570	P22570	2	2	2	NADPH:adrenodoxin oxidoreductase, mitochondrial	FDXR	sp|P22570|ADRO_HUMAN NADPH:adrenodoxin oxidoreductase, mitochondrial OS=Homo sapiens OX=9606 GN=FDXR PE=1 SV=3	1	2	2	2	2	1	1	1	1	2	2	2	1	2	1	1	2	2	2	2	2	2	2	1	1	1	1	2	2	2	1	2	1	1	2	2	2	2	2	2	2	1
P22830	P22830	8	8	8	Ferrochelatase, mitochondrial	FECH	sp|P22830|HEMH_HUMAN Ferrochelatase, mitochondrial OS=Homo sapiens OX=9606 GN=FECH PE=1 SV=2	1	8	8	8	6	3	5	5	3	7	7	6	3	4	6	8	6	6	5	6	7	6	6	3	5	5	3	7	7	6	3	4	6	8	6	6	5	6	7	6	6	3
Q96AC1;Q9BQL6	Q96AC1	27;1	27;1	27;1	Fermitin family homolog 2	FERMT2	sp|Q96AC1|FERM2_HUMAN Fermitin family homolog 2 OS=Homo sapiens OX=9606 GN=FERMT2 PE=1 SV=1	2	27	27	27	20	13	19	19	12	16	21	21	15	21	23	24	23	19	19	20	23	23	20	13	19	19	12	16	21	21	15	21	23	24	23	19	19	20	23	23	20	13
Q86UX7	Q86UX7	5	5	5	Fermitin family homolog 3	FERMT3	sp|Q86UX7|URP2_HUMAN Fermitin family homolog 3 OS=Homo sapiens OX=9606 GN=FERMT3 PE=1 SV=1	1	5	5	5	3	0	0	4	4	3	4	3	0	1	4	3	5	5	5	4	5	5	3	0	0	4	4	3	4	3	0	1	4	3	5	5	5	4	5	5	3	0
P02671;CON__P02672	P02671	36;1	36;1	36;1	Fibrinogen alpha chain;Fibrinopeptide A;Fibrinogen alpha chain	FGA	sp|P02671|FIBA_HUMAN Fibrinogen alpha chain OS=Homo sapiens OX=9606 GN=FGA PE=1 SV=2	2	36	36	36	22	29	23	26	32	18	24	28	11	16	20	28	25	23	21	16	23	21	22	29	23	26	32	18	24	28	11	16	20	28	25	23	21	16	23	21	22	29
P02675	P02675	45	45	41	Fibrinogen beta chain;Fibrinopeptide B;Fibrinogen beta chain	FGB	sp|P02675|FIBB_HUMAN Fibrinogen beta chain OS=Homo sapiens OX=9606 GN=FGB PE=1 SV=2	1	45	45	41	41	38	37	43	41	30	32	38	7	25	23	40	40	36	32	25	36	27	41	38	37	43	41	30	32	38	7	25	23	40	40	36	32	25	36	27	37	36
P09038	P09038	3	3	3	Fibroblast growth factor 2	FGF2	sp|P09038|FGF2_HUMAN Fibroblast growth factor 2 OS=Homo sapiens OX=9606 GN=FGF2 PE=1 SV=3	1	3	3	3	0	1	0	1	1	0	2	1	0	3	2	3	3	2	2	2	2	3	0	1	0	1	1	0	2	1	0	3	2	3	3	2	2	2	2	3	0	1
P02679	P02679	33	33	33	Fibrinogen gamma chain	FGG	sp|P02679|FIBG_HUMAN Fibrinogen gamma chain OS=Homo sapiens OX=9606 GN=FGG PE=1 SV=3	1	33	33	33	24	26	22	26	30	20	23	25	11	21	22	24	26	25	24	20	25	22	24	26	22	26	30	20	23	25	11	21	22	24	26	25	24	20	25	22	24	26
Q14314	Q14314	4	4	4	Fibroleukin	FGL2	sp|Q14314|FGL2_HUMAN Fibroleukin OS=Homo sapiens OX=9606 GN=FGL2 PE=1 SV=1	1	4	4	4	1	0	2	3	0	2	3	1	0	1	1	2	3	3	4	4	3	1	1	0	2	3	0	2	3	1	0	1	1	2	3	3	4	4	3	1	1	0
P07954	P07954	16	16	16	Fumarate hydratase, mitochondrial	FH	sp|P07954|FUMH_HUMAN Fumarate hydratase, mitochondrial OS=Homo sapiens OX=9606 GN=FH PE=1 SV=3	1	16	16	16	7	2	4	6	3	3	7	4	3	12	13	14	12	13	11	15	13	14	7	2	4	6	3	3	7	4	3	12	13	14	12	13	11	15	13	14	7	2
Q13642	Q13642	17	17	17	Four and a half LIM domains protein 1	FHL1	sp|Q13642|FHL1_HUMAN Four and a half LIM domains protein 1 OS=Homo sapiens OX=9606 GN=FHL1 PE=1 SV=4	1	17	17	17	9	11	11	12	7	11	11	10	6	10	12	15	12	10	12	11	11	14	9	11	11	12	7	11	11	10	6	10	12	15	12	10	12	11	11	14	9	11
Q14192	Q14192	15	15	15	Four and a half LIM domains protein 2	FHL2	sp|Q14192|FHL2_HUMAN Four and a half LIM domains protein 2 OS=Homo sapiens OX=9606 GN=FHL2 PE=1 SV=3	1	15	15	15	4	6	8	9	5	9	11	12	4	11	11	15	12	11	12	12	12	12	4	6	8	9	5	9	11	12	4	11	11	15	12	11	12	12	12	12	4	6
Q13643	Q13643	2	2	2	Four and a half LIM domains protein 3	FHL3	sp|Q13643|FHL3_HUMAN Four and a half LIM domains protein 3 OS=Homo sapiens OX=9606 GN=FHL3 PE=1 SV=4	1	2	2	2	0	0	0	1	0	0	0	0	1	2	2	2	2	2	1	2	2	2	0	0	0	1	0	0	0	0	1	2	2	2	2	2	1	2	2	2	0	0
Q5TD97	Q5TD97	12	12	12	Four and a half LIM domains protein 5	FHL5	sp|Q5TD97|FHL5_HUMAN Four and a half LIM domains protein 5 OS=Homo sapiens OX=9606 GN=FHL5 PE=1 SV=1	1	12	12	12	5	5	6	7	4	7	7	7	6	11	10	11	12	10	11	9	10	11	5	5	6	7	4	7	7	7	6	11	10	11	12	10	11	9	10	11	5	5
Q7Z7B0	Q7Z7B0	2	2	2	Filamin-A-interacting protein 1	FILIP1	sp|Q7Z7B0|FLIP1_HUMAN Filamin-A-interacting protein 1 OS=Homo sapiens OX=9606 GN=FILIP1 PE=1 SV=1	1	2	2	2	0	0	0	1	0	0	1	1	1	2	2	2	2	2	2	2	2	2	0	0	0	1	0	0	1	1	1	2	2	2	2	2	2	2	2	2	0	0
Q4L180	Q4L180	28	28	28	Filamin A-interacting protein 1-like	FILIP1L	sp|Q4L180|FIL1L_HUMAN Filamin A-interacting protein 1-like OS=Homo sapiens OX=9606 GN=FILIP1L PE=1 SV=2	1	28	28	28	4	4	8	9	3	5	8	13	2	17	20	22	22	22	22	23	25	20	4	4	8	9	3	5	8	13	2	17	20	22	22	22	22	23	25	20	4	4
Q9Y3D6	Q9Y3D6	4	4	4	Mitochondrial fission 1 protein	FIS1	sp|Q9Y3D6|FIS1_HUMAN Mitochondrial fission 1 protein OS=Homo sapiens OX=9606 GN=FIS1 PE=1 SV=2	1	4	4	4	3	2	3	0	0	1	3	3	0	4	4	4	4	3	4	4	4	4	3	2	3	0	0	1	3	3	0	4	4	4	4	3	4	4	4	4	3	2
Q96AY3	Q96AY3	5	5	5	Peptidyl-prolyl cis-trans isomerase FKBP10	FKBP10	sp|Q96AY3|FKB10_HUMAN Peptidyl-prolyl cis-trans isomerase FKBP10 OS=Homo sapiens OX=9606 GN=FKBP10 PE=1 SV=1	1	5	5	5	3	1	1	1	1	0	3	4	2	4	4	3	4	3	5	4	4	5	3	1	1	1	1	0	3	4	2	4	4	3	4	3	5	4	4	5	3	1
Q5T1M5	Q5T1M5	2	2	2	FK506-binding protein 15	FKBP15	sp|Q5T1M5|FKB15_HUMAN FK506-binding protein 15 OS=Homo sapiens OX=9606 GN=FKBP15 PE=1 SV=2	1	2	2	2	1	1	2	1	2	1	2	2	1	2	2	2	2	2	2	2	2	2	1	1	2	1	2	1	2	2	1	2	2	2	2	2	2	2	2	2	1	1
P62942	P62942	3	3	3	Peptidyl-prolyl cis-trans isomerase FKBP1A	FKBP1A	sp|P62942|FKB1A_HUMAN Peptidyl-prolyl cis-trans isomerase FKBP1A OS=Homo sapiens OX=9606 GN=FKBP1A PE=1 SV=2	1	3	3	3	0	0	0	1	0	0	0	2	0	1	3	2	2	1	1	2	1	3	0	0	0	1	0	0	0	2	0	1	3	2	2	1	1	2	1	3	0	0
P26885	P26885	5	5	5	Peptidyl-prolyl cis-trans isomerase FKBP2	FKBP2	sp|P26885|FKBP2_HUMAN Peptidyl-prolyl cis-trans isomerase FKBP2 OS=Homo sapiens OX=9606 GN=FKBP2 PE=1 SV=2	1	5	5	5	0	0	0	0	0	0	0	0	0	2	2	4	4	2	4	2	4	3	0	0	0	0	0	0	0	0	0	2	2	4	4	2	4	2	4	3	0	0
Q9Y680	Q9Y680	2	2	2	Peptidyl-prolyl cis-trans isomerase FKBP7	FKBP7	sp|Q9Y680|FKBP7_HUMAN Peptidyl-prolyl cis-trans isomerase FKBP7 OS=Homo sapiens OX=9606 GN=FKBP7 PE=1 SV=2	1	2	2	2	0	0	0	0	0	0	0	0	0	2	2	2	2	2	2	2	2	2	0	0	0	0	0	0	0	0	0	2	2	2	2	2	2	2	2	2	0	0
Q14318	Q14318	6	6	6	Peptidyl-prolyl cis-trans isomerase FKBP8	FKBP8	sp|Q14318|FKBP8_HUMAN Peptidyl-prolyl cis-trans isomerase FKBP8 OS=Homo sapiens OX=9606 GN=FKBP8 PE=1 SV=2	1	6	6	6	4	5	4	3	5	5	6	5	3	5	5	5	6	6	6	4	6	4	4	5	4	3	5	5	6	5	3	5	5	5	6	6	6	4	6	4	4	5
O95302;Q75LS8	O95302	3;1	3;1	3;1	Peptidyl-prolyl cis-trans isomerase FKBP9	FKBP9	sp|O95302|FKBP9_HUMAN Peptidyl-prolyl cis-trans isomerase FKBP9 OS=Homo sapiens OX=9606 GN=FKBP9 PE=1 SV=2	2	3	3	3	3	2	2	2	2	2	2	2	2	3	3	3	3	2	2	2	3	3	3	2	2	2	2	2	2	2	2	3	3	3	3	2	2	2	3	3	3	2
Q13045	Q13045	30	30	30	Protein flightless-1 homolog	FLII	sp|Q13045|FLII_HUMAN Protein flightless-1 homolog OS=Homo sapiens OX=9606 GN=FLII PE=1 SV=2	1	30	30	30	19	15	17	19	12	16	17	22	15	24	26	27	28	25	26	25	27	26	19	15	17	19	12	16	17	22	15	24	26	27	28	25	26	25	27	26	19	15
P21333	P21333	250	250	235	Filamin-A	FLNA	sp|P21333|FLNA_HUMAN Filamin-A OS=Homo sapiens OX=9606 GN=FLNA PE=1 SV=4	1	250	250	235	174	173	173	173	193	187	194	171	134	169	166	223	196	171	172	194	173	170	174	173	173	173	193	187	194	171	134	169	166	223	196	171	172	194	173	170	162	164
O75369	O75369	67	54	54	Filamin-B	FLNB	sp|O75369|FLNB_HUMAN Filamin-B OS=Homo sapiens OX=9606 GN=FLNB PE=1 SV=2	1	67	54	54	19	11	19	20	17	20	19	27	15	49	56	60	62	57	59	60	59	58	8	2	7	7	6	9	8	15	7	38	45	49	51	47	49	49	49	48	8	2
Q14315	Q14315	151	139	135	Filamin-C	FLNC	sp|Q14315|FLNC_HUMAN Filamin-C OS=Homo sapiens OX=9606 GN=FLNC PE=1 SV=3	1	151	139	135	108	96	119	115	109	95	122	114	95	112	110	135	121	109	106	110	121	111	99	89	110	106	101	87	114	106	89	103	101	124	112	101	99	103	113	104	96	86
O75955	O75955	23	23	23	Flotillin-1	FLOT1	sp|O75955|FLOT1_HUMAN Flotillin-1 OS=Homo sapiens OX=9606 GN=FLOT1 PE=1 SV=3	1	23	23	23	17	20	21	18	21	20	21	18	15	17	14	20	19	16	17	18	16	16	17	20	21	18	21	20	21	18	15	17	14	20	19	16	17	18	16	16	17	20
Q14254	Q14254	22	22	22	Flotillin-2	FLOT2	sp|Q14254|FLOT2_HUMAN Flotillin-2 OS=Homo sapiens OX=9606 GN=FLOT2 PE=1 SV=2	1	22	22	22	20	19	20	18	18	21	19	18	16	15	13	19	16	14	17	16	14	14	20	19	20	18	18	21	19	18	16	15	13	19	16	14	17	16	14	14	20	19
Q96PY5	Q96PY5	3	3	1	Formin-like protein 2	FMNL2	sp|Q96PY5|FMNL2_HUMAN Formin-like protein 2 OS=Homo sapiens OX=9606 GN=FMNL2 PE=1 SV=3	1	3	3	1	3	3	3	3	1	2	2	2	3	3	2	2	2	3	3	3	2	2	3	3	3	3	1	2	2	2	3	3	2	2	2	3	3	3	2	2	1	1
P31513	P31513	4	4	4	Dimethylaniline monooxygenase [N-oxide-forming] 3	FMO3	sp|P31513|FMO3_HUMAN Dimethylaniline monooxygenase [N-oxide-forming] 3 OS=Homo sapiens OX=9606 GN=FMO3 PE=1 SV=5	1	4	4	4	0	0	0	0	1	2	1	1	0	0	2	3	3	4	4	3	4	2	0	0	0	0	1	2	1	1	0	0	2	3	3	4	4	3	4	2	0	0
Q06828	Q06828	11	11	11	Fibromodulin	FMOD	sp|Q06828|FMOD_HUMAN Fibromodulin OS=Homo sapiens OX=9606 GN=FMOD PE=1 SV=2	1	11	11	11	9	8	9	7	10	9	8	8	7	7	7	8	7	7	7	7	7	7	9	8	9	7	10	9	8	8	7	7	7	8	7	7	7	7	7	7	9	8
Q06787	Q06787	1	1	1	Fragile X mental retardation protein 1	FMR1	sp|Q06787|FMR1_HUMAN Synaptic functional regulator FMR1 OS=Homo sapiens OX=9606 GN=FMR1 PE=1 SV=1	1	1	1	1	0	0	0	0	0	0	0	0	0	1	1	1	1	1	1	1	1	1	0	0	0	0	0	0	0	0	0	1	1	1	1	1	1	1	1	1	0	0
P02751	P02751	122	122	122	Fibronectin;Anastellin;Ugl-Y1;Ugl-Y2;Ugl-Y3	FN1	sp|P02751|FINC_HUMAN Fibronectin OS=Homo sapiens OX=9606 GN=FN1 PE=1 SV=5	1	122	122	122	96	94	94	86	100	101	100	94	77	88	82	108	100	91	102	97	95	91	96	94	94	86	100	101	100	94	77	88	82	108	100	91	102	97	95	91	96	94
Q9H479	Q9H479	3	3	3	Fructosamine-3-kinase	FN3K	sp|Q9H479|FN3K_HUMAN Fructosamine-3-kinase OS=Homo sapiens OX=9606 GN=FN3K PE=1 SV=1	1	3	3	3	0	0	1	1	0	0	2	2	0	2	2	3	3	3	2	2	2	2	0	0	1	1	0	0	2	2	0	2	2	3	3	3	2	2	2	2	0	0
Q9HA64	Q9HA64	2	2	2	Ketosamine-3-kinase	FN3KRP	sp|Q9HA64|KT3K_HUMAN Ketosamine-3-kinase OS=Homo sapiens OX=9606 GN=FN3KRP PE=1 SV=2	1	2	2	2	0	0	0	0	0	0	0	0	0	2	2	2	1	1	0	1	1	1	0	0	0	0	0	0	0	0	0	2	2	2	1	1	0	1	1	1	0	0
Q96RU3	Q96RU3	2	2	2	Formin-binding protein 1	FNBP1	sp|Q96RU3|FNBP1_HUMAN Formin-binding protein 1 OS=Homo sapiens OX=9606 GN=FNBP1 PE=1 SV=2	1	2	2	2	0	0	0	1	1	0	0	1	0	1	2	1	1	2	1	1	2	2	0	0	0	1	1	0	0	1	0	1	2	1	1	2	1	1	2	2	0	0
P49354	P49354	2	2	2	Protein farnesyltransferase/geranylgeranyltransferase type-1 subunit alpha	FNTA	sp|P49354|FNTA_HUMAN Protein farnesyltransferase/geranylgeranyltransferase type-1 subunit alpha OS=Homo sapiens OX=9606 GN=FNTA PE=1 SV=1	1	2	2	2	0	0	1	0	0	0	1	0	0	0	2	0	1	1	0	0	2	2	0	0	1	0	0	0	1	0	0	0	2	0	1	1	0	0	2	2	0	0
P14207;P41439	P14207	3;1	3;1	3;1	Folate receptor beta	FOLR2	sp|P14207|FOLR2_HUMAN Folate receptor beta OS=Homo sapiens OX=9606 GN=FOLR2 PE=1 SV=4	2	3	3	3	0	0	0	0	0	0	0	0	0	2	3	3	3	3	3	3	3	3	0	0	0	0	0	0	0	0	0	2	3	3	3	3	3	3	3	3	0	0
Q5TBA9	Q5TBA9	4	4	4	Protein furry homolog	FRY	sp|Q5TBA9|FRY_HUMAN Protein furry homolog OS=Homo sapiens OX=9606 GN=FRY PE=1 SV=1	1	4	4	4	2	1	2	3	0	2	2	3	1	4	3	2	3	3	4	3	4	4	2	1	2	3	0	2	2	3	1	4	3	2	3	3	4	3	4	4	2	1
Q92765	Q92765	2	2	2	Secreted frizzled-related protein 3	FRZB	sp|Q92765|SFRP3_HUMAN Secreted frizzled-related protein 3 OS=Homo sapiens OX=9606 GN=FRZB PE=1 SV=2	1	2	2	2	0	0	0	1	0	0	0	0	0	1	1	1	2	2	2	2	2	2	0	0	0	1	0	0	0	0	0	1	1	1	2	2	2	2	2	2	0	0
Q16658	Q16658	7	7	7	Fascin	FSCN1	sp|Q16658|FSCN1_HUMAN Fascin OS=Homo sapiens OX=9606 GN=FSCN1 PE=1 SV=3	1	7	7	7	2	0	1	2	3	3	1	2	1	3	6	4	2	4	3	4	3	7	2	0	1	2	3	3	1	2	1	3	6	4	2	4	3	4	3	7	2	0
P02792	P02792	2	2	2	Ferritin light chain	FTL	sp|P02792|FRIL_HUMAN Ferritin light chain OS=Homo sapiens OX=9606 GN=FTL PE=1 SV=2	1	2	2	2	2	2	2	2	1	2	1	2	0	2	2	2	2	2	2	2	2	2	2	2	2	2	1	2	1	2	0	2	2	2	2	2	2	2	2	2	2	2
Q9C0B1	Q9C0B1	1	1	1	Alpha-ketoglutarate-dependent dioxygenase FTO	FTO	sp|Q9C0B1|FTO_HUMAN Alpha-ketoglutarate-dependent dioxygenase FTO OS=Homo sapiens OX=9606 GN=FTO PE=1 SV=3	1	1	1	1	0	0	0	0	0	0	0	0	0	0	1	1	1	1	0	0	0	1	0	0	0	0	0	0	0	0	0	0	1	1	1	1	0	0	0	1	0	0
Q96AE4	Q96AE4	2	2	2	Far upstream element-binding protein 1	FUBP1	sp|Q96AE4|FUBP1_HUMAN Far upstream element-binding protein 1 OS=Homo sapiens OX=9606 GN=FUBP1 PE=1 SV=3	1	2	2	2	0	0	0	0	0	0	0	0	0	1	2	1	1	0	0	0	0	2	0	0	0	0	0	0	0	0	0	1	2	1	1	0	0	0	0	2	0	0
Q8IVP5	Q8IVP5	1	1	1	FUN14 domain-containing protein 1	FUNDC1	sp|Q8IVP5|FUND1_HUMAN FUN14 domain-containing protein 1 OS=Homo sapiens OX=9606 GN=FUNDC1 PE=1 SV=1	1	1	1	1	0	0	0	1	0	0	0	0	0	1	1	1	1	1	1	1	1	1	0	0	0	1	0	0	0	0	0	1	1	1	1	1	1	1	1	1	0	0
Q9BWH2	Q9BWH2	3	3	3	FUN14 domain-containing protein 2	FUNDC2	sp|Q9BWH2|FUND2_HUMAN FUN14 domain-containing protein 2 OS=Homo sapiens OX=9606 GN=FUNDC2 PE=1 SV=2	1	3	3	3	1	0	2	3	1	1	3	2	2	2	3	2	2	2	1	3	2	2	1	0	2	3	1	1	3	2	2	2	3	2	2	2	1	3	2	2	1	0
P35637	P35637	3	3	2	RNA-binding protein FUS	FUS	sp|P35637|FUS_HUMAN RNA-binding protein FUS OS=Homo sapiens OX=9606 GN=FUS PE=1 SV=1	1	3	3	2	0	1	0	0	0	0	0	1	0	2	3	1	3	3	0	3	3	3	0	1	0	0	0	0	0	1	0	2	3	1	3	3	0	3	3	3	0	1
Q9BQS8	Q9BQS8	26	26	26	FYVE and coiled-coil domain-containing protein 1	FYCO1	sp|Q9BQS8|FYCO1_HUMAN FYVE and coiled-coil domain-containing protein 1 OS=Homo sapiens OX=9606 GN=FYCO1 PE=1 SV=3	1	26	26	26	11	8	5	10	4	7	8	18	5	16	19	20	18	21	16	21	20	20	11	8	5	10	4	7	8	18	5	16	19	20	18	21	16	21	20	20	11	8
Q13283	Q13283	3	3	3	Ras GTPase-activating protein-binding protein 1	G3BP1	sp|Q13283|G3BP1_HUMAN Ras GTPase-activating protein-binding protein 1 OS=Homo sapiens OX=9606 GN=G3BP1 PE=1 SV=1	1	3	3	3	0	0	0	0	0	0	0	0	0	1	2	2	1	0	1	1	1	1	0	0	0	0	0	0	0	0	0	1	2	2	1	0	1	1	1	1	0	0
Q9BUM1	Q9BUM1	1	1	1	Glucose-6-phosphatase 3	G6PC3	sp|Q9BUM1|G6PC3_HUMAN Glucose-6-phosphatase 3 OS=Homo sapiens OX=9606 GN=G6PC3 PE=1 SV=2	1	1	1	1	0	1	1	0	0	0	0	0	0	1	0	1	1	1	1	1	1	0	0	1	1	0	0	0	0	0	0	1	0	1	1	1	1	1	1	0	0	1
P11413	P11413	17	17	17	Glucose-6-phosphate 1-dehydrogenase	G6PD	sp|P11413|G6PD_HUMAN Glucose-6-phosphate 1-dehydrogenase OS=Homo sapiens OX=9606 GN=G6PD PE=1 SV=4	1	17	17	17	10	3	6	9	2	7	9	9	5	10	17	10	12	9	12	12	15	17	10	3	6	9	2	7	9	9	5	10	17	10	12	9	12	12	15	17	10	3
P10253	P10253	3	3	3	Lysosomal alpha-glucosidase;76 kDa lysosomal alpha-glucosidase;70 kDa lysosomal alpha-glucosidase	GAA	sp|P10253|LYAG_HUMAN Lysosomal alpha-glucosidase OS=Homo sapiens OX=9606 GN=GAA PE=1 SV=4	1	3	3	3	2	2	3	2	2	2	2	2	1	1	3	3	2	2	2	2	2	2	2	2	3	2	2	2	2	2	1	1	3	3	2	2	2	2	2	2	2	2
Q16445	Q16445	2	2	2	Gamma-aminobutyric acid receptor subunit alpha-6	GABRA6	sp|Q16445|GBRA6_HUMAN Gamma-aminobutyric acid receptor subunit alpha-6 OS=Homo sapiens OX=9606 GN=GABRA6 PE=2 SV=2	1	2	2	2	1	1	1	1	1	1	1	1	1	1	2	1	2	2	2	2	2	2	1	1	1	1	1	1	1	1	1	1	2	1	2	2	2	2	2	2	1	1
O14976	O14976	1	1	1	Cyclin-G-associated kinase	GAK	sp|O14976|GAK_HUMAN Cyclin-G-associated kinase OS=Homo sapiens OX=9606 GN=GAK PE=1 SV=2	1	1	1	1	1	0	0	1	1	1	1	1	0	1	1	1	1	1	1	1	1	1	1	0	0	1	1	1	1	1	0	1	1	1	1	1	1	1	1	1	1	0
P51570	P51570	4	4	4	Galactokinase	GALK1	sp|P51570|GALK1_HUMAN Galactokinase OS=Homo sapiens OX=9606 GN=GALK1 PE=1 SV=1	1	4	4	4	1	0	2	2	2	3	2	1	2	3	3	3	4	3	3	3	3	3	1	0	2	2	2	3	2	1	2	3	3	3	4	3	3	3	3	3	1	0
Q96C23	Q96C23	3	3	3	Aldose 1-epimerase	GALM	sp|Q96C23|GALM_HUMAN Galactose mutarotase OS=Homo sapiens OX=9606 GN=GALM PE=1 SV=1	1	3	3	3	0	1	1	1	0	0	0	0	0	2	3	2	0	1	2	2	2	3	0	1	1	1	0	0	0	0	0	2	3	2	0	1	2	2	2	3	0	1
Q9H2C0	Q9H2C0	3	3	2	Gigaxonin	GAN	sp|Q9H2C0|GAN_HUMAN Gigaxonin OS=Homo sapiens OX=9606 GN=GAN PE=1 SV=1	1	3	3	2	2	1	2	1	2	1	1	1	1	2	2	3	2	3	1	3	2	2	2	1	2	1	2	1	1	1	1	2	2	3	2	3	1	3	2	2	1	0
Q14697	Q14697	23	23	23	Neutral alpha-glucosidase AB	GANAB	sp|Q14697|GANAB_HUMAN Neutral alpha-glucosidase AB OS=Homo sapiens OX=9606 GN=GANAB PE=1 SV=3	1	23	23	23	22	20	22	21	19	17	21	22	21	23	19	21	20	19	19	22	21	21	22	20	22	21	19	17	21	22	21	23	19	21	20	19	19	22	21	21	22	20
P04406	P04406	25	25	25	Glyceraldehyde-3-phosphate dehydrogenase	GAPDH	sp|P04406|G3P_HUMAN Glyceraldehyde-3-phosphate dehydrogenase OS=Homo sapiens OX=9606 GN=GAPDH PE=1 SV=3	1	25	25	25	15	12	17	16	18	21	18	15	13	12	17	21	20	13	18	17	17	19	15	12	17	16	18	21	18	15	13	12	17	21	20	13	18	17	17	19	15	12
Q14C86	Q14C86	2	2	2	GTPase-activating protein and VPS9 domain-containing protein 1	GAPVD1	sp|Q14C86|GAPD1_HUMAN GTPase-activating protein and VPS9 domain-containing protein 1 OS=Homo sapiens OX=9606 GN=GAPVD1 PE=1 SV=2	1	2	2	2	2	1	2	2	1	1	1	2	1	2	2	2	2	2	2	2	2	2	2	1	2	2	1	1	1	2	1	2	2	2	2	2	2	2	2	2	2	1
Q9NY12	Q9NY12	1	1	1	H/ACA ribonucleoprotein complex subunit 1	GAR1	sp|Q9NY12|GAR1_HUMAN H/ACA ribonucleoprotein complex subunit 1 OS=Homo sapiens OX=9606 GN=GAR1 PE=1 SV=1	1	1	1	1	0	0	0	0	0	0	0	0	0	1	1	1	1	1	1	1	1	1	0	0	0	0	0	0	0	0	0	1	1	1	1	1	1	1	1	1	0	0
P41250	P41250	5	5	5	Glycine--tRNA ligase	GARS	sp|P41250|GARS_HUMAN Glycine--tRNA ligase OS=Homo sapiens OX=9606 GN=GARS1 PE=1 SV=3	1	5	5	5	2	1	3	1	0	1	3	2	1	4	5	3	4	4	4	4	5	5	2	1	3	1	0	1	3	2	1	4	5	3	4	4	4	4	5	5	2	1
P22102	P22102	4	4	4	Trifunctional purine biosynthetic protein adenosine-3;Phosphoribosylamine--glycine ligase;Phosphoribosylformylglycinamidine cyclo-ligase;Phosphoribosylglycinamide formyltransferase	GART	sp|P22102|PUR2_HUMAN Trifunctional purine biosynthetic protein adenosine-3 OS=Homo sapiens OX=9606 GN=GART PE=1 SV=1	1	4	4	4	0	0	0	0	0	0	0	0	0	1	3	1	2	1	2	0	1	3	0	0	0	0	0	0	0	0	0	1	3	1	2	1	2	0	1	3	0	0
Q14393	Q14393	1	1	1	Growth arrest-specific protein 6	GAS6	sp|Q14393|GAS6_HUMAN Growth arrest-specific protein 6 OS=Homo sapiens OX=9606 GN=GAS6 PE=1 SV=3	1	1	1	1	1	0	0	0	0	1	1	1	0	1	1	1	1	1	1	1	1	1	1	0	0	0	0	1	1	1	0	1	1	1	1	1	1	1	1	1	1	0
P0DPI2;A0A0B4J2D5	P0DPI2;A0A0B4J2D5	11;11	11;11	11;11	Glutamine amidotransferase-like class 1 domain-containing protein 3, mitochondrial	GATD3	sp|P0DPI2|GAL3A_HUMAN Glutamine amidotransferase-like class 1 domain-containing protein 3A, mitochondrial OS=Homo sapiens OX=9606 GN=GATD3A PE=1 SV=1;sp|A0A0B4J2D5|GAL3B_HUMAN Glutamine amidotransferase-like class 1 domain-containing protein 3B, mitochondr	2	11	11	11	3	1	3	1	3	2	2	2	0	6	7	11	8	6	7	9	11	8	3	1	3	1	3	2	2	2	0	6	7	11	8	6	7	9	11	8	3	1
P50440	P50440	4	4	4	Glycine amidinotransferase, mitochondrial	GATM	sp|P50440|GATM_HUMAN Glycine amidinotransferase, mitochondrial OS=Homo sapiens OX=9606 GN=GATM PE=1 SV=1	1	4	4	4	1	1	2	0	0	0	1	1	0	4	4	3	4	4	4	4	4	4	1	1	2	0	0	0	1	1	0	4	4	3	4	4	4	4	4	4	1	1
P04062	P04062	2	2	2	Glucosylceramidase	GBA	sp|P04062|GLCM_HUMAN Lysosomal acid glucosylceramidase OS=Homo sapiens OX=9606 GN=GBA PE=1 SV=3	1	2	2	2	1	0	1	0	0	0	2	2	0	1	2	2	2	2	2	2	2	2	1	0	1	0	0	0	2	2	0	1	2	2	2	2	2	2	2	2	1	0
O75323	O75323	8	8	8	Protein NipSnap homolog 2	GBAS	sp|O75323|NIPS2_HUMAN Protein NipSnap homolog 2 OS=Homo sapiens OX=9606 GN=NIPSNAP2 PE=1 SV=1	1	8	8	8	7	7	8	8	7	7	7	6	6	6	5	7	7	6	6	5	6	5	7	7	8	8	7	7	7	6	6	6	5	7	7	6	6	5	6	5	7	7
Q04446	Q04446	6	6	6	1,4-alpha-glucan-branching enzyme	GBE1	sp|Q04446|GLGB_HUMAN 1,4-alpha-glucan-branching enzyme OS=Homo sapiens OX=9606 GN=GBE1 PE=1 SV=3	1	6	6	6	1	1	1	0	0	2	2	2	0	1	6	3	3	3	4	3	4	5	1	1	1	0	0	2	2	2	0	1	6	3	3	3	4	3	4	5	1	1
Q92538	Q92538	5	5	5	Golgi-specific brefeldin A-resistance guanine nucleotide exchange factor 1	GBF1	sp|Q92538|GBF1_HUMAN Golgi-specific brefeldin A-resistance guanine nucleotide exchange factor 1 OS=Homo sapiens OX=9606 GN=GBF1 PE=1 SV=2	1	5	5	5	4	3	3	3	2	2	4	5	1	3	3	5	3	3	3	4	4	3	4	3	3	3	2	2	4	5	1	3	3	5	3	3	3	4	4	3	4	3
P32455	P32455	5	5	2	Interferon-induced guanylate-binding protein 1	GBP1	sp|P32455|GBP1_HUMAN Guanylate-binding protein 1 OS=Homo sapiens OX=9606 GN=GBP1 PE=1 SV=2	1	5	5	2	0	0	0	0	0	0	0	2	0	2	5	2	2	2	2	2	2	5	0	0	0	0	0	0	0	2	0	2	5	2	2	2	2	2	2	5	0	0
P02774;CON__Q3MHN5;CON__ENSEMBL:ENSBTAP00000018229	P02774	12;2;2	12;2;2	12;2;2	Vitamin D-binding protein	GC	sp|P02774|VTDB_HUMAN Vitamin D-binding protein OS=Homo sapiens OX=9606 GN=GC PE=1 SV=2	3	12	12	12	2	0	1	1	1	2	1	0	0	7	12	7	10	10	9	5	7	10	2	0	1	1	1	2	1	0	0	7	12	7	10	10	9	5	7	10	2	0
Q92947	Q92947	4	4	4	Glutaryl-CoA dehydrogenase, mitochondrial	GCDH	sp|Q92947|GCDH_HUMAN Glutaryl-CoA dehydrogenase, mitochondrial OS=Homo sapiens OX=9606 GN=GCDH PE=1 SV=1	1	4	4	4	2	1	2	2	3	2	2	1	0	0	1	2	4	2	1	2	2	2	2	1	2	2	3	2	2	1	0	0	1	2	4	2	1	2	2	2	2	1
Q92616	Q92616	27	27	27	Translational activator GCN1	GCN1L1	sp|Q92616|GCN1_HUMAN eIF-2-alpha kinase activator GCN1 OS=Homo sapiens OX=9606 GN=GCN1 PE=1 SV=6	1	27	27	27	18	6	17	13	8	7	16	17	14	21	20	25	22	20	20	13	20	23	18	6	17	13	8	7	16	17	14	21	20	25	22	20	20	13	20	23	18	6
P23434	P23434	2	2	2	Glycine cleavage system H protein, mitochondrial	GCSH	sp|P23434|GCSH_HUMAN Glycine cleavage system H protein, mitochondrial OS=Homo sapiens OX=9606 GN=GCSH PE=1 SV=2	1	2	2	2	0	0	0	0	0	0	0	0	0	1	1	0	1	1	1	1	2	1	0	0	0	0	0	0	0	0	0	1	1	0	1	1	1	1	2	1	0	0
P55107	P55107	3	3	3	Growth/differentiation factor 10	GDF10	sp|P55107|GDF10_HUMAN Growth/differentiation factor 10 OS=Homo sapiens OX=9606 GN=GDF10 PE=2 SV=1	1	3	3	3	1	2	1	1	2	3	3	2	2	2	1	1	1	1	1	2	1	1	1	2	1	1	2	3	3	2	2	2	1	1	1	1	1	2	1	1	1	2
P31150	P31150	15	10	10	Rab GDP dissociation inhibitor alpha	GDI1	sp|P31150|GDIA_HUMAN Rab GDP dissociation inhibitor alpha OS=Homo sapiens OX=9606 GN=GDI1 PE=1 SV=2	1	15	10	10	1	0	1	2	0	0	1	1	0	7	15	11	11	10	10	10	12	14	0	0	1	1	0	0	1	0	0	4	10	7	7	6	6	6	8	10	0	0
P50395	P50395	18	18	13	Rab GDP dissociation inhibitor beta	GDI2	sp|P50395|GDIB_HUMAN Rab GDP dissociation inhibitor beta OS=Homo sapiens OX=9606 GN=GDI2 PE=1 SV=2	1	18	18	13	3	1	1	3	2	1	1	3	0	10	17	14	12	12	10	12	12	17	3	1	1	3	2	1	1	3	0	10	17	14	12	12	10	12	12	17	2	1
Q8TEQ6	Q8TEQ6	1	1	1	Gem-associated protein 5	GEMIN5	sp|Q8TEQ6|GEMI5_HUMAN Gem-associated protein 5 OS=Homo sapiens OX=9606 GN=GEMIN5 PE=1 SV=3	1	1	1	1	1	1	1	1	0	0	1	1	0	1	1	1	1	1	1	1	1	1	1	1	1	1	0	0	1	1	0	1	1	1	1	1	1	1	1	1	1	1
Q7L5D6	Q7L5D6	2	2	2	Golgi to ER traffic protein 4 homolog	GET4	sp|Q7L5D6|GET4_HUMAN Golgi to ER traffic protein 4 homolog OS=Homo sapiens OX=9606 GN=GET4 PE=1 SV=1	1	2	2	2	0	2	1	1	1	0	2	2	1	1	1	1	1	1	2	2	2	2	0	2	1	1	1	0	2	2	1	1	1	1	1	1	2	2	2	2	0	2
Q06210;O94808	Q06210	17;3	17;3	17;3	Glutamine--fructose-6-phosphate aminotransferase [isomerizing] 1	GFPT1	sp|Q06210|GFPT1_HUMAN Glutamine--fructose-6-phosphate aminotransferase [isomerizing] 1 OS=Homo sapiens OX=9606 GN=GFPT1 PE=1 SV=3	2	17	17	17	9	8	9	12	8	8	11	13	7	10	12	10	11	11	16	13	16	14	9	8	9	12	8	8	11	13	7	10	12	10	11	11	16	13	16	14	9	8
P38435	P38435	2	2	2	Vitamin K-dependent gamma-carboxylase	GGCX	sp|P38435|VKGC_HUMAN Vitamin K-dependent gamma-carboxylase OS=Homo sapiens OX=9606 GN=GGCX PE=1 SV=2	1	2	2	2	0	0	0	1	1	0	1	1	0	1	0	1	2	2	1	1	1	0	0	0	0	1	1	0	1	1	0	1	0	1	2	2	1	1	1	0	0	0
P36269	P36269	15	15	15	Gamma-glutamyltransferase 5;Gamma-glutamyltransferase 5 heavy chain;Gamma-glutamyltransferase 5 light chain	GGT5	sp|P36269|GGT5_HUMAN Glutathione hydrolase 5 proenzyme OS=Homo sapiens OX=9606 GN=GGT5 PE=1 SV=2	1	15	15	15	12	10	14	11	11	12	15	11	11	10	12	13	13	12	12	15	13	13	12	10	14	11	11	12	15	11	11	10	12	13	13	12	12	15	13	13	12	10
Q9H3K2	Q9H3K2	5	5	5	Growth hormone-inducible transmembrane protein	GHITM	sp|Q9H3K2|GHITM_HUMAN Growth hormone-inducible transmembrane protein OS=Homo sapiens OX=9606 GN=GHITM PE=1 SV=2	1	5	5	5	4	3	3	4	3	1	4	5	3	3	4	3	5	5	5	5	5	4	4	3	3	4	3	1	4	5	3	3	4	3	5	5	5	5	5	4	4	3
Q8WWP7	Q8WWP7	5	5	5	GTPase IMAP family member 1	GIMAP1	sp|Q8WWP7|GIMA1_HUMAN GTPase IMAP family member 1 OS=Homo sapiens OX=9606 GN=GIMAP1 PE=1 SV=1	1	5	5	5	2	2	4	3	3	2	4	3	1	2	4	5	5	3	5	4	4	4	2	2	4	3	3	2	4	3	1	2	4	5	5	3	5	4	4	4	2	2
Q8TF64	Q8TF64	2	2	2	PDZ domain-containing protein GIPC3	GIPC3	sp|Q8TF64|GIPC3_HUMAN PDZ domain-containing protein GIPC3 OS=Homo sapiens OX=9606 GN=GIPC3 PE=1 SV=1	1	2	2	2	1	0	0	0	1	0	1	1	0	2	2	1	1	1	1	0	1	2	1	0	0	0	1	0	1	1	0	2	2	1	1	1	1	0	1	2	1	0
Q9Y2X7	Q9Y2X7	3	1	1	ARF GTPase-activating protein GIT1	GIT1	sp|Q9Y2X7|GIT1_HUMAN ARF GTPase-activating protein GIT1 OS=Homo sapiens OX=9606 GN=GIT1 PE=1 SV=2	1	3	1	1	2	1	2	1	1	1	1	2	2	2	2	2	2	2	2	2	2	2	0	0	0	0	0	0	0	0	0	1	1	1	1	1	1	1	0	1	0	0
Q14161	Q14161	8	8	6	ARF GTPase-activating protein GIT2	GIT2	sp|Q14161|GIT2_HUMAN ARF GTPase-activating protein GIT2 OS=Homo sapiens OX=9606 GN=GIT2 PE=1 SV=2	1	8	8	6	4	2	3	3	2	2	3	4	3	5	7	6	6	5	5	4	6	6	4	2	3	3	2	2	3	4	3	5	7	6	6	5	5	4	6	6	2	1
P16278	P16278	3	3	3	Beta-galactosidase	GLB1	sp|P16278|BGAL_HUMAN Beta-galactosidase OS=Homo sapiens OX=9606 GN=GLB1 PE=1 SV=2	1	3	3	3	2	2	2	3	3	1	2	2	2	3	2	2	3	2	3	2	2	3	2	2	2	3	3	1	2	2	2	3	2	2	3	2	3	2	2	3	2	2
Q92896	Q92896	13	13	13	Golgi apparatus protein 1	GLG1	sp|Q92896|GSLG1_HUMAN Golgi apparatus protein 1 OS=Homo sapiens OX=9606 GN=GLG1 PE=1 SV=2	1	13	13	13	1	1	2	1	2	2	3	5	2	9	8	11	12	11	13	12	12	10	1	1	2	1	2	2	3	5	2	9	8	11	12	11	13	12	12	10	1	1
Q9H4G4	Q9H4G4	8	8	8	Golgi-associated plant pathogenesis-related protein 1	GLIPR2	sp|Q9H4G4|GAPR1_HUMAN Golgi-associated plant pathogenesis-related protein 1 OS=Homo sapiens OX=9606 GN=GLIPR2 PE=1 SV=3	1	8	8	8	2	2	2	2	4	5	5	3	2	6	6	6	6	6	7	8	7	6	2	2	2	2	4	5	5	3	2	6	6	6	6	6	7	8	7	6	2	2
Q04760	Q04760	3	3	3	Lactoylglutathione lyase	GLO1	sp|Q04760|LGUL_HUMAN Lactoylglutathione lyase OS=Homo sapiens OX=9606 GN=GLO1 PE=1 SV=4	1	3	3	3	1	1	1	0	1	0	1	1	1	1	3	1	3	2	1	1	2	3	1	1	1	0	1	0	1	1	1	1	3	1	3	2	1	1	2	3	1	1
Q9HC38	Q9HC38	5	5	5	Glyoxalase domain-containing protein 4	GLOD4	sp|Q9HC38|GLOD4_HUMAN Glyoxalase domain-containing protein 4 OS=Homo sapiens OX=9606 GN=GLOD4 PE=1 SV=1	1	5	5	5	1	1	0	0	0	0	1	2	2	2	3	1	1	0	1	2	2	4	1	1	0	0	0	0	1	2	2	2	3	1	1	0	1	2	2	4	1	1
P35754	P35754	2	2	2	Glutaredoxin-1	GLRX	sp|P35754|GLRX1_HUMAN Glutaredoxin-1 OS=Homo sapiens OX=9606 GN=GLRX PE=1 SV=2	1	2	2	2	0	0	0	1	1	0	0	1	0	0	2	1	1	1	2	0	1	2	0	0	0	1	1	0	0	1	0	0	2	1	1	1	2	0	1	2	0	0
O76003	O76003	1	1	1	Glutaredoxin-3	GLRX3	sp|O76003|GLRX3_HUMAN Glutaredoxin-3 OS=Homo sapiens OX=9606 GN=GLRX3 PE=1 SV=2	1	1	1	1	1	0	0	1	0	0	1	1	0	1	1	1	1	1	1	1	1	1	1	0	0	1	0	0	1	1	0	1	1	1	1	1	1	1	1	1	1	0
Q86SX6	Q86SX6	2	2	2	Glutaredoxin-related protein 5, mitochondrial	GLRX5	sp|Q86SX6|GLRX5_HUMAN Glutaredoxin-related protein 5, mitochondrial OS=Homo sapiens OX=9606 GN=GLRX5 PE=1 SV=2	1	2	2	2	1	0	0	0	0	0	1	0	0	1	1	2	2	2	1	1	1	1	1	0	0	0	0	0	1	0	0	1	1	2	2	2	1	1	1	1	1	0
O94925	O94925	19	19	19	Glutaminase kidney isoform, mitochondrial	GLS	sp|O94925|GLSK_HUMAN Glutaminase kidney isoform, mitochondrial OS=Homo sapiens OX=9606 GN=GLS PE=1 SV=1	1	19	19	19	15	11	14	14	12	13	17	17	6	12	13	14	16	16	16	15	16	14	15	11	14	14	12	13	17	17	6	12	13	14	16	16	16	15	16	14	15	11
P00367;P49448	P00367;P49448	33;19	33;19	33;19	Glutamate dehydrogenase 1, mitochondrial;Glutamate dehydrogenase 2, mitochondrial	GLUD1;GLUD2	sp|P00367|DHE3_HUMAN Glutamate dehydrogenase 1, mitochondrial OS=Homo sapiens OX=9606 GN=GLUD1 PE=1 SV=2;sp|P49448|DHE4_HUMAN Glutamate dehydrogenase 2, mitochondrial OS=Homo sapiens OX=9606 GN=GLUD2 PE=1 SV=2	2	33	33	33	17	5	13	10	7	8	8	10	5	25	19	31	25	19	22	23	22	22	17	5	13	10	7	8	8	10	5	25	19	31	25	19	22	23	22	22	17	5
Q49A26	Q49A26	4	4	4	Putative oxidoreductase GLYR1	GLYR1	sp|Q49A26|GLYR1_HUMAN Putative oxidoreductase GLYR1 OS=Homo sapiens OX=9606 GN=GLYR1 PE=1 SV=4	1	4	4	4	0	1	1	2	0	0	1	1	0	4	2	2	3	4	3	4	3	4	0	1	1	2	0	0	1	1	0	4	2	2	3	4	3	4	3	4	0	1
O60547	O60547	3	3	3	GDP-mannose 4,6 dehydratase	GMDS	sp|O60547|GMDS_HUMAN GDP-mannose 4,6 dehydratase OS=Homo sapiens OX=9606 GN=GMDS PE=1 SV=1	1	3	3	3	2	0	1	2	1	0	1	0	0	2	3	2	3	3	2	2	2	3	2	0	1	2	1	0	1	0	0	2	3	2	3	3	2	2	2	3	2	0
P60983	P60983	1	1	1	Glia maturation factor beta	GMFB	sp|P60983|GMFB_HUMAN Glia maturation factor beta OS=Homo sapiens OX=9606 GN=GMFB PE=1 SV=2	1	1	1	1	0	0	0	0	0	0	0	0	0	0	1	1	1	0	1	1	1	1	0	0	0	0	0	0	0	0	0	0	1	1	1	0	1	1	1	1	0	0
Q96IJ6	Q96IJ6	2	2	2	Mannose-1-phosphate guanyltransferase alpha	GMPPA	sp|Q96IJ6|GMPPA_HUMAN Mannose-1-phosphate guanyltransferase alpha OS=Homo sapiens OX=9606 GN=GMPPA PE=1 SV=1	1	2	2	2	1	1	0	1	0	1	1	1	1	2	2	2	2	1	2	2	2	2	1	1	0	1	0	1	1	1	1	2	2	2	2	1	2	2	2	2	1	1
P36959	P36959	1	1	1	GMP reductase 1	GMPR	sp|P36959|GMPR1_HUMAN GMP reductase 1 OS=Homo sapiens OX=9606 GN=GMPR PE=1 SV=1	1	1	1	1	0	0	0	0	0	0	0	0	0	0	1	1	1	1	0	0	1	1	0	0	0	0	0	0	0	0	0	0	1	1	1	1	0	0	1	1	0	0
Q9P2T1	Q9P2T1	3	3	3	GMP reductase 2	GMPR2	sp|Q9P2T1|GMPR2_HUMAN GMP reductase 2 OS=Homo sapiens OX=9606 GN=GMPR2 PE=1 SV=1	1	3	3	3	0	0	0	0	0	0	0	0	0	2	2	3	3	2	2	2	1	2	0	0	0	0	0	0	0	0	0	2	2	3	3	2	2	2	1	2	0	0
P29992	P29992	21	21	9	Guanine nucleotide-binding protein subunit alpha-11	GNA11	sp|P29992|GNA11_HUMAN Guanine nucleotide-binding protein subunit alpha-11 OS=Homo sapiens OX=9606 GN=GNA11 PE=1 SV=2	1	21	21	9	17	14	20	16	13	16	17	15	16	14	14	18	16	14	15	16	15	17	17	14	20	16	13	16	17	15	16	14	14	18	16	14	15	16	15	17	8	5
Q14344	Q14344	5	5	5	Guanine nucleotide-binding protein subunit alpha-13	GNA13	sp|Q14344|GNA13_HUMAN Guanine nucleotide-binding protein subunit alpha-13 OS=Homo sapiens OX=9606 GN=GNA13 PE=1 SV=2	1	5	5	5	5	4	4	4	4	3	4	4	4	4	3	5	5	5	4	5	4	5	5	4	4	4	4	3	4	4	4	4	3	5	5	5	4	5	4	5	5	4
O95837	O95837	8	2	2	Guanine nucleotide-binding protein subunit alpha-14	GNA14	sp|O95837|GNA14_HUMAN Guanine nucleotide-binding protein subunit alpha-14 OS=Homo sapiens OX=9606 GN=GNA14 PE=1 SV=1	1	8	2	2	4	6	6	5	5	6	7	5	5	5	5	6	5	5	6	7	6	7	1	1	0	1	0	0	1	1	0	1	2	2	2	2	2	2	2	2	1	1
P63096	P63096	23	9	9	Guanine nucleotide-binding protein G(i) subunit alpha-1	GNAI1	sp|P63096|GNAI1_HUMAN Guanine nucleotide-binding protein G(i) subunit alpha-1 OS=Homo sapiens OX=9606 GN=GNAI1 PE=1 SV=2	1	23	9	9	14	14	16	17	13	15	16	16	15	15	16	21	18	14	16	16	17	16	6	6	6	6	5	5	7	6	6	6	8	8	8	7	7	7	8	8	6	6
P04899	P04899	28	28	14	Guanine nucleotide-binding protein G(i) subunit alpha-2	GNAI2	sp|P04899|GNAI2_HUMAN Guanine nucleotide-binding protein G(i) subunit alpha-2 OS=Homo sapiens OX=9606 GN=GNAI2 PE=1 SV=3	1	28	28	14	22	19	24	24	20	22	21	24	20	21	18	27	23	20	22	23	20	20	22	19	24	24	20	22	21	24	20	21	18	27	23	20	22	23	20	20	14	11
P08754	P08754	17	9	9	Guanine nucleotide-binding protein G(k) subunit alpha	GNAI3	sp|P08754|GNAI3_HUMAN Guanine nucleotide-binding protein G(i) subunit alpha OS=Homo sapiens OX=9606 GN=GNAI3 PE=1 SV=3	1	17	9	9	12	11	13	14	12	12	13	13	12	12	11	16	14	11	12	12	13	12	7	6	7	7	5	5	7	7	6	6	6	9	8	6	6	6	7	6	7	6
P09471	P09471	13	9	9	Guanine nucleotide-binding protein G(o) subunit alpha	GNAO1	sp|P09471|GNAO_HUMAN Guanine nucleotide-binding protein G(o) subunit alpha OS=Homo sapiens OX=9606 GN=GNAO1 PE=1 SV=4	1	13	9	9	8	11	9	11	11	12	12	12	8	9	10	10	9	10	12	12	12	12	6	9	6	8	7	8	9	9	5	7	8	7	7	8	9	9	9	9	6	9
P50148	P50148	18	9	9	Guanine nucleotide-binding protein G(q) subunit alpha	GNAQ	sp|P50148|GNAQ_HUMAN Guanine nucleotide-binding protein G(q) subunit alpha OS=Homo sapiens OX=9606 GN=GNAQ PE=1 SV=4	1	18	9	9	15	15	18	15	15	16	17	14	14	13	14	17	16	14	15	16	14	16	8	9	9	7	8	9	9	8	7	8	8	9	9	8	8	9	8	8	8	9
P63092;Q5JWF2;P38405;P11488;P19087;A8MTJ3	P63092;Q5JWF2	17;17;5;2;2;2	15;15;3;0;0;0	15;15;3;0;0;0	Guanine nucleotide-binding protein G(s) subunit alpha isoforms short;Guanine nucleotide-binding protein G(s) subunit alpha isoforms XLas	GNAS	sp|P63092|GNAS2_HUMAN Guanine nucleotide-binding protein G(s) subunit alpha isoforms short OS=Homo sapiens OX=9606 GN=GNAS PE=1 SV=1;sp|Q5JWF2|GNAS1_HUMAN Guanine nucleotide-binding protein G(s) subunit alpha isoforms XLas OS=Homo sapiens OX=9606 GN=GNAS P	6	17	15	15	11	11	13	11	10	10	12	12	11	11	11	14	13	14	12	13	12	12	10	10	12	10	8	8	11	11	10	10	10	13	12	13	11	12	11	11	10	10
P62873;P16520	P62873	21;1	21;1	13;0	Guanine nucleotide-binding protein G(I)/G(S)/G(T) subunit beta-1	GNB1	sp|P62873|GBB1_HUMAN Guanine nucleotide-binding protein G(I)/G(S)/G(T) subunit beta-1 OS=Homo sapiens OX=9606 GN=GNB1 PE=1 SV=3	2	21	21	13	15	10	15	14	10	12	12	11	11	14	14	18	17	15	15	14	16	17	15	10	15	14	10	12	12	11	11	14	14	18	17	15	15	14	16	17	9	6
P62879	P62879	21	14	10	Guanine nucleotide-binding protein G(I)/G(S)/G(T) subunit beta-2	GNB2	sp|P62879|GBB2_HUMAN Guanine nucleotide-binding protein G(I)/G(S)/G(T) subunit beta-2 OS=Homo sapiens OX=9606 GN=GNB2 PE=1 SV=3	1	21	14	10	15	11	12	13	13	12	13	11	10	12	13	20	17	14	15	16	16	17	9	7	6	8	10	8	9	7	6	7	8	13	11	10	11	12	11	11	7	4
P63244	P63244	12	12	12	Guanine nucleotide-binding protein subunit beta-2-like 1;Guanine nucleotide-binding protein subunit beta-2-like 1, N-terminally processed	GNB2L1	sp|P63244|RACK1_HUMAN Receptor of activated protein C kinase 1 OS=Homo sapiens OX=9606 GN=RACK1 PE=1 SV=3	1	12	12	12	6	3	7	5	3	6	6	6	4	7	11	5	8	9	7	8	8	12	6	3	7	5	3	6	6	6	4	7	11	5	8	9	7	8	8	12	6	3
Q9HAV0	Q9HAV0	18	10	10	Guanine nucleotide-binding protein subunit beta-4	GNB4	sp|Q9HAV0|GBB4_HUMAN Guanine nucleotide-binding protein subunit beta-4 OS=Homo sapiens OX=9606 GN=GNB4 PE=1 SV=3	1	18	10	10	9	8	9	9	8	7	8	8	6	13	14	15	16	12	13	14	15	15	4	4	4	5	3	3	5	4	3	7	9	8	9	8	8	9	9	9	4	4
P50151	P50151	1	1	1	Guanine nucleotide-binding protein G(I)/G(S)/G(O) subunit gamma-10	GNG10	sp|P50151|GBG10_HUMAN Guanine nucleotide-binding protein G(I)/G(S)/G(O) subunit gamma-10 OS=Homo sapiens OX=9606 GN=GNG10 PE=1 SV=1	1	1	1	1	0	0	0	0	0	0	0	0	0	1	1	1	0	0	1	1	1	1	0	0	0	0	0	0	0	0	0	1	1	1	0	0	1	1	1	1	0	0
Q9UBI6	Q9UBI6	6	6	6	Guanine nucleotide-binding protein G(I)/G(S)/G(O) subunit gamma-12	GNG12	sp|Q9UBI6|GBG12_HUMAN Guanine nucleotide-binding protein G(I)/G(S)/G(O) subunit gamma-12 OS=Homo sapiens OX=9606 GN=GNG12 PE=1 SV=3	1	6	6	6	3	1	2	2	1	2	2	3	2	4	4	6	5	3	4	5	5	5	3	1	2	2	1	2	2	3	2	4	4	6	5	3	4	5	5	5	3	1
P59768	P59768	2	2	2	Guanine nucleotide-binding protein G(I)/G(S)/G(O) subunit gamma-2	GNG2	sp|P59768|GBG2_HUMAN Guanine nucleotide-binding protein G(I)/G(S)/G(O) subunit gamma-2 OS=Homo sapiens OX=9606 GN=GNG2 PE=1 SV=2	1	2	2	2	0	0	0	1	0	0	0	0	0	2	2	2	2	2	2	2	2	2	0	0	0	1	0	0	0	0	0	2	2	2	2	2	2	2	2	2	0	0
P63218	P63218	2	2	2	Guanine nucleotide-binding protein G(I)/G(S)/G(O) subunit gamma-5	GNG5	sp|P63218|GBG5_HUMAN Guanine nucleotide-binding protein G(I)/G(S)/G(O) subunit gamma-5 OS=Homo sapiens OX=9606 GN=GNG5 PE=1 SV=3	1	2	2	2	0	1	1	1	1	1	2	2	0	2	2	2	2	2	2	2	2	2	0	1	1	1	1	1	2	2	0	2	2	2	2	2	2	2	2	2	0	1
P46926	P46926	6	6	3	Glucosamine-6-phosphate isomerase 1	GNPDA1	sp|P46926|GNPI1_HUMAN Glucosamine-6-phosphate isomerase 1 OS=Homo sapiens OX=9606 GN=GNPDA1 PE=1 SV=1	1	6	6	3	0	0	0	1	1	0	2	1	0	2	6	3	4	4	4	4	5	6	0	0	0	1	1	0	2	1	0	2	6	3	4	4	4	4	5	6	0	0
Q8TDQ7	Q8TDQ7	5	2	2	Glucosamine-6-phosphate isomerase 2	GNPDA2	sp|Q8TDQ7|GNPI2_HUMAN Glucosamine-6-phosphate isomerase 2 OS=Homo sapiens OX=9606 GN=GNPDA2 PE=1 SV=1	1	5	2	2	1	1	0	1	1	0	3	1	0	2	5	4	5	5	5	5	5	5	1	1	0	0	0	0	1	0	0	1	2	2	2	2	2	2	2	2	1	1
P15586	P15586	4	4	4	N-acetylglucosamine-6-sulfatase	GNS	sp|P15586|GNS_HUMAN N-acetylglucosamine-6-sulfatase OS=Homo sapiens OX=9606 GN=GNS PE=1 SV=3	1	4	4	4	2	1	1	2	1	0	1	2	1	1	4	3	2	4	3	4	4	4	2	1	1	2	1	0	1	2	1	1	4	3	2	4	3	4	4	4	2	1
Q08379	Q08379	1	1	1	Golgin subfamily A member 2	GOLGA2	sp|Q08379|GOGA2_HUMAN Golgin subfamily A member 2 OS=Homo sapiens OX=9606 GN=GOLGA2 PE=1 SV=3	1	1	1	1	0	0	1	1	1	0	1	0	0	0	1	1	1	1	1	1	1	0	0	0	1	1	1	0	1	0	0	0	1	1	1	1	1	1	1	0	0	0
Q08378	Q08378	7	7	7	Golgin subfamily A member 3	GOLGA3	sp|Q08378|GOGA3_HUMAN Golgin subfamily A member 3 OS=Homo sapiens OX=9606 GN=GOLGA3 PE=1 SV=2	1	7	7	7	6	1	4	4	2	1	3	2	2	4	2	5	4	4	3	2	3	2	6	1	4	4	2	1	3	2	2	4	2	5	4	4	3	2	3	2	6	1
Q14789	Q14789	5	5	5	Golgin subfamily B member 1	GOLGB1	sp|Q14789|GOGB1_HUMAN Golgin subfamily B member 1 OS=Homo sapiens OX=9606 GN=GOLGB1 PE=1 SV=2	1	5	5	5	1	0	2	2	0	0	0	1	1	4	2	3	3	4	4	3	4	3	1	0	2	2	0	0	0	1	1	4	2	3	3	4	4	3	4	3	1	0
O00461	O00461	2	2	2	Golgi integral membrane protein 4	GOLIM4	sp|O00461|GOLI4_HUMAN Golgi integral membrane protein 4 OS=Homo sapiens OX=9606 GN=GOLIM4 PE=1 SV=1	1	2	2	2	1	1	1	1	1	1	2	1	1	2	2	2	2	2	2	2	2	2	1	1	1	1	1	1	2	1	1	2	2	2	2	2	2	2	2	2	1	1
Q9Y3E0	Q9Y3E0	2	2	2	Vesicle transport protein GOT1B	GOLT1B	sp|Q9Y3E0|GOT1B_HUMAN Vesicle transport protein GOT1B OS=Homo sapiens OX=9606 GN=GOLT1B PE=1 SV=1	1	2	2	2	2	0	0	0	0	0	0	1	0	2	2	2	2	2	1	1	2	2	2	0	0	0	0	0	0	1	0	2	2	2	2	2	1	1	2	2	2	0
Q9H8Y8	Q9H8Y8	2	2	2	Golgi reassembly-stacking protein 2	GORASP2	sp|Q9H8Y8|GORS2_HUMAN Golgi reassembly-stacking protein 2 OS=Homo sapiens OX=9606 GN=GORASP2 PE=1 SV=3	1	2	2	2	0	0	0	0	0	0	2	2	0	2	2	2	1	2	2	2	2	2	0	0	0	0	0	0	2	2	0	2	2	2	1	2	2	2	2	2	0	0
P17174	P17174	4	4	4	Aspartate aminotransferase, cytoplasmic	GOT1	sp|P17174|AATC_HUMAN Aspartate aminotransferase, cytoplasmic OS=Homo sapiens OX=9606 GN=GOT1 PE=1 SV=3	1	4	4	4	0	0	0	1	0	0	1	0	0	1	4	1	2	0	2	3	2	4	0	0	0	1	0	0	1	0	0	1	4	1	2	0	2	3	2	4	0	0
P00505	P00505	16	16	16	Aspartate aminotransferase, mitochondrial	GOT2	sp|P00505|AATM_HUMAN Aspartate aminotransferase, mitochondrial OS=Homo sapiens OX=9606 GN=GOT2 PE=1 SV=3	1	16	16	16	2	0	1	2	3	2	4	1	4	13	12	12	12	12	11	11	13	13	2	0	1	2	3	2	4	1	4	13	12	12	12	12	11	11	13	13	2	0
P13224	P13224	2	2	2	Platelet glycoprotein Ib beta chain	GP1BB	sp|P13224|GP1BB_HUMAN Platelet glycoprotein Ib beta chain OS=Homo sapiens OX=9606 GN=GP1BB PE=1 SV=1	1	2	2	2	0	0	0	1	2	0	0	1	0	2	1	2	2	2	1	2	2	1	0	0	0	1	2	0	0	1	0	2	1	2	2	2	1	2	2	1	0	0
P35052	P35052	5	5	5	Glypican-1;Secreted glypican-1	GPC1	sp|P35052|GPC1_HUMAN Glypican-1 OS=Homo sapiens OX=9606 GN=GPC1 PE=1 SV=2	1	5	5	5	0	0	0	3	1	0	1	2	0	3	5	4	4	3	5	5	4	4	0	0	0	3	1	0	1	2	0	3	5	4	4	3	5	5	4	4	0	0
O75487	O75487	7	5	5	Glypican-4;Secreted glypican-4	GPC4	sp|O75487|GPC4_HUMAN Glypican-4 OS=Homo sapiens OX=9606 GN=GPC4 PE=1 SV=4	1	7	5	5	2	1	3	2	0	1	1	2	1	4	6	5	7	4	5	5	6	4	1	1	2	2	0	1	1	2	1	3	5	3	5	3	4	4	5	3	1	1
Q9Y625	Q9Y625	10	10	8	Glypican-6;Secreted glypican-6	GPC6	sp|Q9Y625|GPC6_HUMAN Glypican-6 OS=Homo sapiens OX=9606 GN=GPC6 PE=1 SV=1	1	10	10	8	4	1	4	3	2	1	4	2	2	5	7	8	8	8	5	8	9	6	4	1	4	3	2	1	4	2	2	5	7	8	8	8	5	8	9	6	3	1
Q8N335	Q8N335	7	7	7	Glycerol-3-phosphate dehydrogenase 1-like protein	GPD1L	sp|Q8N335|GPD1L_HUMAN Glycerol-3-phosphate dehydrogenase 1-like protein OS=Homo sapiens OX=9606 GN=GPD1L PE=1 SV=1	1	7	7	7	4	1	1	1	1	1	5	1	1	4	7	3	6	7	5	4	5	7	4	1	1	1	1	1	5	1	1	4	7	3	6	7	5	4	5	7	4	1
P43304	P43304	11	11	11	Glycerol-3-phosphate dehydrogenase, mitochondrial	GPD2	sp|P43304|GPDM_HUMAN Glycerol-3-phosphate dehydrogenase, mitochondrial OS=Homo sapiens OX=9606 GN=GPD2 PE=1 SV=3	1	11	11	11	9	4	10	7	7	6	9	8	5	7	8	9	11	9	10	10	10	11	9	4	10	7	7	6	9	8	5	7	8	9	11	9	10	10	10	11	9	4
Q9NQX3	Q9NQX3	2	2	2	Gephyrin;Molybdopterin adenylyltransferase;Molybdopterin molybdenumtransferase	GPHN	sp|Q9NQX3|GEPH_HUMAN Gephyrin OS=Homo sapiens OX=9606 GN=GPHN PE=1 SV=1	1	2	2	2	0	0	1	0	0	0	0	0	0	1	1	1	1	0	1	1	1	2	0	0	1	0	0	0	0	0	0	1	1	1	1	0	1	1	1	2	0	0
P06744	P06744	16	16	13	Glucose-6-phosphate isomerase	GPI	sp|P06744|G6PI_HUMAN Glucose-6-phosphate isomerase OS=Homo sapiens OX=9606 GN=GPI PE=1 SV=4	1	16	16	13	2	3	4	2	2	3	3	3	3	9	14	12	12	10	11	11	11	13	2	3	4	2	2	3	3	3	3	9	14	12	12	10	11	11	11	13	2	2
Q13491	Q13491	1	1	1	Neuronal membrane glycoprotein M6-b	GPM6B	sp|Q13491|GPM6B_HUMAN Neuronal membrane glycoprotein M6-b OS=Homo sapiens OX=9606 GN=GPM6B PE=1 SV=2	1	1	1	1	0	0	0	0	0	0	0	0	0	1	1	1	0	1	1	0	1	0	0	0	0	0	0	0	0	0	0	1	1	1	0	1	1	0	1	0	0	0
Q14956	Q14956	3	3	3	Transmembrane glycoprotein NMB	GPNMB	sp|Q14956|GPNMB_HUMAN Transmembrane glycoprotein NMB OS=Homo sapiens OX=9606 GN=GPNMB PE=1 SV=2	1	3	3	3	2	2	2	2	1	0	2	1	2	2	2	3	2	1	1	2	2	2	2	2	2	2	1	0	2	1	2	2	2	3	2	1	1	2	2	2	2	2
Q8IZF2	Q8IZF2	2	2	2	Probable G-protein coupled receptor 116	GPR116	sp|Q8IZF2|AGRF5_HUMAN Adhesion G protein-coupled receptor F5 OS=Homo sapiens OX=9606 GN=ADGRF5 PE=1 SV=3	1	2	2	2	2	0	1	2	2	2	2	1	1	2	1	2	2	2	2	2	2	1	2	0	1	2	2	2	2	1	1	2	1	2	2	2	2	2	2	1	2	0
Q96PE1	Q96PE1	2	2	2	G-protein coupled receptor 124	GPR124	sp|Q96PE1|AGRA2_HUMAN Adhesion G protein-coupled receptor A2 OS=Homo sapiens OX=9606 GN=ADGRA2 PE=1 SV=2	1	2	2	2	2	2	2	2	1	1	0	2	1	2	2	2	2	2	1	2	1	1	2	2	2	2	1	1	0	2	1	2	2	2	2	2	1	2	1	1	2	2
Q13098	Q13098	5	5	5	COP9 signalosome complex subunit 1	GPS1	sp|Q13098|CSN1_HUMAN COP9 signalosome complex subunit 1 OS=Homo sapiens OX=9606 GN=GPS1 PE=1 SV=4	1	5	5	5	0	1	3	2	0	2	1	2	1	3	5	3	5	5	4	4	4	5	0	1	3	2	0	2	1	2	1	3	5	3	5	5	4	4	4	5	0	1
P07203	P07203	10	10	10	Glutathione peroxidase 1	GPX1	sp|P07203|GPX1_HUMAN Glutathione peroxidase 1 OS=Homo sapiens OX=9606 GN=GPX1 PE=1 SV=4	1	10	10	10	6	7	6	7	5	6	5	8	5	5	6	7	8	7	8	4	7	4	6	7	6	7	5	6	5	8	5	5	6	7	8	7	8	4	7	4	6	7
P22352	P22352	4	4	4	Glutathione peroxidase 3	GPX3	sp|P22352|GPX3_HUMAN Glutathione peroxidase 3 OS=Homo sapiens OX=9606 GN=GPX3 PE=1 SV=2	1	4	4	4	1	1	1	2	1	0	1	2	1	4	2	4	3	3	3	4	3	3	1	1	1	2	1	0	1	2	1	4	2	4	3	3	3	4	3	3	1	1
P36969	P36969	3	3	3	Phospholipid hydroperoxide glutathione peroxidase, mitochondrial	GPX4	sp|P36969|GPX4_HUMAN Phospholipid hydroperoxide glutathione peroxidase OS=Homo sapiens OX=9606 GN=GPX4 PE=1 SV=3	1	3	3	3	1	1	1	1	0	1	3	2	1	1	1	0	2	2	3	2	3	3	1	1	1	1	0	1	3	2	1	1	1	0	2	2	3	2	3	3	1	1
P62993	P62993	3	3	3	Growth factor receptor-bound protein 2	GRB2	sp|P62993|GRB2_HUMAN Growth factor receptor-bound protein 2 OS=Homo sapiens OX=9606 GN=GRB2 PE=1 SV=1	1	3	3	3	0	0	0	0	0	0	1	0	0	3	3	3	3	1	3	2	3	3	0	0	0	0	0	0	1	0	0	3	3	3	3	1	3	2	3	3	0	0
Q9H772;O60565	Q9H772;O60565	2;1	2;1	2;1	Gremlin-2;Gremlin-1	GREM2;GREM1	sp|Q9H772|GREM2_HUMAN Gremlin-2 OS=Homo sapiens OX=9606 GN=GREM2 PE=1 SV=1;sp|O60565|GREM1_HUMAN Gremlin-1 OS=Homo sapiens OX=9606 GN=GREM1 PE=1 SV=1	2	2	2	2	2	2	1	2	2	2	1	1	1	1	1	1	2	2	2	1	2	1	2	2	1	2	2	2	1	1	1	1	1	1	2	2	2	1	2	1	2	2
Q9UBQ7	Q9UBQ7	6	6	6	Glyoxylate reductase/hydroxypyruvate reductase	GRHPR	sp|Q9UBQ7|GRHPR_HUMAN Glyoxylate reductase/hydroxypyruvate reductase OS=Homo sapiens OX=9606 GN=GRHPR PE=1 SV=1	1	6	6	6	4	1	3	4	2	2	3	3	3	5	5	5	6	4	4	3	4	6	4	1	3	4	2	2	3	3	3	5	5	5	6	4	4	3	4	6	4	1
P43250;P34947	P43250;P34947	1;1	1;1	1;1	G protein-coupled receptor kinase 6;G protein-coupled receptor kinase 5	GRK6;GRK5	sp|P43250|GRK6_HUMAN G protein-coupled receptor kinase 6 OS=Homo sapiens OX=9606 GN=GRK6 PE=1 SV=2;sp|P34947|GRK5_HUMAN G protein-coupled receptor kinase 5 OS=Homo sapiens OX=9606 GN=GRK5 PE=1 SV=1	2	1	1	1	0	0	0	0	0	0	0	0	0	0	1	1	1	1	0	1	0	1	0	0	0	0	0	0	0	0	0	0	1	1	1	1	0	1	0	1	0	0
Q9HAV7	Q9HAV7	1	1	1	GrpE protein homolog 1, mitochondrial	GRPEL1	sp|Q9HAV7|GRPE1_HUMAN GrpE protein homolog 1, mitochondrial OS=Homo sapiens OX=9606 GN=GRPEL1 PE=1 SV=2	1	1	1	1	0	0	0	0	0	0	0	0	0	1	1	1	1	1	1	1	1	1	0	0	0	0	0	0	0	0	0	1	1	1	1	1	1	1	1	1	0	0
Q9BQ67	Q9BQ67	2	2	2	Glutamate-rich WD repeat-containing protein 1	GRWD1	sp|Q9BQ67|GRWD1_HUMAN Glutamate-rich WD repeat-containing protein 1 OS=Homo sapiens OX=9606 GN=GRWD1 PE=1 SV=1	1	2	2	2	0	0	0	0	0	0	0	0	0	2	2	2	2	2	2	2	2	1	0	0	0	0	0	0	0	0	0	2	2	2	2	2	2	2	2	1	0	0
P49840	P49840	1	1	1	Glycogen synthase kinase-3 alpha	GSK3A	sp|P49840|GSK3A_HUMAN Glycogen synthase kinase-3 alpha OS=Homo sapiens OX=9606 GN=GSK3A PE=1 SV=2	1	1	1	1	0	0	0	0	0	0	0	1	0	1	1	1	1	1	1	1	1	1	0	0	0	0	0	0	0	1	0	1	1	1	1	1	1	1	1	1	0	0
P06396	P06396	60	60	32	Gelsolin	GSN	sp|P06396|GELS_HUMAN Gelsolin OS=Homo sapiens OX=9606 GN=GSN PE=1 SV=1	1	60	60	32	33	34	30	38	37	40	45	34	31	35	36	48	39	37	40	41	38	37	33	34	30	38	37	40	45	34	31	35	36	48	39	37	40	41	38	37	18	18
P15170;Q8IYD1	P15170;Q8IYD1	1;1	1;1	1;1	Eukaryotic peptide chain release factor GTP-binding subunit ERF3A;Eukaryotic peptide chain release factor GTP-binding subunit ERF3B	GSPT1;GSPT2	sp|P15170|ERF3A_HUMAN Eukaryotic peptide chain release factor GTP-binding subunit ERF3A OS=Homo sapiens OX=9606 GN=GSPT1 PE=1 SV=1;sp|Q8IYD1|ERF3B_HUMAN Eukaryotic peptide chain release factor GTP-binding subunit ERF3B OS=Homo sapiens OX=9606 GN=GSPT2 PE=1	2	1	1	1	1	0	1	0	0	0	0	0	0	0	1	0	1	0	1	0	1	1	1	0	1	0	0	0	0	0	0	0	1	0	1	0	1	0	1	1	1	0
P00390	P00390	9	9	9	Glutathione reductase, mitochondrial	GSR	sp|P00390|GSHR_HUMAN Glutathione reductase, mitochondrial OS=Homo sapiens OX=9606 GN=GSR PE=1 SV=2	1	9	9	9	2	2	1	1	1	0	2	1	0	7	9	6	8	8	8	7	8	9	2	2	1	1	1	0	2	1	0	7	9	6	8	8	8	7	8	9	2	2
P48637	P48637	5	5	5	Glutathione synthetase	GSS	sp|P48637|GSHB_HUMAN Glutathione synthetase OS=Homo sapiens OX=9606 GN=GSS PE=1 SV=1	1	5	5	5	0	0	0	0	0	0	0	0	0	1	4	0	2	2	2	1	2	4	0	0	0	0	0	0	0	0	0	1	4	0	2	2	2	1	2	4	0	0
Q9Y2Q3	Q9Y2Q3	6	6	6	Glutathione S-transferase kappa 1	GSTK1	sp|Q9Y2Q3|GSTK1_HUMAN Glutathione S-transferase kappa 1 OS=Homo sapiens OX=9606 GN=GSTK1 PE=1 SV=3	1	6	6	6	5	5	5	5	6	6	6	5	5	3	3	5	4	5	6	6	6	4	5	5	5	5	6	6	6	5	5	3	3	5	4	5	6	6	6	4	5	5
P09488;Q03013	P09488;Q03013	3;2	2;1	1;0	Glutathione S-transferase Mu 1;Glutathione S-transferase Mu 4	GSTM1;GSTM4	sp|P09488|GSTM1_HUMAN Glutathione S-transferase Mu 1 OS=Homo sapiens OX=9606 GN=GSTM1 PE=1 SV=3;sp|Q03013|GSTM4_HUMAN Glutathione S-transferase Mu 4 OS=Homo sapiens OX=9606 GN=GSTM4 PE=1 SV=3	2	3	2	1	1	2	0	1	1	2	1	2	0	2	3	2	2	2	2	2	2	2	1	1	0	1	0	1	1	1	0	1	2	1	1	1	1	1	1	1	0	0
P28161	P28161	6	5	4	Glutathione S-transferase Mu 2	GSTM2	sp|P28161|GSTM2_HUMAN Glutathione S-transferase Mu 2 OS=Homo sapiens OX=9606 GN=GSTM2 PE=1 SV=2	1	6	5	4	1	1	1	1	1	1	0	2	0	3	6	3	4	3	2	2	4	6	0	1	0	0	1	1	0	2	0	2	5	2	3	3	2	2	3	5	0	0
P21266	P21266	10	10	9	Glutathione S-transferase Mu 3	GSTM3	sp|P21266|GSTM3_HUMAN Glutathione S-transferase Mu 3 OS=Homo sapiens OX=9606 GN=GSTM3 PE=1 SV=3	1	10	10	9	6	1	2	3	0	0	4	3	3	4	9	5	9	7	6	4	8	10	6	1	2	3	0	0	4	3	3	4	9	5	9	7	6	4	8	10	5	1
P78417	P78417	5	5	5	Glutathione S-transferase omega-1	GSTO1	sp|P78417|GSTO1_HUMAN Glutathione S-transferase omega-1 OS=Homo sapiens OX=9606 GN=GSTO1 PE=1 SV=2	1	5	5	5	1	1	1	1	0	0	2	1	1	3	5	3	5	2	2	3	2	4	1	1	1	1	0	0	2	1	1	3	5	3	5	2	2	3	2	4	1	1
P09211	P09211	12	12	12	Glutathione S-transferase P	GSTP1	sp|P09211|GSTP1_HUMAN Glutathione S-transferase P OS=Homo sapiens OX=9606 GN=GSTP1 PE=1 SV=2	1	12	12	12	5	4	4	4	3	3	4	7	3	5	10	5	7	6	6	7	9	12	5	4	4	4	3	3	4	7	3	5	10	5	7	6	6	7	9	12	5	4
P30711	P30711	7	7	7	Glutathione S-transferase theta-1	GSTT1	sp|P30711|GSTT1_HUMAN Glutathione S-transferase theta-1 OS=Homo sapiens OX=9606 GN=GSTT1 PE=1 SV=4	1	7	7	7	1	0	0	0	0	0	0	0	0	1	7	2	2	3	0	0	2	6	1	0	0	0	0	0	0	0	0	1	7	2	2	3	0	0	2	6	1	0
O43708	O43708	2	2	2	Maleylacetoacetate isomerase	GSTZ1	sp|O43708|MAAI_HUMAN Maleylacetoacetate isomerase OS=Homo sapiens OX=9606 GN=GSTZ1 PE=1 SV=3	1	2	2	2	2	1	2	1	1	1	1	1	1	0	1	2	0	2	2	2	2	1	2	1	2	1	1	1	1	1	1	0	1	2	0	2	2	2	2	1	2	1
Q4AE62	Q4AE62	1	1	1	Glycosyltransferase-like domain-containing protein 1	GTDC1	sp|Q4AE62|GTDC1_HUMAN Glycosyltransferase-like domain-containing protein 1 OS=Homo sapiens OX=9606 GN=GTDC1 PE=2 SV=1	1	1	1	1	0	0	0	0	0	0	1	0	1	1	1	1	1	1	1	1	1	1	0	0	0	0	0	0	1	0	1	1	1	1	1	1	1	1	1	1	0	0
P78347	P78347	1	1	1	General transcription factor II-I	GTF2I	sp|P78347|GTF2I_HUMAN General transcription factor II-I OS=Homo sapiens OX=9606 GN=GTF2I PE=1 SV=2	1	1	1	1	0	0	0	0	0	0	0	0	0	0	1	0	1	1	1	1	0	1	0	0	0	0	0	0	0	0	0	0	1	0	1	1	1	1	0	1	0	0
Q02153	Q02153	4	4	4	Guanylate cyclase soluble subunit beta-1	GUCY1B3	sp|Q02153|GCYB1_HUMAN Guanylate cyclase soluble subunit beta-1 OS=Homo sapiens OX=9606 GN=GUCY1B1 PE=1 SV=1	1	4	4	4	3	1	2	2	2	1	3	3	1	4	4	4	4	4	4	4	4	4	3	1	2	2	2	1	3	3	1	4	4	4	4	4	4	4	4	4	3	1
Q16774	Q16774	2	2	2	Guanylate kinase	GUK1	sp|Q16774|KGUA_HUMAN Guanylate kinase OS=Homo sapiens OX=9606 GN=GUK1 PE=1 SV=2	1	2	2	2	2	2	2	2	2	1	2	2	2	2	2	0	2	2	2	2	1	2	2	2	2	2	2	1	2	2	2	2	2	0	2	2	2	2	1	2	2	2
Q9UBP9	Q9UBP9	1	1	1	PTB domain-containing engulfment adapter protein 1	GULP1	sp|Q9UBP9|GULP1_HUMAN PTB domain-containing engulfment adapter protein 1 OS=Homo sapiens OX=9606 GN=GULP1 PE=1 SV=1	1	1	1	1	0	0	0	1	0	1	1	1	0	1	1	1	1	1	1	1	1	1	0	0	0	1	0	1	1	1	0	1	1	1	1	1	1	1	1	1	0	0
P46976	P46976	9	9	8	Glycogenin-1	GYG1	sp|P46976|GLYG_HUMAN Glycogenin-1 OS=Homo sapiens OX=9606 GN=GYG1 PE=1 SV=4	1	9	9	8	3	2	2	2	2	3	2	4	2	3	6	6	7	5	7	7	7	8	3	2	2	2	2	3	2	4	2	3	6	6	7	5	7	7	7	8	3	2
P02724	P02724	2	2	2	Glycophorin-A	GYPA	sp|P02724|GLPA_HUMAN Glycophorin-A OS=Homo sapiens OX=9606 GN=GYPA PE=1 SV=2	1	2	2	2	1	1	0	2	0	0	1	1	0	2	2	2	2	2	2	2	2	1	1	1	0	2	0	0	1	1	0	2	2	2	2	2	2	2	2	1	1	1
P04921	P04921	1	1	1	Glycophorin-C	GYPC	sp|P04921|GLPC_HUMAN Glycophorin-C OS=Homo sapiens OX=9606 GN=GYPC PE=1 SV=1	1	1	1	1	1	0	0	0	0	0	0	1	0	0	1	1	1	1	1	1	1	1	1	0	0	0	0	0	0	1	0	0	1	1	1	1	1	1	1	1	1	0
P13807;P54840	P13807	9;1	9;1	9;1	Glycogen [starch] synthase, muscle	GYS1	sp|P13807|GYS1_HUMAN Glycogen [starch] synthase, muscle OS=Homo sapiens OX=9606 GN=GYS1 PE=1 SV=2	2	9	9	9	6	4	7	8	4	6	8	8	4	7	9	9	9	9	8	8	9	9	6	4	7	8	4	6	8	8	4	7	9	9	9	9	8	8	9	9	6	4
P07305	P07305	11	11	11	Histone H1.0;Histone H1.0, N-terminally processed	H1F0	sp|P07305|H10_HUMAN Histone H1.0 OS=Homo sapiens OX=9606 GN=H1-0 PE=1 SV=3	1	11	11	11	2	1	4	3	4	2	3	3	0	5	4	10	8	6	4	10	5	5	2	1	4	3	4	2	3	3	0	5	4	10	8	6	4	10	5	5	2	1
Q92522	Q92522	6	6	6	Histone H1x	H1FX	sp|Q92522|H1X_HUMAN Histone H1.10 OS=Homo sapiens OX=9606 GN=H1-10 PE=1 SV=1	1	6	6	6	2	2	1	2	1	0	2	1	0	6	4	6	5	5	5	6	5	6	2	2	1	2	1	0	2	1	0	6	4	6	5	5	5	6	5	6	2	2
Q71UI9;P0C0S5	Q71UI9;P0C0S5	5;5	5;5	5;5	Histone H2A.V;Histone H2A.Z	H2AFV;H2AFZ	sp|Q71UI9|H2AV_HUMAN Histone H2A.V OS=Homo sapiens OX=9606 GN=H2AZ2 PE=1 SV=3;sp|P0C0S5|H2AZ_HUMAN Histone H2A.Z OS=Homo sapiens OX=9606 GN=H2AZ1 PE=1 SV=2	2	5	5	5	3	4	4	5	3	2	4	3	2	4	3	3	3	4	4	4	3	4	3	4	4	5	3	2	4	3	2	4	3	3	3	4	4	4	3	4	3	4
O75367	O75367	10	10	9	Core histone macro-H2A.1	H2AFY	sp|O75367|H2AY_HUMAN Core histone macro-H2A.1 OS=Homo sapiens OX=9606 GN=MACROH2A1 PE=1 SV=4	1	10	10	9	4	4	6	6	8	5	7	7	3	9	9	10	9	9	9	9	9	9	4	4	6	6	8	5	7	7	3	9	9	10	9	9	9	9	9	9	3	3
Q9P0M6	Q9P0M6	5	4	4	Core histone macro-H2A.2	H2AFY2	sp|Q9P0M6|H2AW_HUMAN Core histone macro-H2A.2 OS=Homo sapiens OX=9606 GN=MACROH2A2 PE=1 SV=3	1	5	4	4	4	3	4	3	3	2	4	4	2	4	1	4	3	3	3	3	4	3	3	2	3	2	2	1	3	3	1	3	0	3	2	2	2	2	3	2	3	2
P57053;O60814	P57053;O60814	12;12	1;1	0;0	Histone H2B type F-S;Histone H2B type 1-K	H2BFS;HIST1H2BK	sp|P57053|H2BFS_HUMAN Histone H2B type F-S OS=Homo sapiens OX=9606 GN=H2BS1 PE=1 SV=2;sp|O60814|H2B1K_HUMAN Histone H2B type 1-K OS=Homo sapiens OX=9606 GN=H2BC12 PE=1 SV=3	2	12	1	0	7	8	9	7	11	10	11	6	5	6	6	9	7	5	4	8	6	5	0	1	0	0	1	1	1	0	0	0	0	0	0	0	0	0	0	0	0	0
P84243;Q16695;Q6NXT2	P84243;Q16695	7;4;3	7;4;3	2;0;0	Histone H3.3;Histone H3.1t	H3F3A;HIST3H3	sp|P84243|H33_HUMAN Histone H3.3 OS=Homo sapiens OX=9606 GN=H3-3A PE=1 SV=2;sp|Q16695|H31T_HUMAN Histone H3.1t OS=Homo sapiens OX=9606 GN=H3-4 PE=1 SV=3	3	7	7	2	6	5	6	5	5	5	5	5	3	4	3	7	3	2	3	5	3	2	6	5	6	5	5	5	5	5	3	4	3	7	3	2	3	5	3	2	2	2
O95479	O95479	13	13	13	GDH/6PGL endoplasmic bifunctional protein;Glucose 1-dehydrogenase;6-phosphogluconolactonase	H6PD	sp|O95479|G6PE_HUMAN GDH/6PGL endoplasmic bifunctional protein OS=Homo sapiens OX=9606 GN=H6PD PE=1 SV=2	1	13	13	13	9	0	8	4	9	4	12	7	5	12	12	11	11	12	11	13	11	12	9	0	8	4	9	4	12	7	5	12	12	11	11	12	11	13	11	12	9	0
Q14520	Q14520	1	1	1	Hyaluronan-binding protein 2;Hyaluronan-binding protein 2 50 kDa heavy chain;Hyaluronan-binding protein 2 50 kDa heavy chain alternate form;Hyaluronan-binding protein 2 27 kDa light chain;Hyaluronan-binding protein 2 27 kDa light chain alternate form	HABP2	sp|Q14520|HABP2_HUMAN Hyaluronan-binding protein 2 OS=Homo sapiens OX=9606 GN=HABP2 PE=1 SV=1	1	1	1	1	0	0	0	0	0	0	0	0	0	1	1	1	1	1	1	1	1	1	0	0	0	0	0	0	0	0	0	1	1	1	1	1	1	1	1	1	0	0
Q9P035	Q9P035	4	4	3	Very-long-chain (3R)-3-hydroxyacyl-CoA dehydratase 3	HACD3	sp|Q9P035|HACD3_HUMAN Very-long-chain (3R)-3-hydroxyacyl-CoA dehydratase 3 OS=Homo sapiens OX=9606 GN=HACD3 PE=1 SV=2	1	4	4	3	0	2	4	0	2	1	3	0	1	3	3	3	3	3	4	3	3	3	0	2	4	0	2	1	3	0	1	3	3	3	3	3	4	3	3	3	0	2
Q16836	Q16836	10	10	10	Hydroxyacyl-coenzyme A dehydrogenase, mitochondrial	HADH	sp|Q16836|HCDH_HUMAN Hydroxyacyl-coenzyme A dehydrogenase, mitochondrial OS=Homo sapiens OX=9606 GN=HADH PE=1 SV=3	1	10	10	10	9	5	7	5	6	6	8	6	5	6	6	8	7	8	7	7	7	8	9	5	7	5	6	6	8	6	5	6	6	8	7	8	7	7	7	8	9	5
P40939	P40939	50	50	50	Trifunctional enzyme subunit alpha, mitochondrial;Long-chain enoyl-CoA hydratase;Long chain 3-hydroxyacyl-CoA dehydrogenase	HADHA	sp|P40939|ECHA_HUMAN Trifunctional enzyme subunit alpha, mitochondrial OS=Homo sapiens OX=9606 GN=HADHA PE=1 SV=2	1	50	50	50	38	30	43	34	36	34	38	38	25	32	32	44	37	32	34	36	33	35	38	30	43	34	36	34	38	38	25	32	32	44	37	32	34	36	33	35	38	30
P55084	P55084	31	31	31	Trifunctional enzyme subunit beta, mitochondrial;3-ketoacyl-CoA thiolase	HADHB	sp|P55084|ECHB_HUMAN Trifunctional enzyme subunit beta, mitochondrial OS=Homo sapiens OX=9606 GN=HADHB PE=1 SV=3	1	31	31	31	27	27	27	27	27	26	28	24	20	19	17	28	26	20	23	25	21	21	27	27	27	27	27	26	28	24	20	19	17	28	26	20	23	25	21	21	27	27
Q16775	Q16775	2	2	2	Hydroxyacylglutathione hydrolase, mitochondrial	HAGH	sp|Q16775|GLO2_HUMAN Hydroxyacylglutathione hydrolase, mitochondrial OS=Homo sapiens OX=9606 GN=HAGH PE=1 SV=2	1	2	2	2	1	0	1	0	0	0	2	1	1	1	2	1	1	0	1	1	2	1	1	0	1	0	0	0	2	1	1	1	2	1	1	0	1	1	2	1	1	0
P10915	P10915	2	1	1	Hyaluronan and proteoglycan link protein 1	HAPLN1	sp|P10915|HPLN1_HUMAN Hyaluronan and proteoglycan link protein 1 OS=Homo sapiens OX=9606 GN=HAPLN1 PE=2 SV=2	1	2	1	1	2	2	1	2	1	1	1	2	2	1	2	1	1	2	1	1	2	2	1	1	0	1	0	0	0	1	1	0	1	0	0	1	0	0	1	1	1	1
Q96S86	Q96S86	10	10	9	Hyaluronan and proteoglycan link protein 3	HAPLN3	sp|Q96S86|HPLN3_HUMAN Hyaluronan and proteoglycan link protein 3 OS=Homo sapiens OX=9606 GN=HAPLN3 PE=2 SV=1	1	10	10	9	7	7	8	6	5	7	6	7	7	10	6	9	7	8	8	9	7	9	7	7	8	6	5	7	6	7	7	10	6	9	7	8	8	9	7	9	6	6
P12081	P12081	4	4	4	Histidine--tRNA ligase, cytoplasmic	HARS	sp|P12081|HARS1_HUMAN Histidine--tRNA ligase, cytoplasmic OS=Homo sapiens OX=9606 GN=HARS1 PE=1 SV=2	1	4	4	4	0	0	0	0	0	0	0	1	0	2	4	3	4	4	3	4	2	4	0	0	0	0	0	0	0	1	0	2	4	3	4	4	3	4	2	4	0	0
O14929	O14929	1	1	1	Histone acetyltransferase type B catalytic subunit	HAT1	sp|O14929|HAT1_HUMAN Histone acetyltransferase type B catalytic subunit OS=Homo sapiens OX=9606 GN=HAT1 PE=1 SV=1	1	1	1	1	1	1	1	0	0	0	0	1	1	0	1	1	1	1	1	1	1	1	1	1	1	0	0	0	0	1	1	0	1	1	1	1	1	1	1	1	1	1
P69905	P69905	14	14	10	Hemoglobin subunit alpha	HBA1	sp|P69905|HBA_HUMAN Hemoglobin subunit alpha OS=Homo sapiens OX=9606 GN=HBA1 PE=1 SV=2	1	14	14	10	10	10	9	9	11	10	10	10	10	10	10	11	11	10	10	10	10	11	10	10	9	9	11	10	10	10	10	10	10	11	11	10	10	10	10	11	7	7
P68871	P68871	20	20	13	Hemoglobin subunit beta;LVV-hemorphin-7;Spinorphin	HBB	sp|P68871|HBB_HUMAN Hemoglobin subunit beta OS=Homo sapiens OX=9606 GN=HBB PE=1 SV=2	1	20	20	13	15	14	15	16	18	14	15	15	12	14	17	18	17	15	16	15	15	17	15	14	15	16	18	14	15	15	12	14	17	18	17	15	16	15	15	17	8	7
P02042	P02042	15	8	8	Hemoglobin subunit delta	HBD	sp|P02042|HBD_HUMAN Hemoglobin subunit delta OS=Homo sapiens OX=9606 GN=HBD PE=1 SV=2	1	15	8	8	10	10	11	13	11	8	11	12	7	12	13	13	13	12	11	11	12	14	3	3	4	6	4	2	4	5	1	5	6	6	6	5	4	4	5	7	3	3
P69891;P69892	P69891;P69892	10;9	9;8	9;8	Hemoglobin subunit gamma-1;Hemoglobin subunit gamma-2	HBG1;HBG2	sp|P69891|HBG1_HUMAN Hemoglobin subunit gamma-1 OS=Homo sapiens OX=9606 GN=HBG1 PE=1 SV=2;sp|P69892|HBG2_HUMAN Hemoglobin subunit gamma-2 OS=Homo sapiens OX=9606 GN=HBG2 PE=1 SV=2	2	10	9	9	3	1	1	3	1	2	2	1	1	9	6	2	7	1	6	2	5	9	2	0	0	2	0	1	1	0	0	8	5	1	6	0	5	1	4	8	2	0
Q9Y450	Q9Y450	2	2	2	HBS1-like protein	HBS1L	sp|Q9Y450|HBS1L_HUMAN HBS1-like protein OS=Homo sapiens OX=9606 GN=HBS1L PE=1 SV=1	1	2	2	2	2	1	1	1	0	0	0	2	1	2	2	1	1	0	1	1	2	2	2	1	1	1	0	0	0	2	1	2	2	1	1	0	1	1	2	2	2	1
P51610	P51610	7	7	7	Host cell factor 1;HCF N-terminal chain 1;HCF N-terminal chain 2;HCF N-terminal chain 3;HCF N-terminal chain 4;HCF N-terminal chain 5;HCF N-terminal chain 6;HCF C-terminal chain 1;HCF C-terminal chain 2;HCF C-terminal chain 3;HCF C-terminal chain 4;HCF C-terminal chain 5;HCF C-terminal chain 6	HCFC1	sp|P51610|HCFC1_HUMAN Host cell factor 1 OS=Homo sapiens OX=9606 GN=HCFC1 PE=1 SV=2	1	7	7	7	1	1	2	4	5	1	4	4	0	5	6	6	7	7	7	6	6	7	1	1	2	4	5	1	4	4	0	5	6	6	7	7	7	6	6	7	1	1
Q13547	Q13547	2	2	2	Histone deacetylase 1	HDAC1	sp|Q13547|HDAC1_HUMAN Histone deacetylase 1 OS=Homo sapiens OX=9606 GN=HDAC1 PE=1 SV=1	1	2	2	2	1	1	0	0	0	0	1	1	0	1	1	1	2	0	0	1	1	1	1	1	0	0	0	0	1	1	0	1	1	1	2	0	0	1	1	1	1	1
Q92769	Q92769	3	3	3	Histone deacetylase 2	HDAC2	sp|Q92769|HDAC2_HUMAN Histone deacetylase 2 OS=Homo sapiens OX=9606 GN=HDAC2 PE=1 SV=2	1	3	3	3	3	1	1	0	0	0	2	1	0	1	3	3	3	2	1	1	2	3	3	1	1	0	0	0	2	1	0	1	3	3	3	2	1	1	2	3	3	1
P51858	P51858	1	1	1	Hepatoma-derived growth factor	HDGF	sp|P51858|HDGF_HUMAN Hepatoma-derived growth factor OS=Homo sapiens OX=9606 GN=HDGF PE=1 SV=1	1	1	1	1	0	0	0	0	0	0	0	0	0	1	1	1	1	0	0	1	1	1	0	0	0	0	0	0	0	0	0	1	1	1	1	0	0	1	1	1	0	0
Q7Z4V5	Q7Z4V5	1	1	1	Hepatoma-derived growth factor-related protein 2	HDGFRP2	sp|Q7Z4V5|HDGR2_HUMAN Hepatoma-derived growth factor-related protein 2 OS=Homo sapiens OX=9606 GN=HDGFL2 PE=1 SV=1	1	1	1	1	1	0	1	1	1	0	0	1	0	0	1	1	1	1	1	0	1	1	1	0	1	1	1	0	0	1	0	0	1	1	1	1	1	0	1	1	1	0
Q9Y3E1	Q9Y3E1	2	2	2	Hepatoma-derived growth factor-related protein 3	HDGFRP3	sp|Q9Y3E1|HDGR3_HUMAN Hepatoma-derived growth factor-related protein 3 OS=Homo sapiens OX=9606 GN=HDGFL3 PE=1 SV=1	1	2	2	2	0	0	0	0	0	0	0	0	0	1	2	1	1	1	0	1	0	1	0	0	0	0	0	0	0	0	0	1	2	1	1	1	0	1	0	1	0	0
Q00341	Q00341	6	6	6	Vigilin	HDLBP	sp|Q00341|VIGLN_HUMAN Vigilin OS=Homo sapiens OX=9606 GN=HDLBP PE=1 SV=2	1	6	6	6	2	1	1	3	1	3	3	2	1	5	6	5	5	6	5	6	5	6	2	1	1	3	1	3	3	2	1	5	6	5	5	6	5	6	5	6	2	1
Q9NRV9	Q9NRV9	2	2	2	Heme-binding protein 1	HEBP1	sp|Q9NRV9|HEBP1_HUMAN Heme-binding protein 1 OS=Homo sapiens OX=9606 GN=HEBP1 PE=1 SV=1	1	2	2	2	0	0	0	0	0	0	1	0	0	2	2	1	1	1	2	2	2	2	0	0	0	0	0	0	1	0	0	2	2	1	1	1	2	2	2	2	0	0
Q9Y5Z4	Q9Y5Z4	3	3	2	Heme-binding protein 2	HEBP2	sp|Q9Y5Z4|HEBP2_HUMAN Heme-binding protein 2 OS=Homo sapiens OX=9606 GN=HEBP2 PE=1 SV=1	1	3	3	2	0	0	0	0	0	0	0	0	0	1	3	2	1	2	2	2	2	3	0	0	0	0	0	0	0	0	0	1	3	2	1	2	2	2	2	3	0	0
Q9ULT8	Q9ULT8	1	1	1	E3 ubiquitin-protein ligase HECTD1	HECTD1	sp|Q9ULT8|HECD1_HUMAN E3 ubiquitin-protein ligase HECTD1 OS=Homo sapiens OX=9606 GN=HECTD1 PE=1 SV=3	1	1	1	1	1	0	1	0	0	1	1	0	0	1	1	1	1	1	1	1	1	1	1	0	1	0	0	1	1	0	0	1	1	1	1	1	1	1	1	1	1	0
Q9BQS7	Q9BQS7	2	2	2	Hephaestin	HEPH	sp|Q9BQS7|HEPH_HUMAN Hephaestin OS=Homo sapiens OX=9606 GN=HEPH PE=1 SV=3	1	2	2	2	1	0	0	1	0	0	1	1	0	0	2	1	2	2	2	2	2	1	1	0	0	1	0	0	1	1	0	0	2	1	2	2	2	2	2	1	1	0
P06865	P06865	3	3	3	Beta-hexosaminidase subunit alpha	HEXA	sp|P06865|HEXA_HUMAN Beta-hexosaminidase subunit alpha OS=Homo sapiens OX=9606 GN=HEXA PE=1 SV=2	1	3	3	3	2	0	2	2	2	0	2	2	1	3	3	3	3	3	3	3	3	3	2	0	2	2	2	0	2	2	1	3	3	3	3	3	3	3	3	3	2	0
P07686	P07686	4	4	4	Beta-hexosaminidase subunit beta;Beta-hexosaminidase subunit beta chain B;Beta-hexosaminidase subunit beta chain A	HEXB	sp|P07686|HEXB_HUMAN Beta-hexosaminidase subunit beta OS=Homo sapiens OX=9606 GN=HEXB PE=1 SV=3	1	4	4	4	1	0	2	1	1	0	1	1	1	2	4	3	4	3	2	2	3	4	1	0	2	1	1	0	1	1	1	2	4	3	4	3	2	2	3	4	1	0
O14964	O14964	2	2	2	Hepatocyte growth factor-regulated tyrosine kinase substrate	HGS	sp|O14964|HGS_HUMAN Hepatocyte growth factor-regulated tyrosine kinase substrate OS=Homo sapiens OX=9606 GN=HGS PE=1 SV=1	1	2	2	2	1	1	1	1	1	1	2	2	1	2	2	2	2	1	2	2	2	2	1	1	1	1	1	1	2	2	1	2	2	2	2	1	2	2	2	2	1	1
P31937	P31937	13	13	13	3-hydroxyisobutyrate dehydrogenase, mitochondrial	HIBADH	sp|P31937|3HIDH_HUMAN 3-hydroxyisobutyrate dehydrogenase, mitochondrial OS=Homo sapiens OX=9606 GN=HIBADH PE=1 SV=2	1	13	13	13	5	1	2	4	4	1	0	0	2	9	10	13	11	11	11	10	11	11	5	1	2	4	4	1	0	0	2	9	10	13	11	11	11	10	11	11	5	1
Q6NVY1	Q6NVY1	7	7	7	3-hydroxyisobutyryl-CoA hydrolase, mitochondrial	HIBCH	sp|Q6NVY1|HIBCH_HUMAN 3-hydroxyisobutyryl-CoA hydrolase, mitochondrial OS=Homo sapiens OX=9606 GN=HIBCH PE=1 SV=2	1	7	7	7	4	1	2	0	1	0	2	0	0	4	5	6	6	5	4	5	6	5	4	1	2	0	1	0	2	0	0	4	5	6	6	5	4	5	6	5	4	1
Q9Y241	Q9Y241	4	4	4	HIG1 domain family member 1A, mitochondrial	HIGD1A	sp|Q9Y241|HIG1A_HUMAN HIG1 domain family member 1A, mitochondrial OS=Homo sapiens OX=9606 GN=HIGD1A PE=1 SV=1	1	4	4	4	2	4	2	2	4	3	4	2	2	2	2	2	2	2	3	2	2	2	2	4	2	2	4	3	4	2	2	2	2	2	2	2	3	2	2	2	2	4
Q9BW72	Q9BW72	3	3	2	HIG1 domain family member 2A, mitochondrial	HIGD2A	sp|Q9BW72|HIG2A_HUMAN HIG1 domain family member 2A, mitochondrial OS=Homo sapiens OX=9606 GN=HIGD2A PE=1 SV=1	1	3	3	2	3	3	3	3	1	1	3	2	2	2	2	3	3	2	3	2	2	1	3	3	3	3	1	1	3	2	2	2	2	3	3	2	3	2	2	1	2	2
P49773	P49773	3	3	3	Histidine triad nucleotide-binding protein 1	HINT1	sp|P49773|HINT1_HUMAN Histidine triad nucleotide-binding protein 1 OS=Homo sapiens OX=9606 GN=HINT1 PE=1 SV=2	1	3	3	3	0	0	0	0	0	0	0	0	0	1	3	2	1	1	1	1	1	3	0	0	0	0	0	0	0	0	0	1	3	2	1	1	1	1	1	3	0	0
Q9BX68	Q9BX68	3	3	3	Histidine triad nucleotide-binding protein 2, mitochondrial	HINT2	sp|Q9BX68|HINT2_HUMAN Histidine triad nucleotide-binding protein 2, mitochondrial OS=Homo sapiens OX=9606 GN=HINT2 PE=1 SV=1	1	3	3	3	1	0	0	0	3	0	2	1	0	2	2	3	3	2	2	2	3	2	1	0	0	0	3	0	2	1	0	2	2	3	3	2	2	2	3	2	1	0
Q9NQE9	Q9NQE9	2	2	2	Histidine triad nucleotide-binding protein 3	HINT3	sp|Q9NQE9|HINT3_HUMAN Histidine triad nucleotide-binding protein 3 OS=Homo sapiens OX=9606 GN=HINT3 PE=1 SV=1	1	2	2	2	1	2	1	2	2	1	2	2	2	2	2	2	2	2	2	2	2	2	1	2	1	2	2	1	2	2	2	2	2	2	2	2	2	2	2	2	1	2
O00291	O00291	9	9	9	Huntingtin-interacting protein 1	HIP1	sp|O00291|HIP1_HUMAN Huntingtin-interacting protein 1 OS=Homo sapiens OX=9606 GN=HIP1 PE=1 SV=5	1	9	9	9	5	1	4	2	1	1	4	3	1	6	8	8	9	8	6	7	8	7	5	1	4	2	1	1	4	3	1	6	8	8	9	8	6	7	8	7	5	1
P16401	P16401	11	6	5	Histone H1.5	HIST1H1B	sp|P16401|H15_HUMAN Histone H1.5 OS=Homo sapiens OX=9606 GN=H1-5 PE=1 SV=3	1	11	6	5	0	0	1	1	0	0	0	1	0	4	2	8	5	5	5	7	3	3	0	0	1	1	0	0	0	0	0	3	2	5	3	2	4	4	3	3	0	0
P16403	P16403	16	3	3	Histone H1.2	HIST1H1C	sp|P16403|H12_HUMAN Histone H1.2 OS=Homo sapiens OX=9606 GN=H1-2 PE=1 SV=2	1	16	3	3	2	1	1	1	1	1	3	2	1	11	9	12	12	11	10	13	9	9	0	0	0	0	0	0	0	0	0	3	3	3	3	3	3	3	3	3	0	0
P16402	P16402	16	3	3	Histone H1.3	HIST1H1D	sp|P16402|H13_HUMAN Histone H1.3 OS=Homo sapiens OX=9606 GN=H1-3 PE=1 SV=2	1	16	3	3	2	1	1	1	1	1	3	2	1	9	7	12	11	9	9	12	7	7	0	0	0	0	0	0	0	0	0	1	1	3	2	1	2	2	1	1	0	0
P10412;Q02539;P22492	P10412;Q02539	16;10;5	16;10;5	3;0;0	Histone H1.4;Histone H1.1	HIST1H1E;HIST1H1A	sp|P10412|H14_HUMAN Histone H1.4 OS=Homo sapiens OX=9606 GN=H1-4 PE=1 SV=2;sp|Q02539|H11_HUMAN Histone H1.1 OS=Homo sapiens OX=9606 GN=H1-1 PE=1 SV=3	3	16	16	3	3	1	1	1	1	1	3	2	1	10	7	12	12	10	10	13	9	9	3	1	1	1	1	1	3	2	1	10	7	12	12	10	10	13	9	9	1	0
Q93077;Q7L7L0;P04908	Q93077;Q7L7L0;P04908	7;7;7	2;2;2	2;2;2	Histone H2A type 1-C;Histone H2A type 3;Histone H2A type 1-B/E	HIST1H2AC;HIST3H2A;HIST1H2AB	sp|Q93077|H2A1C_HUMAN Histone H2A type 1-C OS=Homo sapiens OX=9606 GN=H2AC6 PE=1 SV=3;sp|Q7L7L0|H2A3_HUMAN Histone H2A type 3 OS=Homo sapiens OX=9606 GN=H2AW PE=1 SV=3;sp|P04908|H2A1B_HUMAN Histone H2A type 1-B/E OS=Homo sapiens OX=9606 GN=H2AC4 PE=1 SV=2	3	7	2	2	5	4	5	5	4	5	5	5	4	4	3	6	5	4	5	5	5	4	2	1	2	2	2	2	2	2	1	1	1	2	2	1	2	2	2	1	2	1
Q99878;Q96KK5;P20671;P0C0S8;Q9BTM1	Q99878;Q96KK5;P20671;P0C0S8;Q9BTM1	9;9;9;9;8	9;9;9;9;8	0;0;0;0;0	Histone H2A type 1-J;Histone H2A type 1-H;Histone H2A type 1-D;Histone H2A type 1;Histone H2A.J	HIST1H2AJ;HIST1H2AH;HIST1H2AD;HIST1H2AG;H2AFJ	sp|Q99878|H2A1J_HUMAN Histone H2A type 1-J OS=Homo sapiens OX=9606 GN=H2AC14 PE=1 SV=3;sp|Q96KK5|H2A1H_HUMAN Histone H2A type 1-H OS=Homo sapiens OX=9606 GN=H2AC12 PE=1 SV=3;sp|P20671|H2A1D_HUMAN Histone H2A type 1-D OS=Homo sapiens OX=9606 GN=H2AC7 PE=1 S	5	9	9	0	5	5	5	5	4	5	5	5	4	4	3	7	5	5	5	5	5	5	5	5	5	5	4	5	5	5	4	4	3	7	5	5	5	5	5	5	0	0
Q99879;Q99877;Q93079;Q5QNW6;P62807;P58876;Q99880;Q96A08;A0A2R8Y619	Q99879;Q99877;Q93079;Q5QNW6;P62807;P58876;Q99880;Q96A08	12;12;12;12;12;12;11;6;3	12;12;12;12;12;12;11;6;3	0;0;0;0;0;0;0;0;0	Histone H2B type 1-M;Histone H2B type 1-N;Histone H2B type 1-H;Histone H2B type 2-F;Histone H2B type 1-C/E/F/G/I;Histone H2B type 1-D;Histone H2B type 1-L;Histone H2B type 1-A	HIST1H2BM;HIST1H2BN;HIST1H2BH;HIST2H2BF;HIST1H2BC;HIST1H2BD;HIST1H2BL;HIST1H2BA	sp|Q99879|H2B1M_HUMAN Histone H2B type 1-M OS=Homo sapiens OX=9606 GN=H2BC14 PE=1 SV=3;sp|Q99877|H2B1N_HUMAN Histone H2B type 1-N OS=Homo sapiens OX=9606 GN=H2BC15 PE=1 SV=3;sp|Q93079|H2B1H_HUMAN Histone H2B type 1-H OS=Homo sapiens OX=9606 GN=H2BC9 PE=1 S	9	12	12	0	7	8	9	7	11	10	11	6	5	6	6	9	7	5	4	9	6	5	7	8	9	7	11	10	11	6	5	6	6	9	7	5	4	9	6	5	0	0
P68431	P68431	6	1	1	Histone H3.1	HIST1H3A	sp|P68431|H31_HUMAN Histone H3.1 OS=Homo sapiens OX=9606 GN=H3C1 PE=1 SV=2	1	6	1	1	5	4	5	4	3	4	4	4	2	3	3	6	3	2	3	4	3	2	1	1	1	1	0	1	1	1	0	0	1	1	1	1	1	1	1	1	1	1
P62805	P62805	17	17	17	Histone H4	HIST1H4A	sp|P62805|H4_HUMAN Histone H4 OS=Homo sapiens OX=9606 GN=H4C1 PE=1 SV=2	1	17	17	17	15	16	15	14	16	15	16	13	13	12	12	15	16	12	13	13	12	12	15	16	15	14	16	15	16	13	13	12	12	15	16	12	13	13	12	12	15	16
Q6FI13;Q16777	Q6FI13;Q16777	9;8	1;1	1;1	Histone H2A type 2-A;Histone H2A type 2-C	HIST2H2AA3;HIST2H2AC	sp|Q6FI13|H2A2A_HUMAN Histone H2A type 2-A OS=Homo sapiens OX=9606 GN=H2AC18 PE=1 SV=3;sp|Q16777|H2A2C_HUMAN Histone H2A type 2-C OS=Homo sapiens OX=9606 GN=H2AC20 PE=1 SV=4	2	9	1	1	5	5	5	5	4	5	5	5	4	4	3	7	5	5	5	5	5	5	1	1	1	1	1	1	1	1	1	1	1	1	1	1	1	1	1	1	1	1
Q8IUE6	Q8IUE6	5	4	2	Histone H2A type 2-B	HIST2H2AB	sp|Q8IUE6|H2A2B_HUMAN Histone H2A type 2-B OS=Homo sapiens OX=9606 GN=H2AC21 PE=1 SV=3	1	5	4	2	3	3	3	3	3	3	3	3	2	3	3	4	3	3	3	3	3	3	2	2	2	2	2	2	2	2	1	2	2	3	2	2	2	2	2	2	0	0
Q16778;P33778;P23527;Q8N257	Q16778;P33778;P23527;Q8N257	12;12;12;8	3;3;3;2	0;0;0;0	Histone H2B type 2-E;Histone H2B type 1-B;Histone H2B type 1-O;Histone H2B type 3-B	HIST2H2BE;HIST1H2BB;HIST1H2BO;HIST3H2BB	sp|Q16778|H2B2E_HUMAN Histone H2B type 2-E OS=Homo sapiens OX=9606 GN=H2BC21 PE=1 SV=3;sp|P33778|H2B1B_HUMAN Histone H2B type 1-B OS=Homo sapiens OX=9606 GN=H2BC3 PE=1 SV=2;sp|P23527|H2B1O_HUMAN Histone H2B type 1-O OS=Homo sapiens OX=9606 GN=H2BC17 PE=1 S	4	12	3	0	7	8	9	7	11	10	11	6	5	5	6	9	7	5	4	9	6	5	3	2	3	3	2	2	2	2	2	2	2	3	3	2	2	2	2	2	0	0
Q71DI3	Q71DI3	6	1	1	Histone H3.2	HIST2H3A	sp|Q71DI3|H32_HUMAN Histone H3.2 OS=Homo sapiens OX=9606 GN=H3C15 PE=1 SV=3	1	6	1	1	5	3	5	3	3	3	4	3	2	3	3	5	3	2	3	3	3	1	1	0	1	0	0	0	1	0	0	0	1	0	1	1	1	0	1	0	1	0
P19367;P52789;Q2TB90;P52790	P19367	30;2;2;1	30;2;2;1	30;2;2;1	Hexokinase-1	HK1	sp|P19367|HXK1_HUMAN Hexokinase-1 OS=Homo sapiens OX=9606 GN=HK1 PE=1 SV=3	4	30	30	30	25	21	26	24	23	20	27	24	19	22	23	27	27	25	25	25	25	27	25	21	26	24	23	20	27	24	19	22	23	27	27	25	25	25	25	27	25	21
P04439	P04439	15	11	7	HLA class I histocompatibility antigen, A-3 alpha chain	HLA-A	sp|P04439|HLAA_HUMAN HLA class I histocompatibility antigen, A alpha chain OS=Homo sapiens OX=9606 GN=HLA-A PE=1 SV=2	1	15	11	7	11	5	8	6	8	9	8	5	4	11	7	11	11	8	10	10	8	7	9	3	5	4	6	7	6	3	2	7	3	7	7	4	7	6	4	3	6	1
P01889;P13747	P01889	15;2	15;2	8;0	HLA class I histocompatibility antigen, B-7 alpha chain	HLA-B	sp|P01889|HLAB_HUMAN HLA class I histocompatibility antigen, B alpha chain OS=Homo sapiens OX=9606 GN=HLA-B PE=1 SV=3	2	15	15	8	10	7	11	10	7	7	8	8	7	11	10	14	13	11	10	13	10	12	10	7	11	10	7	7	8	8	7	11	10	14	13	11	10	13	10	12	6	3
P10321	P10321	13	6	6	HLA class I histocompatibility antigen, Cw-7 alpha chain	HLA-C	sp|P10321|HLAC_HUMAN HLA class I histocompatibility antigen, C alpha chain OS=Homo sapiens OX=9606 GN=HLA-C PE=1 SV=3	1	13	6	6	6	8	10	8	8	7	7	8	6	10	11	12	12	12	10	12	11	12	2	4	5	4	4	3	3	4	3	4	5	6	6	6	5	6	5	6	2	4
P01909	P01909	1	1	1	HLA class II histocompatibility antigen, DQ alpha 1 chain	HLA-DQA1	sp|P01909|DQA1_HUMAN HLA class II histocompatibility antigen, DQ alpha 1 chain OS=Homo sapiens OX=9606 GN=HLA-DQA1 PE=1 SV=1	1	1	1	1	0	0	1	0	1	1	1	1	0	0	1	1	0	1	1	1	1	1	0	0	1	0	1	1	1	1	0	0	1	1	0	1	1	1	1	1	0	0
P01920	P01920	2	2	2	HLA class II histocompatibility antigen, DQ beta 1 chain	HLA-DQB1	sp|P01920|DQB1_HUMAN HLA class II histocompatibility antigen, DQ beta 1 chain OS=Homo sapiens OX=9606 GN=HLA-DQB1 PE=1 SV=2	1	2	2	2	0	1	1	1	1	1	1	2	1	0	2	2	1	0	1	2	1	1	0	1	1	1	1	1	1	2	1	0	2	2	1	0	1	2	1	1	0	1
P01903;P01906	P01903	8;1	8;1	8;1	HLA class II histocompatibility antigen, DR alpha chain	HLA-DRA	sp|P01903|DRA_HUMAN HLA class II histocompatibility antigen, DR alpha chain OS=Homo sapiens OX=9606 GN=HLA-DRA PE=1 SV=1	2	8	8	8	6	3	6	3	4	6	6	5	4	4	5	8	6	5	7	7	6	6	6	3	6	3	4	6	6	5	4	4	5	8	6	5	7	7	6	6	6	3
P01911	P01911	10	10	5	HLA class II histocompatibility antigen, DRB1-15 beta chain	HLA-DRB1	sp|P01911|DRB_HUMAN HLA class II histocompatibility antigen, DRB1 beta chain OS=Homo sapiens OX=9606 GN=HLA-DRB1 PE=1 SV=2	1	10	10	5	7	2	5	3	8	6	2	8	5	9	2	7	5	8	5	3	7	8	7	2	5	3	8	6	2	8	5	9	2	7	5	8	5	3	7	8	4	1
P79483	P79483	6	1	1	HLA class II histocompatibility antigen, DR beta 3 chain	HLA-DRB3	sp|P79483|DRB3_HUMAN HLA class II histocompatibility antigen, DR beta 3 chain OS=Homo sapiens OX=9606 GN=HLA-DRB3 PE=1 SV=1	1	6	1	1	1	3	5	4	2	5	3	3	3	4	4	6	4	4	5	3	3	5	0	0	1	0	0	0	0	0	1	0	1	1	1	0	0	0	0	1	0	0
P13762	P13762	3	3	3	HLA class II histocompatibility antigen, DR beta 4 chain	HLA-DRB4	sp|P13762|DRB4_HUMAN HLA class II histocompatibility antigen, DR beta 4 chain OS=Homo sapiens OX=9606 GN=HLA-DRB4 PE=1 SV=2	1	3	3	3	0	0	0	1	3	3	3	2	0	0	1	1	1	2	2	3	2	3	0	0	0	1	3	3	3	2	0	0	1	1	1	2	2	3	2	3	0	0
Q30154	Q30154	7	5	2	HLA class II histocompatibility antigen, DR beta 5 chain	HLA-DRB5	sp|Q30154|DRB5_HUMAN HLA class II histocompatibility antigen, DR beta 5 chain OS=Homo sapiens OX=9606 GN=HLA-DRB5 PE=1 SV=1	1	7	5	2	1	2	5	4	2	6	5	4	3	4	2	5	4	4	5	4	4	4	0	2	3	3	0	5	4	2	1	2	2	3	2	2	3	3	2	2	0	0
P17693	P17693	2	1	1	HLA class I histocompatibility antigen, alpha chain G	HLA-G	sp|P17693|HLAG_HUMAN HLA class I histocompatibility antigen, alpha chain G OS=Homo sapiens OX=9606 GN=HLA-G PE=1 SV=1	1	2	1	1	2	1	2	1	1	1	1	2	1	2	2	2	1	2	2	2	2	2	1	0	1	0	0	0	0	1	0	1	1	1	0	1	1	1	1	1	1	0
P01893;P30511	P01893	9;2	1;0	1;0	Putative HLA class I histocompatibility antigen, alpha chain H	HLA-H	sp|P01893|HLAH_HUMAN Putative HLA class I histocompatibility antigen, alpha chain H OS=Homo sapiens OX=9606 GN=HLA-H PE=5 SV=3	2	9	1	1	5	5	5	5	5	4	5	5	3	9	7	7	9	7	7	7	7	7	0	1	0	0	0	0	0	1	0	1	1	1	1	1	1	1	1	1	0	1
Q8TCT9	Q8TCT9	2	2	2	Minor histocompatibility antigen H13	HM13	sp|Q8TCT9|HM13_HUMAN Minor histocompatibility antigen H13 OS=Homo sapiens OX=9606 GN=HM13 PE=1 SV=1	1	2	2	2	1	2	2	0	0	0	1	1	1	2	2	2	2	2	2	2	2	2	1	2	2	0	0	0	1	1	1	2	2	2	2	2	2	2	2	2	1	2
P08397	P08397	1	1	1	Porphobilinogen deaminase	HMBS	sp|P08397|HEM3_HUMAN Porphobilinogen deaminase OS=Homo sapiens OX=9606 GN=HMBS PE=1 SV=2	1	1	1	1	0	0	0	0	0	0	0	0	0	0	1	1	1	1	0	0	1	1	0	0	0	0	0	0	0	0	0	0	1	1	1	1	0	0	1	1	0	0
Q8NDA2	Q8NDA2	130	130	130	Hemicentin-2	HMCN2	sp|Q8NDA2|HMCN2_HUMAN Hemicentin-2 OS=Homo sapiens OX=9606 GN=HMCN2 PE=2 SV=3	1	130	130	130	102	89	69	89	95	92	95	83	77	107	98	102	101	111	103	106	106	102	102	89	69	89	95	92	95	83	77	107	98	102	101	111	103	106	106	102	102	89
P09429;B2RPK0	P09429	5;2	5;2	4;1	High mobility group protein B1	HMGB1	sp|P09429|HMGB1_HUMAN High mobility group protein B1 OS=Homo sapiens OX=9606 GN=HMGB1 PE=1 SV=3	2	5	5	4	3	1	1	0	0	0	0	0	0	3	5	1	3	4	4	3	4	5	3	1	1	0	0	0	0	0	0	3	5	1	3	4	4	3	4	5	2	0
P26583	P26583	2	1	1	High mobility group protein B2	HMGB2	sp|P26583|HMGB2_HUMAN High mobility group protein B2 OS=Homo sapiens OX=9606 GN=HMGB2 PE=1 SV=2	1	2	1	1	1	1	1	0	0	0	0	0	0	1	2	1	1	1	1	1	1	2	0	0	0	0	0	0	0	0	0	0	1	0	0	0	0	0	0	1	0	0
P35914	P35914	5	5	5	Hydroxymethylglutaryl-CoA lyase, mitochondrial	HMGCL	sp|P35914|HMGCL_HUMAN Hydroxymethylglutaryl-CoA lyase, mitochondrial OS=Homo sapiens OX=9606 GN=HMGCL PE=1 SV=2	1	5	5	5	4	2	4	4	2	3	2	3	3	5	4	4	4	4	4	3	4	3	4	2	4	4	2	3	2	3	3	5	4	4	4	4	4	3	4	3	4	2
P05204;Q15651	P05204;Q15651	1;1	1;1	1;1	Non-histone chromosomal protein HMG-17;High mobility group nucleosome-binding domain-containing protein 3	HMGN2;HMGN3	sp|P05204|HMGN2_HUMAN Non-histone chromosomal protein HMG-17 OS=Homo sapiens OX=9606 GN=HMGN2 PE=1 SV=3;sp|Q15651|HMGN3_HUMAN High mobility group nucleosome-binding domain-containing protein 3 OS=Homo sapiens OX=9606 GN=HMGN3 PE=1 SV=2	2	1	1	1	0	0	0	0	0	0	0	0	0	1	1	1	1	1	1	1	1	1	0	0	0	0	0	0	0	0	0	1	1	1	1	1	1	1	1	1	0	0
P30519	P30519	5	5	5	Heme oxygenase 2	HMOX2	sp|P30519|HMOX2_HUMAN Heme oxygenase 2 OS=Homo sapiens OX=9606 GN=HMOX2 PE=1 SV=2	1	5	5	5	1	0	0	1	1	1	2	1	1	3	4	3	5	5	4	5	5	5	1	0	0	1	1	1	2	1	1	3	4	3	5	5	4	5	5	5	1	0
P50135	P50135	3	3	3	Histamine N-methyltransferase	HNMT	sp|P50135|HNMT_HUMAN Histamine N-methyltransferase OS=Homo sapiens OX=9606 GN=HNMT PE=1 SV=1	1	3	3	3	1	0	0	0	0	0	0	1	0	0	3	1	2	1	2	1	2	3	1	0	0	0	0	0	0	1	0	0	3	1	2	1	2	1	2	3	1	0
Q13151	Q13151	5	5	5	Heterogeneous nuclear ribonucleoprotein A0	HNRNPA0	sp|Q13151|ROA0_HUMAN Heterogeneous nuclear ribonucleoprotein A0 OS=Homo sapiens OX=9606 GN=HNRNPA0 PE=1 SV=1	1	5	5	5	3	2	2	2	2	2	2	1	1	3	4	4	4	3	4	2	4	3	3	2	2	2	2	2	2	1	1	3	4	4	4	3	4	2	4	3	3	2
P09651;Q32P51	P09651;Q32P51	12;8	12;8	12;8	Heterogeneous nuclear ribonucleoprotein A1;Heterogeneous nuclear ribonucleoprotein A1, N-terminally processed;Heterogeneous nuclear ribonucleoprotein A1-like 2	HNRNPA1;HNRNPA1L2	sp|P09651|ROA1_HUMAN Heterogeneous nuclear ribonucleoprotein A1 OS=Homo sapiens OX=9606 GN=HNRNPA1 PE=1 SV=5;sp|Q32P51|RA1L2_HUMAN Heterogeneous nuclear ribonucleoprotein A1-like 2 OS=Homo sapiens OX=9606 GN=HNRNPA1L2 PE=2 SV=2	2	12	12	12	7	3	3	4	3	4	2	3	2	7	10	9	11	8	7	6	10	10	7	3	3	4	3	4	2	3	2	7	10	9	11	8	7	6	10	10	7	3
P22626	P22626	12	12	12	Heterogeneous nuclear ribonucleoproteins A2/B1	HNRNPA2B1	sp|P22626|ROA2_HUMAN Heterogeneous nuclear ribonucleoproteins A2/B1 OS=Homo sapiens OX=9606 GN=HNRNPA2B1 PE=1 SV=2	1	12	12	12	4	5	4	2	3	3	2	3	2	6	10	11	12	10	9	10	10	10	4	5	4	2	3	3	2	3	2	6	10	11	12	10	9	10	10	10	4	5
P51991	P51991	13	13	13	Heterogeneous nuclear ribonucleoprotein A3	HNRNPA3	sp|P51991|ROA3_HUMAN Heterogeneous nuclear ribonucleoprotein A3 OS=Homo sapiens OX=9606 GN=HNRNPA3 PE=1 SV=2	1	13	13	13	9	7	4	1	4	6	2	4	4	10	12	11	11	9	10	11	11	12	9	7	4	1	4	6	2	4	4	10	12	11	11	9	10	11	11	12	9	7
Q99729	Q99729	2	2	2	Heterogeneous nuclear ribonucleoprotein A/B	HNRNPAB	sp|Q99729|ROAA_HUMAN Heterogeneous nuclear ribonucleoprotein A/B OS=Homo sapiens OX=9606 GN=HNRNPAB PE=1 SV=2	1	2	2	2	0	0	0	0	0	0	0	0	0	2	2	2	2	2	2	2	2	2	0	0	0	0	0	0	0	0	0	2	2	2	2	2	2	2	2	2	0	0
P07910;P0DMR1;O60812;B7ZW38;B2RXH8	P07910;P0DMR1;O60812;B7ZW38;B2RXH8	8;4;4;4;4	8;4;4;4;4	8;4;4;4;4	Heterogeneous nuclear ribonucleoproteins C1/C2;Heterogeneous nuclear ribonucleoprotein C-like 4;Heterogeneous nuclear ribonucleoprotein C-like 1;Heterogeneous nuclear ribonucleoprotein C-like 3;Heterogeneous nuclear ribonucleoprotein C-like 2	HNRNPC;HNRNPCL4;HNRNPCL1;HNRNPCL3;HNRNPCL2	sp|P07910|HNRPC_HUMAN Heterogeneous nuclear ribonucleoproteins C1/C2 OS=Homo sapiens OX=9606 GN=HNRNPC PE=1 SV=4;sp|P0DMR1|HNRC4_HUMAN Heterogeneous nuclear ribonucleoprotein C-like 4 OS=Homo sapiens OX=9606 GN=HNRNPCL4 PE=3 SV=1;sp|O60812|HNRC1_HUMAN Hete	5	8	8	8	5	3	5	5	5	4	4	5	2	7	7	7	8	8	7	8	7	7	5	3	5	5	5	4	4	5	2	7	7	7	8	8	7	8	7	7	5	3
Q14103	Q14103	10	10	10	Heterogeneous nuclear ribonucleoprotein D0	HNRNPD	sp|Q14103|HNRPD_HUMAN Heterogeneous nuclear ribonucleoprotein D0 OS=Homo sapiens OX=9606 GN=HNRNPD PE=1 SV=1	1	10	10	10	4	2	2	3	2	3	2	3	2	6	8	9	10	7	6	6	8	9	4	2	2	3	2	3	2	3	2	6	8	9	10	7	6	6	8	9	4	2
O14979	O14979	4	4	4	Heterogeneous nuclear ribonucleoprotein D-like	HNRNPDL	sp|O14979|HNRDL_HUMAN Heterogeneous nuclear ribonucleoprotein D-like OS=Homo sapiens OX=9606 GN=HNRNPDL PE=1 SV=3	1	4	4	4	3	0	2	2	1	1	0	1	0	3	3	3	3	1	2	3	3	3	3	0	2	2	1	1	0	1	0	3	3	3	3	1	2	3	3	3	3	0
P52597	P52597	4	2	2	Heterogeneous nuclear ribonucleoprotein F;Heterogeneous nuclear ribonucleoprotein F, N-terminally processed	HNRNPF	sp|P52597|HNRPF_HUMAN Heterogeneous nuclear ribonucleoprotein F OS=Homo sapiens OX=9606 GN=HNRNPF PE=1 SV=3	1	4	2	2	3	2	3	1	2	2	2	2	2	2	4	4	3	3	3	3	3	3	1	1	1	0	1	1	1	1	1	1	2	2	2	2	2	2	2	2	1	1
P31943	P31943	10	10	5	Heterogeneous nuclear ribonucleoprotein H;Heterogeneous nuclear ribonucleoprotein H, N-terminally processed	HNRNPH1	sp|P31943|HNRH1_HUMAN Heterogeneous nuclear ribonucleoprotein H OS=Homo sapiens OX=9606 GN=HNRNPH1 PE=1 SV=4	1	10	10	5	5	2	5	6	5	3	5	6	3	7	10	10	9	9	9	9	9	9	5	2	5	6	5	3	5	6	3	7	10	10	9	9	9	9	9	9	1	0
P55795	P55795	6	2	2	Heterogeneous nuclear ribonucleoprotein H2	HNRNPH2	sp|P55795|HNRH2_HUMAN Heterogeneous nuclear ribonucleoprotein H2 OS=Homo sapiens OX=9606 GN=HNRNPH2 PE=1 SV=1	1	6	2	2	5	3	5	4	3	3	4	4	2	5	6	6	5	5	5	5	5	5	2	2	2	2	1	1	2	2	1	2	2	2	2	2	2	2	2	2	2	2
P31942	P31942	3	3	3	Heterogeneous nuclear ribonucleoprotein H3	HNRNPH3	sp|P31942|HNRH3_HUMAN Heterogeneous nuclear ribonucleoprotein H3 OS=Homo sapiens OX=9606 GN=HNRNPH3 PE=1 SV=2	1	3	3	3	2	2	2	2	2	2	2	2	1	3	3	3	3	3	3	3	3	3	2	2	2	2	2	2	2	2	1	3	3	3	3	3	3	3	3	3	2	2
P61978	P61978	14	14	14	Heterogeneous nuclear ribonucleoprotein K	HNRNPK	sp|P61978|HNRPK_HUMAN Heterogeneous nuclear ribonucleoprotein K OS=Homo sapiens OX=9606 GN=HNRNPK PE=1 SV=1	1	14	14	14	12	11	9	8	10	12	10	11	7	11	13	13	14	10	13	12	12	13	12	11	9	8	10	12	10	11	7	11	13	13	14	10	13	12	12	13	12	11
P14866	P14866	12	12	12	Heterogeneous nuclear ribonucleoprotein L	HNRNPL	sp|P14866|HNRPL_HUMAN Heterogeneous nuclear ribonucleoprotein L OS=Homo sapiens OX=9606 GN=HNRNPL PE=1 SV=2	1	12	12	12	5	2	1	4	4	4	4	1	0	7	8	12	12	7	7	7	7	10	5	2	1	4	4	4	4	1	0	7	8	12	12	7	7	7	7	10	5	2
P52272	P52272	15	15	14	Heterogeneous nuclear ribonucleoprotein M	HNRNPM	sp|P52272|HNRPM_HUMAN Heterogeneous nuclear ribonucleoprotein M OS=Homo sapiens OX=9606 GN=HNRNPM PE=1 SV=3	1	15	15	14	8	10	11	11	12	10	13	11	8	10	12	14	14	13	12	14	13	14	8	10	11	11	12	10	13	11	8	10	12	14	14	13	12	14	13	14	8	10
O43390	O43390	12	9	9	Heterogeneous nuclear ribonucleoprotein R	HNRNPR	sp|O43390|HNRPR_HUMAN Heterogeneous nuclear ribonucleoprotein R OS=Homo sapiens OX=9606 GN=HNRNPR PE=1 SV=1	1	12	9	9	4	1	2	3	3	2	4	2	1	7	10	12	11	8	7	8	9	7	3	1	1	2	3	1	3	1	1	6	8	9	8	6	5	6	7	5	3	1
Q00839	Q00839	14	14	14	Heterogeneous nuclear ribonucleoprotein U	HNRNPU	sp|Q00839|HNRPU_HUMAN Heterogeneous nuclear ribonucleoprotein U OS=Homo sapiens OX=9606 GN=HNRNPU PE=1 SV=6	1	14	14	14	10	5	11	9	6	6	7	5	5	10	8	14	12	8	8	8	7	8	10	5	11	9	6	6	7	5	5	10	8	14	12	8	8	8	7	8	10	5
Q9BUJ2	Q9BUJ2	4	4	4	Heterogeneous nuclear ribonucleoprotein U-like protein 1	HNRNPUL1	sp|Q9BUJ2|HNRL1_HUMAN Heterogeneous nuclear ribonucleoprotein U-like protein 1 OS=Homo sapiens OX=9606 GN=HNRNPUL1 PE=1 SV=2	1	4	4	4	3	2	3	3	2	1	3	3	1	4	4	4	4	3	3	3	4	4	3	2	3	3	2	1	3	3	1	4	4	4	4	3	3	3	4	4	3	2
Q1KMD3	Q1KMD3	10	10	10	Heterogeneous nuclear ribonucleoprotein U-like protein 2	HNRNPUL2	sp|Q1KMD3|HNRL2_HUMAN Heterogeneous nuclear ribonucleoprotein U-like protein 2 OS=Homo sapiens OX=9606 GN=HNRNPUL2 PE=1 SV=1	1	10	10	10	3	2	4	3	3	2	6	6	2	7	5	9	9	7	6	8	7	7	3	2	4	3	3	2	6	6	2	7	5	9	9	7	6	8	7	7	3	2
Q86VS8	Q86VS8	7	7	7	Protein Hook homolog 3	HOOK3	sp|Q86VS8|HOOK3_HUMAN Protein Hook homolog 3 OS=Homo sapiens OX=9606 GN=HOOK3 PE=1 SV=2	1	7	7	7	2	2	3	3	5	2	5	5	0	5	3	3	7	5	6	6	5	7	2	2	3	3	5	2	5	5	0	5	3	3	7	5	6	6	5	7	2	2
P00738;P00739	P00738	16;7	16;7	16;7	Haptoglobin;Haptoglobin alpha chain;Haptoglobin beta chain	HP	sp|P00738|HPT_HUMAN Haptoglobin OS=Homo sapiens OX=9606 GN=HP PE=1 SV=1	2	16	16	16	3	4	3	0	7	1	8	2	0	13	15	13	11	13	14	16	13	14	3	4	3	0	7	1	8	2	0	13	15	13	11	13	14	16	13	14	3	4
Q5SSJ5	Q5SSJ5	19	19	19	Heterochromatin protein 1-binding protein 3	HP1BP3	sp|Q5SSJ5|HP1B3_HUMAN Heterochromatin protein 1-binding protein 3 OS=Homo sapiens OX=9606 GN=HP1BP3 PE=1 SV=1	1	19	19	19	6	9	10	14	8	7	14	10	3	17	16	18	18	16	18	17	18	16	6	9	10	14	8	7	14	10	3	17	16	18	18	16	18	17	18	16	6	9
P00492	P00492	3	3	3	Hypoxanthine-guanine phosphoribosyltransferase	HPRT1	sp|P00492|HPRT_HUMAN Hypoxanthine-guanine phosphoribosyltransferase OS=Homo sapiens OX=9606 GN=HPRT1 PE=1 SV=2	1	3	3	3	0	0	0	0	0	0	0	1	0	3	3	2	3	3	3	3	3	3	0	0	0	0	0	0	0	1	0	3	3	2	3	3	3	3	3	3	0	0
P02790	P02790	7	7	7	Hemopexin	HPX	sp|P02790|HEMO_HUMAN Hemopexin OS=Homo sapiens OX=9606 GN=HPX PE=1 SV=2	1	7	7	7	2	0	1	2	2	1	1	1	2	5	7	5	6	6	6	6	6	7	2	0	1	2	2	1	1	1	2	5	7	5	6	6	6	6	6	7	2	0
P01112;P01116;P01111	P01112;P01116;P01111	3;3;2	3;3;2	3;3;2	GTPase HRas;GTPase HRas, N-terminally processed;GTPase KRas;GTPase KRas, N-terminally processed;GTPase NRas	HRAS;KRAS;NRAS	sp|P01112|RASH_HUMAN GTPase HRas OS=Homo sapiens OX=9606 GN=HRAS PE=1 SV=1;sp|P01116|RASK_HUMAN GTPase KRas OS=Homo sapiens OX=9606 GN=KRAS PE=1 SV=1;sp|P01111|RASN_HUMAN GTPase NRas OS=Homo sapiens OX=9606 GN=NRAS PE=1 SV=1	3	3	3	3	2	1	1	3	2	3	3	2	1	1	2	3	2	2	2	2	2	2	2	1	1	3	2	3	3	2	1	1	2	3	2	2	2	2	2	2	2	1
P04196	P04196	9	9	9	Histidine-rich glycoprotein	HRG	sp|P04196|HRG_HUMAN Histidine-rich glycoprotein OS=Homo sapiens OX=9606 GN=HRG PE=1 SV=1	1	9	9	9	4	3	1	2	3	0	1	2	0	8	8	8	8	7	8	6	8	7	4	3	1	2	3	0	1	2	0	8	8	8	8	7	8	6	8	7	4	3
Q53T59	Q53T59	1	1	1	HCLS1-binding protein 3	HS1BP3	sp|Q53T59|H1BP3_HUMAN HCLS1-binding protein 3 OS=Homo sapiens OX=9606 GN=HS1BP3 PE=1 SV=1	1	1	1	1	0	0	0	1	0	0	0	0	0	0	1	0	1	0	1	0	1	1	0	0	0	1	0	0	0	0	0	0	1	0	1	0	1	0	1	1	0	0
Q99714	Q99714	17	17	17	3-hydroxyacyl-CoA dehydrogenase type-2	HSD17B10	sp|Q99714|HCD2_HUMAN 3-hydroxyacyl-CoA dehydrogenase type-2 OS=Homo sapiens OX=9606 GN=HSD17B10 PE=1 SV=3	1	17	17	17	14	14	15	14	14	15	16	16	13	15	15	15	16	14	14	15	16	15	14	14	15	14	14	15	16	16	13	15	15	15	16	14	14	15	16	15	14	14
Q8NBQ5	Q8NBQ5	8	8	8	Estradiol 17-beta-dehydrogenase 11	HSD17B11	sp|Q8NBQ5|DHB11_HUMAN Estradiol 17-beta-dehydrogenase 11 OS=Homo sapiens OX=9606 GN=HSD17B11 PE=1 SV=3	1	8	8	8	6	5	8	6	5	5	7	7	6	6	7	8	7	6	6	7	7	7	6	5	8	6	5	5	7	7	6	6	7	8	7	6	6	7	7	7	6	5
Q53GQ0	Q53GQ0	13	13	13	Very-long-chain 3-oxoacyl-CoA reductase	HSD17B12	sp|Q53GQ0|DHB12_HUMAN Very-long-chain 3-oxoacyl-CoA reductase OS=Homo sapiens OX=9606 GN=HSD17B12 PE=1 SV=2	1	13	13	13	11	10	11	9	9	10	11	11	7	9	9	13	12	12	12	12	12	11	11	10	11	9	9	10	11	11	7	9	9	13	12	12	12	12	12	11	11	10
P51659	P51659	18	18	18	Peroxisomal multifunctional enzyme type 2;(3R)-hydroxyacyl-CoA dehydrogenase;Enoyl-CoA hydratase 2	HSD17B4	sp|P51659|DHB4_HUMAN Peroxisomal multifunctional enzyme type 2 OS=Homo sapiens OX=9606 GN=HSD17B4 PE=1 SV=3	1	18	18	18	10	5	10	9	8	8	4	7	3	11	13	14	17	14	17	16	16	15	10	5	10	9	8	8	4	7	3	11	13	14	17	14	17	16	16	15	10	5
O14756;O75452	O14756	9;2	9;2	9;2	17-beta-hydroxysteroid dehydrogenase type 6	HSD17B6	sp|O14756|H17B6_HUMAN 17-beta-hydroxysteroid dehydrogenase type 6 OS=Homo sapiens OX=9606 GN=HSD17B6 PE=1 SV=1	2	9	9	9	9	7	9	5	5	5	6	8	7	8	4	8	6	6	7	7	9	8	9	7	9	5	5	5	6	8	7	8	4	8	6	6	7	7	9	8	9	7
Q92506	Q92506	4	4	4	Estradiol 17-beta-dehydrogenase 8	HSD17B8	sp|Q92506|DHB8_HUMAN Estradiol 17-beta-dehydrogenase 8 OS=Homo sapiens OX=9606 GN=HSD17B8 PE=1 SV=2	1	4	4	4	1	0	2	1	3	2	3	2	1	4	4	4	4	4	3	4	4	4	1	0	2	1	3	2	3	2	1	4	4	4	4	4	3	4	4	4	1	0
Q3SXM5	Q3SXM5	2	2	2	Inactive hydroxysteroid dehydrogenase-like protein 1	HSDL1	sp|Q3SXM5|HSDL1_HUMAN Inactive hydroxysteroid dehydrogenase-like protein 1 OS=Homo sapiens OX=9606 GN=HSDL1 PE=1 SV=3	1	2	2	2	1	0	1	1	1	0	0	1	1	1	2	2	2	1	2	1	2	1	1	0	1	1	1	0	0	1	1	1	2	2	2	1	2	1	2	1	1	0
Q6YN16	Q6YN16	9	9	9	Hydroxysteroid dehydrogenase-like protein 2	HSDL2	sp|Q6YN16|HSDL2_HUMAN Hydroxysteroid dehydrogenase-like protein 2 OS=Homo sapiens OX=9606 GN=HSDL2 PE=1 SV=1	1	9	9	9	9	8	7	6	5	7	7	9	7	7	8	8	8	8	7	8	7	8	9	8	7	6	5	7	7	9	7	7	8	8	8	8	7	8	7	8	9	8
P07900;Q14568;Q58FG0;Q58FF6	P07900	20;3;2;2	13;1;2;0	13;1;2;0	Heat shock protein HSP 90-alpha	HSP90AA1	sp|P07900|HS90A_HUMAN Heat shock protein HSP 90-alpha OS=Homo sapiens OX=9606 GN=HSP90AA1 PE=1 SV=5	4	20	13	13	14	9	10	12	10	8	13	15	11	15	18	17	19	18	18	19	18	19	10	5	5	7	4	4	7	9	6	9	12	11	13	11	12	12	12	12	10	5
P08238;Q58FF7	P08238	21;6	19;6	12;3	Heat shock protein HSP 90-beta	HSP90AB1	sp|P08238|HS90B_HUMAN Heat shock protein HSP 90-beta OS=Homo sapiens OX=9606 GN=HSP90AB1 PE=1 SV=4	2	21	19	12	16	11	14	11	15	11	15	14	10	15	18	17	18	17	16	19	17	19	14	9	12	9	13	9	13	12	8	13	16	15	16	15	14	17	15	17	10	5
Q58FF8	Q58FF8	4	1	1	Putative heat shock protein HSP 90-beta 2	HSP90AB2P	sp|Q58FF8|H90B2_HUMAN Putative heat shock protein HSP 90-beta 2 OS=Homo sapiens OX=9606 GN=HSP90AB2P PE=1 SV=2	1	4	1	1	3	2	2	2	3	2	4	4	2	4	3	4	4	4	4	4	4	4	1	0	0	0	0	0	1	1	0	1	1	1	1	1	1	1	1	1	1	0
P14625;Q58FF3	P14625	35;1	35;1	33;1	Endoplasmin	HSP90B1	sp|P14625|ENPL_HUMAN Endoplasmin OS=Homo sapiens OX=9606 GN=HSP90B1 PE=1 SV=1	2	35	35	33	26	15	18	15	17	15	18	19	15	26	29	31	34	28	29	31	29	30	26	15	18	15	17	15	18	19	15	26	29	31	34	28	29	31	29	30	24	13
O43301	O43301	9	9	8	Heat shock 70 kDa protein 12A	HSPA12A	sp|O43301|HS12A_HUMAN Heat shock 70 kDa protein 12A OS=Homo sapiens OX=9606 GN=HSPA12A PE=1 SV=2	1	9	9	8	4	2	4	5	2	3	7	6	3	7	6	8	9	9	8	9	9	8	4	2	4	5	2	3	7	6	3	7	6	8	9	9	8	9	9	8	3	2
Q96MM6	Q96MM6	9	8	8	Heat shock 70 kDa protein 12B	HSPA12B	sp|Q96MM6|HS12B_HUMAN Heat shock 70 kDa protein 12B OS=Homo sapiens OX=9606 GN=HSPA12B PE=1 SV=2	1	9	8	8	8	2	7	5	3	2	6	5	5	6	6	7	6	6	5	6	6	7	7	2	6	4	2	1	5	4	4	5	5	6	5	5	4	5	5	6	7	2
P0DMV9;P0DMV8	P0DMV9;P0DMV8	42;42	42;42	28;28	Heat shock 70 kDa protein 1B;Heat shock 70 kDa protein 1A	HSPA1B;HSPA1A	sp|P0DMV9|HS71B_HUMAN Heat shock 70 kDa protein 1B OS=Homo sapiens OX=9606 GN=HSPA1B PE=1 SV=1;sp|P0DMV8|HS71A_HUMAN Heat shock 70 kDa protein 1A OS=Homo sapiens OX=9606 GN=HSPA1A PE=1 SV=1	2	42	42	28	30	21	26	31	28	26	29	31	20	29	33	39	37	32	33	36	34	32	30	21	26	31	28	26	29	31	20	29	33	39	37	32	33	36	34	32	20	13
P54652	P54652	29	19	19	Heat shock-related 70 kDa protein 2	HSPA2	sp|P54652|HSP72_HUMAN Heat shock-related 70 kDa protein 2 OS=Homo sapiens OX=9606 GN=HSPA2 PE=1 SV=1	1	29	19	19	19	17	17	20	16	15	22	21	17	20	23	25	21	19	19	23	23	22	10	8	8	10	8	7	14	12	8	10	14	15	11	12	10	14	14	12	10	8
P34932;O95757	P34932	14;2	14;2	13;1	Heat shock 70 kDa protein 4	HSPA4	sp|P34932|HSP74_HUMAN Heat shock 70 kDa protein 4 OS=Homo sapiens OX=9606 GN=HSPA4 PE=1 SV=4	2	14	14	13	5	0	1	2	1	3	3	5	4	11	11	10	13	12	12	13	11	13	5	0	1	2	1	3	3	5	4	11	11	10	13	12	12	13	11	13	4	0
P11021	P11021	36	36	35	78 kDa glucose-regulated protein	HSPA5	sp|P11021|BIP_HUMAN Endoplasmic reticulum chaperone BiP OS=Homo sapiens OX=9606 GN=HSPA5 PE=1 SV=2	1	36	36	35	24	12	12	14	18	12	17	13	14	29	26	33	32	30	32	32	33	32	24	12	12	14	18	12	17	13	14	29	26	33	32	30	32	32	33	32	23	11
P17066;P48741	P17066;P48741	10;6	2;2	2;2	Heat shock 70 kDa protein 6;Putative heat shock 70 kDa protein 7	HSPA6;HSPA7	sp|P17066|HSP76_HUMAN Heat shock 70 kDa protein 6 OS=Homo sapiens OX=9606 GN=HSPA6 PE=1 SV=2;sp|P48741|HSP77_HUMAN Putative heat shock 70 kDa protein 7 OS=Homo sapiens OX=9606 GN=HSPA7 PE=5 SV=2	2	10	2	2	8	7	8	8	7	7	7	8	7	8	8	8	8	6	8	8	8	8	1	1	1	1	1	1	1	1	1	1	1	1	1	1	1	1	1	1	1	1
P11142	P11142	34	31	24	Heat shock cognate 71 kDa protein	HSPA8	sp|P11142|HSP7C_HUMAN Heat shock cognate 71 kDa protein OS=Homo sapiens OX=9606 GN=HSPA8 PE=1 SV=1	1	34	31	24	24	21	21	24	23	21	25	24	19	26	29	33	31	25	29	27	29	30	21	18	18	21	20	18	23	21	16	23	26	30	28	22	26	24	26	27	15	12
P38646	P38646	28	28	28	Stress-70 protein, mitochondrial	HSPA9	sp|P38646|GRP75_HUMAN Stress-70 protein, mitochondrial OS=Homo sapiens OX=9606 GN=HSPA9 PE=1 SV=2	1	28	28	28	22	20	25	20	20	20	22	24	22	21	21	24	24	23	22	22	23	22	22	20	25	20	20	20	22	24	22	21	21	24	24	23	22	22	23	22	22	20
P04792	P04792	20	20	20	Heat shock protein beta-1	HSPB1	sp|P04792|HSPB1_HUMAN Heat shock protein beta-1 OS=Homo sapiens OX=9606 GN=HSPB1 PE=1 SV=2	1	20	20	20	13	14	14	17	15	16	14	17	14	16	18	16	19	14	16	12	18	16	13	14	14	17	15	16	14	17	14	16	18	16	19	14	16	12	18	16	13	14
Q16082	Q16082	2	2	2	Heat shock protein beta-2	HSPB2	sp|Q16082|HSPB2_HUMAN Heat shock protein beta-2 OS=Homo sapiens OX=9606 GN=HSPB2 PE=1 SV=2	1	2	2	2	0	0	0	0	0	0	1	2	0	1	2	1	1	1	2	0	2	2	0	0	0	0	0	0	1	2	0	1	2	1	1	1	2	0	2	2	0	0
O14558	O14558	10	10	9	Heat shock protein beta-6	HSPB6	sp|O14558|HSPB6_HUMAN Heat shock protein beta-6 OS=Homo sapiens OX=9606 GN=HSPB6 PE=1 SV=2	1	10	10	9	8	6	7	6	5	5	6	6	5	8	7	7	8	6	6	5	8	8	8	6	7	6	5	5	6	6	5	8	7	7	8	6	6	5	8	8	8	6
Q9UBY9	Q9UBY9	6	6	6	Heat shock protein beta-7	HSPB7	sp|Q9UBY9|HSPB7_HUMAN Heat shock protein beta-7 OS=Homo sapiens OX=9606 GN=HSPB7 PE=1 SV=1	1	6	6	6	1	3	0	2	3	0	2	2	3	5	6	5	6	4	6	3	6	6	1	3	0	2	3	0	2	2	3	5	6	5	6	4	6	3	6	6	1	3
Q9UJY1	Q9UJY1	2	2	2	Heat shock protein beta-8	HSPB8	sp|Q9UJY1|HSPB8_HUMAN Heat shock protein beta-8 OS=Homo sapiens OX=9606 GN=HSPB8 PE=1 SV=1	1	2	2	2	1	1	1	1	0	1	2	1	0	1	2	2	2	1	2	2	2	2	1	1	1	1	0	1	2	1	0	1	2	2	2	1	2	2	2	2	1	1
Q9NZL4	Q9NZL4	1	1	1	Hsp70-binding protein 1	HSPBP1	sp|Q9NZL4|HPBP1_HUMAN Hsp70-binding protein 1 OS=Homo sapiens OX=9606 GN=HSPBP1 PE=1 SV=2	1	1	1	1	0	0	0	0	0	0	0	0	0	1	1	1	1	1	1	0	1	1	0	0	0	0	0	0	0	0	0	1	1	1	1	1	1	0	1	1	0	0
P10809	P10809	36	36	36	60 kDa heat shock protein, mitochondrial	HSPD1	sp|P10809|CH60_HUMAN 60 kDa heat shock protein, mitochondrial OS=Homo sapiens OX=9606 GN=HSPD1 PE=1 SV=2	1	36	36	36	22	22	27	28	30	25	28	27	19	25	26	34	31	28	30	32	28	28	22	22	27	28	30	25	28	27	19	25	26	34	31	28	30	32	28	28	22	22
P61604	P61604	8	8	8	10 kDa heat shock protein, mitochondrial	HSPE1	sp|P61604|CH10_HUMAN 10 kDa heat shock protein, mitochondrial OS=Homo sapiens OX=9606 GN=HSPE1 PE=1 SV=2	1	8	8	8	0	0	1	1	2	2	2	3	2	7	7	7	7	4	5	6	6	7	0	0	1	1	2	2	2	3	2	7	7	7	7	4	5	6	6	7	0	0
P98160	P98160	224	224	224	Basement membrane-specific heparan sulfate proteoglycan core protein;Endorepellin;LG3 peptide	HSPG2	sp|P98160|PGBM_HUMAN Basement membrane-specific heparan sulfate proteoglycan core protein OS=Homo sapiens OX=9606 GN=HSPG2 PE=1 SV=4	1	224	224	224	185	170	195	181	191	188	180	168	153	162	157	193	183	158	165	175	169	159	185	170	195	181	191	188	180	168	153	162	157	193	183	158	165	175	169	159	185	170
Q92598	Q92598	3	2	2	Heat shock protein 105 kDa	HSPH1	sp|Q92598|HS105_HUMAN Heat shock protein 105 kDa OS=Homo sapiens OX=9606 GN=HSPH1 PE=1 SV=1	1	3	2	2	1	0	0	0	0	1	0	0	1	1	2	0	2	1	1	1	1	3	0	0	0	0	0	0	0	0	0	0	2	0	1	0	0	0	0	2	0	0
Q92743	Q92743	18	18	18	Serine protease HTRA1	HTRA1	sp|Q92743|HTRA1_HUMAN Serine protease HTRA1 OS=Homo sapiens OX=9606 GN=HTRA1 PE=1 SV=1	1	18	18	18	13	14	13	14	10	15	14	15	11	10	11	11	13	11	14	13	13	13	13	14	13	14	10	15	14	15	11	10	11	11	13	11	14	13	13	13	13	14
O43464	O43464	5	5	5	Serine protease HTRA2, mitochondrial	HTRA2	sp|O43464|HTRA2_HUMAN Serine protease HTRA2, mitochondrial OS=Homo sapiens OX=9606 GN=HTRA2 PE=1 SV=2	1	5	5	5	3	0	4	3	2	1	3	1	1	2	3	5	4	4	4	5	5	5	3	0	4	3	2	1	3	1	1	2	3	5	4	4	4	5	5	5	3	0
Q7Z6Z7	Q7Z6Z7	18	18	18	E3 ubiquitin-protein ligase HUWE1	HUWE1	sp|Q7Z6Z7|HUWE1_HUMAN E3 ubiquitin-protein ligase HUWE1 OS=Homo sapiens OX=9606 GN=HUWE1 PE=1 SV=3	1	18	18	18	10	5	15	11	4	7	11	10	3	15	14	17	15	14	12	12	13	16	10	5	15	11	4	7	11	10	3	15	14	17	15	14	12	12	13	16	10	5
Q9Y4L1	Q9Y4L1	15	15	15	Hypoxia up-regulated protein 1	HYOU1	sp|Q9Y4L1|HYOU1_HUMAN Hypoxia up-regulated protein 1 OS=Homo sapiens OX=9606 GN=HYOU1 PE=1 SV=1	1	15	15	15	13	7	9	8	7	9	11	9	7	10	12	14	12	10	11	11	12	12	13	7	9	8	7	9	11	9	7	10	12	14	12	10	11	11	12	12	13	7
P41252	P41252	12	12	12	Isoleucine--tRNA ligase, cytoplasmic	IARS	sp|P41252|SYIC_HUMAN Isoleucine--tRNA ligase, cytoplasmic OS=Homo sapiens OX=9606 GN=IARS1 PE=1 SV=2	1	12	12	12	7	4	7	7	6	8	6	8	2	7	8	11	9	11	11	10	11	10	7	4	7	7	6	8	6	8	2	7	8	11	9	11	11	10	11	10	7	4
Q9NSE4	Q9NSE4	21	21	21	Isoleucine--tRNA ligase, mitochondrial	IARS2	sp|Q9NSE4|SYIM_HUMAN Isoleucine--tRNA ligase, mitochondrial OS=Homo sapiens OX=9606 GN=IARS2 PE=1 SV=2	1	21	21	21	17	14	20	17	11	12	17	16	14	15	15	19	18	17	14	16	16	17	17	14	20	17	11	12	17	16	14	15	15	19	18	17	14	16	16	17	17	14
Q5T440	Q5T440	2	2	2	Putative transferase CAF17, mitochondrial	IBA57	sp|Q5T440|CAF17_HUMAN Putative transferase CAF17, mitochondrial OS=Homo sapiens OX=9606 GN=IBA57 PE=1 SV=1	1	2	2	2	1	1	2	2	1	1	2	0	1	2	2	2	2	2	2	2	1	2	1	1	2	2	1	1	2	0	1	2	2	2	2	2	2	2	1	2	1	1
P05362	P05362	4	4	4	Intercellular adhesion molecule 1	ICAM1	sp|P05362|ICAM1_HUMAN Intercellular adhesion molecule 1 OS=Homo sapiens OX=9606 GN=ICAM1 PE=1 SV=2	1	4	4	4	3	3	3	4	2	3	3	3	3	3	4	4	4	4	4	4	4	4	3	3	3	4	2	3	3	3	3	3	4	4	4	4	4	4	4	4	3	3
O75874	O75874	7	7	7	Isocitrate dehydrogenase [NADP] cytoplasmic	IDH1	sp|O75874|IDHC_HUMAN Isocitrate dehydrogenase [NADP] cytoplasmic OS=Homo sapiens OX=9606 GN=IDH1 PE=1 SV=2	1	7	7	7	1	1	2	1	1	0	2	2	0	2	6	2	3	2	2	4	4	7	1	1	2	1	1	0	2	2	0	2	6	2	3	2	2	4	4	7	1	1
P48735	P48735	22	22	22	Isocitrate dehydrogenase [NADP], mitochondrial	IDH2	sp|P48735|IDHP_HUMAN Isocitrate dehydrogenase [NADP], mitochondrial OS=Homo sapiens OX=9606 GN=IDH2 PE=1 SV=2	1	22	22	22	18	16	19	17	17	17	20	19	16	16	16	19	22	18	19	17	19	18	18	16	19	17	17	17	20	19	16	16	16	19	22	18	19	17	19	18	18	16
P50213	P50213	13	13	13	Isocitrate dehydrogenase [NAD] subunit alpha, mitochondrial	IDH3A	sp|P50213|IDH3A_HUMAN Isocitrate dehydrogenase [NAD] subunit alpha, mitochondrial OS=Homo sapiens OX=9606 GN=IDH3A PE=1 SV=1	1	13	13	13	12	8	12	11	8	9	11	12	8	11	8	12	13	10	10	12	12	12	12	8	12	11	8	9	11	12	8	11	8	12	13	10	10	12	12	12	12	8
O43837	O43837	7	7	7	Isocitrate dehydrogenase [NAD] subunit beta, mitochondrial	IDH3B	sp|O43837|IDH3B_HUMAN Isocitrate dehydrogenase [NAD] subunit beta, mitochondrial OS=Homo sapiens OX=9606 GN=IDH3B PE=1 SV=2	1	7	7	7	5	4	4	6	5	3	6	6	5	3	5	4	5	3	6	6	7	6	5	4	4	6	5	3	6	6	5	3	5	4	5	3	6	6	7	6	5	4
P51553	P51553	5	5	5	Isocitrate dehydrogenase [NAD] subunit gamma, mitochondrial	IDH3G	sp|P51553|IDH3G_HUMAN Isocitrate dehydrogenase [NAD] subunit gamma, mitochondrial OS=Homo sapiens OX=9606 GN=IDH3G PE=1 SV=1	1	5	5	5	4	3	5	4	4	4	5	5	2	4	5	4	4	5	5	4	5	4	4	3	5	4	4	4	5	5	2	4	5	4	4	5	5	4	5	4	4	3
Q9Y5U9	Q9Y5U9	1	1	1	Immediate early response 3-interacting protein 1	IER3IP1	sp|Q9Y5U9|IR3IP_HUMAN Immediate early response 3-interacting protein 1 OS=Homo sapiens OX=9606 GN=IER3IP1 PE=1 SV=1	1	1	1	1	0	0	0	0	0	1	1	0	1	1	1	1	1	1	1	1	1	1	0	0	0	0	0	1	1	0	1	1	1	1	1	1	1	1	1	1	0	0
Q16666	Q16666	4	4	4	Gamma-interferon-inducible protein 16	IFI16	sp|Q16666|IF16_HUMAN Gamma-interferon-inducible protein 16 OS=Homo sapiens OX=9606 GN=IFI16 PE=1 SV=3	1	4	4	4	0	0	0	0	0	0	1	0	0	3	4	3	4	4	3	4	4	4	0	0	0	0	0	0	1	0	0	3	4	3	4	4	3	4	4	4	0	0
O14879	O14879	1	1	1	Interferon-induced protein with tetratricopeptide repeats 3	IFIT3	sp|O14879|IFIT3_HUMAN Interferon-induced protein with tetratricopeptide repeats 3 OS=Homo sapiens OX=9606 GN=IFIT3 PE=1 SV=1	1	1	1	1	0	0	0	0	0	0	0	0	0	1	1	1	1	1	1	1	1	1	0	0	0	0	0	0	0	0	0	1	1	1	1	1	1	1	1	1	0	0
Q13325	Q13325	1	1	1	Interferon-induced protein with tetratricopeptide repeats 5	IFIT5	sp|Q13325|IFIT5_HUMAN Interferon-induced protein with tetratricopeptide repeats 5 OS=Homo sapiens OX=9606 GN=IFIT5 PE=1 SV=1	1	1	1	1	0	0	0	0	0	0	0	0	0	1	1	1	1	1	1	0	0	1	0	0	0	0	0	0	0	0	0	1	1	1	1	1	1	0	0	1	0	0
P13164;Q01629;Q01628	P13164;Q01629;Q01628	1;1;1	1;1;1	1;1;1	Interferon-induced transmembrane protein 1;Interferon-induced transmembrane protein 2;Interferon-induced transmembrane protein 3	IFITM1;IFITM2;IFITM3	sp|P13164|IFM1_HUMAN Interferon-induced transmembrane protein 1 OS=Homo sapiens OX=9606 GN=IFITM1 PE=1 SV=3;sp|Q01629|IFM2_HUMAN Interferon-induced transmembrane protein 2 OS=Homo sapiens OX=9606 GN=IFITM2 PE=1 SV=2;sp|Q01628|IFM3_HUMAN Interferon-induced	3	1	1	1	0	1	1	1	0	0	0	1	1	1	1	1	1	1	1	1	1	1	0	1	1	1	0	0	0	1	1	1	1	1	1	1	1	1	1	1	0	1
P11717	P11717	11	11	11	Cation-independent mannose-6-phosphate receptor	IGF2R	sp|P11717|MPRI_HUMAN Cation-independent mannose-6-phosphate receptor OS=Homo sapiens OX=9606 GN=IGF2R PE=1 SV=3	1	11	11	11	4	0	3	4	2	1	5	4	1	8	8	8	9	11	11	10	9	9	4	0	3	4	2	1	5	4	1	8	8	8	9	11	11	10	9	9	4	0
P35858	P35858	4	4	4	Insulin-like growth factor-binding protein complex acid labile subunit	IGFALS	sp|P35858|ALS_HUMAN Insulin-like growth factor-binding protein complex acid labile subunit OS=Homo sapiens OX=9606 GN=IGFALS PE=1 SV=1	1	4	4	4	0	1	0	1	0	0	0	0	0	2	4	0	3	0	1	1	0	4	0	1	0	1	0	0	0	0	0	2	4	0	3	0	1	1	0	4	0	1
P24593	P24593	1	1	1	Insulin-like growth factor-binding protein 5	IGFBP5	sp|P24593|IBP5_HUMAN Insulin-like growth factor-binding protein 5 OS=Homo sapiens OX=9606 GN=IGFBP5 PE=1 SV=1	1	1	1	1	1	1	1	1	1	1	0	1	1	1	1	1	1	1	1	1	1	1	1	1	1	1	1	1	0	1	1	1	1	1	1	1	1	1	1	1	1	1
Q16270	Q16270	7	7	7	Insulin-like growth factor-binding protein 7	IGFBP7	sp|Q16270|IBP7_HUMAN Insulin-like growth factor-binding protein 7 OS=Homo sapiens OX=9606 GN=IGFBP7 PE=1 SV=1	1	7	7	7	2	1	3	2	1	1	1	0	0	7	6	7	7	6	6	6	7	7	2	1	3	2	1	1	1	0	0	7	6	7	7	6	6	6	7	7	2	1
P01876	P01876	10	10	8	Ig alpha-1 chain C region	IGHA1	sp|P01876|IGHA1_HUMAN Immunoglobulin heavy constant alpha 1 OS=Homo sapiens OX=9606 GN=IGHA1 PE=1 SV=2	1	10	10	8	7	6	6	7	8	7	6	6	6	7	8	9	7	8	8	7	8	8	7	6	6	7	8	7	6	6	6	7	8	9	7	8	8	7	8	8	5	4
P0DOX2;P01877;A0A0J9YVY3	P0DOX2;P01877	7;4;1	5;2;1	4;2;0	Ig alpha-2 chain C region	IGHA2	sp|P0DOX2|IGA2_HUMAN Immunoglobulin alpha-2 heavy chain OS=Homo sapiens OX=9606 PE=1 SV=2;sp|P01877|IGHA2_HUMAN Immunoglobulin heavy constant alpha 2 OS=Homo sapiens OX=9606 GN=IGHA2 PE=1 SV=4	3	7	5	4	2	2	2	3	2	2	1	1	1	2	6	4	7	5	3	4	2	5	0	0	0	1	0	0	0	0	0	0	4	2	5	3	1	2	0	3	0	0
P0DOX5;P01857	P0DOX5;P01857	16;15	16;15	9;8	Ig gamma-1 chain C region	IGHG1	sp|P0DOX5|IGG1_HUMAN Immunoglobulin gamma-1 heavy chain OS=Homo sapiens OX=9606 PE=1 SV=2;sp|P01857|IGHG1_HUMAN Immunoglobulin heavy constant gamma 1 OS=Homo sapiens OX=9606 GN=IGHG1 PE=1 SV=1	2	16	16	9	10	6	9	10	8	5	9	8	10	11	14	13	12	11	14	13	9	16	10	6	9	10	8	5	9	8	10	11	14	13	12	11	14	13	9	16	5	3
P01859	P01859	10	5	4	Ig gamma-2 chain C region	IGHG2	sp|P01859|IGHG2_HUMAN Immunoglobulin heavy constant gamma 2 OS=Homo sapiens OX=9606 GN=IGHG2 PE=1 SV=2	1	10	5	4	6	4	5	7	3	4	6	6	5	7	10	8	8	8	9	8	7	10	3	2	2	3	1	1	3	2	2	3	5	5	5	4	4	4	4	5	2	1
P01860	P01860	13	8	6	Ig gamma-3 chain C region	IGHG3	sp|P01860|IGHG3_HUMAN Immunoglobulin heavy constant gamma 3 OS=Homo sapiens OX=9606 GN=IGHG3 PE=1 SV=2	1	13	8	6	6	5	8	8	5	3	6	6	5	11	12	11	11	10	9	10	10	12	2	2	4	4	2	1	2	3	2	6	7	7	7	6	4	5	7	7	1	1
P01861	P01861	10	4	4	Ig gamma-4 chain C region	IGHG4	sp|P01861|IGHG4_HUMAN Immunoglobulin heavy constant gamma 4 OS=Homo sapiens OX=9606 GN=IGHG4 PE=1 SV=1	1	10	4	4	7	5	6	6	5	3	6	4	5	7	10	7	7	8	6	6	5	10	2	1	1	1	1	0	1	0	1	2	4	2	2	3	1	1	1	4	2	1
P01871;P0DOX6	P01871;P0DOX6	13;10	13;10	13;10	Ig mu chain C region	IGHM	sp|P01871|IGHM_HUMAN Immunoglobulin heavy constant mu OS=Homo sapiens OX=9606 GN=IGHM PE=1 SV=4;sp|P0DOX6|IGM_HUMAN Immunoglobulin mu heavy chain OS=Homo sapiens OX=9606 PE=1 SV=2	2	13	13	13	6	2	8	8	3	1	3	4	1	9	9	13	13	9	11	11	10	10	6	2	8	8	3	1	3	4	1	9	9	13	13	9	11	11	10	10	6	2
P0DP01;A0A0C4DH29;A0A0B4J2H0;P01743;P01742	P0DP01;A0A0C4DH29;A0A0B4J2H0;P01743;P01742	1;1;1;1;1	1;1;1;1;1	1;1;1;1;1	Ig heavy chain V-I region HG3;Ig heavy chain V-I region EU	IGHV1-3;IGHV1-69-2	sp|P0DP01|HV108_HUMAN Immunoglobulin heavy variable 1-8 OS=Homo sapiens OX=9606 GN=IGHV1-8 PE=3 SV=1;sp|A0A0C4DH29|HV103_HUMAN Immunoglobulin heavy variable 1-3 OS=Homo sapiens OX=9606 GN=IGHV1-3 PE=3 SV=1;sp|A0A0B4J2H0|HV69D_HUMAN Immunoglobulin heavy var	5	1	1	1	0	0	0	1	1	0	1	0	1	1	0	1	1	1	1	1	1	1	0	0	0	1	1	0	1	0	1	1	0	1	1	1	1	1	1	1	0	0
A0A0B4J1V1;P01780;P01763;P01762;A0A0C4DH32;A0A0B4J1X8;P01766	A0A0B4J1V1;P01780;P01763;P01762;A0A0C4DH32;A0A0B4J1X8;P01766	2;2;2;2;1;1;1	1;1;1;1;1;1;1	0;0;0;0;0;0;0	Ig heavy chain V-III region JON;Ig heavy chain V-III region WEA;Ig heavy chain V-III region TRO;Ig heavy chain V-III region BRO	IGHV3-21;IGHV3-20;IGHV3-43	sp|A0A0B4J1V1|HV321_HUMAN Immunoglobulin heavy variable 3-21 OS=Homo sapiens OX=9606 GN=IGHV3-21 PE=1 SV=1;sp|P01780|HV307_HUMAN Immunoglobulin heavy variable 3-7 OS=Homo sapiens OX=9606 GN=IGHV3-7 PE=1 SV=2;sp|P01763|HV348_HUMAN Immunoglobulin heavy varia	7	2	1	0	0	0	0	2	0	0	1	0	0	1	1	2	2	1	0	1	1	1	0	0	0	1	0	0	1	0	0	1	1	1	1	0	0	1	1	1	0	0
P0DP03;P01768;P01764	P0DP03;P01768;P01764	2;2;2	2;2;2	1;1;1	Ig heavy chain V-III region CAM;Ig heavy chain V-III region 23	IGHV3-23	sp|P0DP03|HVC05_HUMAN Immunoglobulin heavy variable 3-30-5 OS=Homo sapiens OX=9606 GN=IGHV3-30-5 PE=3 SV=1;sp|P01768|HV330_HUMAN Immunoglobulin heavy variable 3-30 OS=Homo sapiens OX=9606 GN=IGHV3-30 PE=1 SV=2;sp|P01764|HV323_HUMAN Immunoglobulin heavy var	3	2	2	1	1	1	1	1	1	1	0	1	1	1	2	1	2	1	1	1	1	2	1	1	1	1	1	1	0	1	1	1	2	1	2	1	1	1	1	2	0	0
A0A0C4DH35	A0A0C4DH35	1	1	1	Probable non-functional immunoglobulin heavy variable 3-35	IGHV3-35	sp|A0A0C4DH35|HV335_HUMAN Probable non-functional immunoglobulin heavy variable 3-35 OS=Homo sapiens OX=9606 GN=IGHV3-35 PE=5 SV=1	1	1	1	1	0	0	0	0	0	0	0	0	0	0	1	0	1	0	1	1	0	1	0	0	0	0	0	0	0	0	0	0	1	0	1	0	1	1	0	1	0	0
P0DP08;A0A075B6R2;P0DP07;P0DP06;A0A0C4DH41;A0A087WSY4;P01825;P06331;P01824	P0DP08;A0A075B6R2;P0DP07;P0DP06;A0A0C4DH41;A0A087WSY4;P01825;P06331;P01824	1;1;1;1;1;1;1;1;1	1;1;1;1;1;1;1;1;1	1;1;1;1;1;1;1;1;1	Ig heavy chain V-II region NEWM;Ig heavy chain V-II region ARH-77;Ig heavy chain V-II region WAH	IGHV4-4;IGHV4-61;IGHV4-31	sp|P0DP08|HVD82_HUMAN Immunoglobulin heavy variable 4-38-2 OS=Homo sapiens OX=9606 GN=IGHV4-38-2 PE=3 SV=1;sp|A0A075B6R2|HV404_HUMAN Immunoglobulin heavy variable 4-4 OS=Homo sapiens OX=9606 GN=IGHV4-4 PE=3 SV=2;sp|P0DP07|HV431_HUMAN Immunoglobulin heavy v	9	1	1	1	1	0	1	1	0	0	0	0	0	1	1	1	1	1	1	1	1	1	1	0	1	1	0	0	0	0	0	1	1	1	1	1	1	1	1	1	1	0
A0A0C4DH38;A0A0J9YXX1	A0A0C4DH38;A0A0J9YXX1	3;2	3;2	3;2	Immunoglobulin heavy variable 5-51	IGHV5-51	sp|A0A0C4DH38|HV551_HUMAN Immunoglobulin heavy variable 5-51 OS=Homo sapiens OX=9606 GN=IGHV5-51 PE=3 SV=1;sp|A0A0J9YXX1|HV5X1_HUMAN Immunoglobulin heavy variable 5-10-1 OS=Homo sapiens OX=9606 GN=IGHV5-10-1 PE=3 SV=1	2	3	3	3	0	1	1	2	1	0	1	1	1	1	2	2	0	0	0	2	0	3	0	1	1	2	1	0	1	1	1	1	2	2	0	0	0	2	0	3	0	1
P01591	P01591	1	1	1	Immunoglobulin J chain	IGJ	sp|P01591|IGJ_HUMAN Immunoglobulin J chain OS=Homo sapiens OX=9606 GN=JCHAIN PE=1 SV=4	1	1	1	1	0	0	0	0	0	0	0	0	0	1	1	1	1	0	1	1	1	1	0	0	0	0	0	0	0	0	0	1	1	1	1	0	1	1	1	1	0	0
P01834	P01834	10	2	2	Ig kappa chain C region	IGKC	sp|P01834|IGKC_HUMAN Immunoglobulin kappa constant OS=Homo sapiens OX=9606 GN=IGKC PE=1 SV=2	1	10	2	2	6	5	7	8	10	7	8	5	6	7	8	10	7	7	8	8	7	8	1	0	1	2	2	1	1	0	1	2	2	2	2	2	2	2	2	2	1	0
A0A0C4DH73;A0A0C4DH72;P04432;P01611;P01597	A0A0C4DH73;A0A0C4DH72;P04432;P01611;P01597	1;1;1;1;1	1;1;1;1;1	1;1;1;1;1	Ig kappa chain V-I region Daudi;Ig kappa chain V-I region Wes;Ig kappa chain V-I region DEE	IGKV1-12;IGKV1-6	sp|A0A0C4DH73|KV112_HUMAN Immunoglobulin kappa variable 1-12 OS=Homo sapiens OX=9606 GN=IGKV1-12 PE=3 SV=1;sp|A0A0C4DH72|KV106_HUMAN Immunoglobulin kappa variable 1-6 OS=Homo sapiens OX=9606 GN=IGKV1-6 PE=3 SV=1;sp|P04432|KVD39_HUMAN Immunoglobulin kappa v	5	1	1	1	1	0	1	1	0	0	0	0	0	1	1	1	1	1	1	1	1	1	1	0	1	1	0	0	0	0	0	1	1	1	1	1	1	1	1	1	1	0
A0A0C4DH67;A0A0C4DH69;A0A075B6S5	A0A0C4DH67;A0A0C4DH69;A0A075B6S5	1;1;1	1;1;1	1;1;1	Immunoglobulin kappa variable 1-8	IGKV1-8;IGKV1-9;IGKV1-27	sp|A0A0C4DH67|KV108_HUMAN Immunoglobulin kappa variable 1-8 OS=Homo sapiens OX=9606 GN=IGKV1-8 PE=3 SV=1;sp|A0A0C4DH69|KV109_HUMAN Immunoglobulin kappa variable 1-9 OS=Homo sapiens OX=9606 GN=IGKV1-9 PE=3 SV=1;sp|A0A075B6S5|KV127_HUMAN Immunoglobulin kappa	3	1	1	1	0	0	0	0	0	0	1	0	0	0	1	1	1	1	1	1	0	1	0	0	0	0	0	0	1	0	0	0	1	1	1	1	1	1	0	1	0	0
A0A0C4DH68;A0A075B6R9	A0A0C4DH68;A0A075B6R9	1;1	1;1	1;1	Immunoglobulin kappa variable 2-24	IGKV2-24;IGKV2D-24	sp|A0A0C4DH68|KV224_HUMAN Immunoglobulin kappa variable 2-24 OS=Homo sapiens OX=9606 GN=IGKV2-24 PE=3 SV=1;sp|A0A075B6R9|KVD24_HUMAN Probable non-functional immunoglobulin kappa variable 2D-24 OS=Homo sapiens OX=9606 GN=IGKV2D-24 PE=5 SV=1	2	1	1	1	0	0	0	1	0	0	0	0	0	1	1	1	1	1	1	1	1	1	0	0	0	1	0	0	0	0	0	1	1	1	1	1	1	1	1	1	0	0
A0A075B6P5;A0A087WW87;P01615;P01614;A2NJV5;A0A0A0MRZ7;A0A075B6S6;A0A075B6S2;P06310	A0A075B6P5;A0A087WW87;P01615;P01614;A2NJV5;A0A0A0MRZ7;A0A075B6S6;A0A075B6S2;P06310	2;2;2;2;1;1;1;1;1	2;2;2;2;1;1;1;1;1	2;2;2;2;1;1;1;1;1	Ig kappa chain V-II region FR;Ig kappa chain V-II region Cum;Ig kappa chain V-II region RPMI 6410	IGKV2D-28;IGKV2-40;IGKV A18;IGKV2D-26;IGKV2D-30;IGKV2D-29	sp|A0A075B6P5|KV228_HUMAN Immunoglobulin kappa variable 2-28 OS=Homo sapiens OX=9606 GN=IGKV2-28 PE=3 SV=1;sp|A0A087WW87|KV240_HUMAN Immunoglobulin kappa variable 2-40 OS=Homo sapiens OX=9606 GN=IGKV2-40 PE=3 SV=2;sp|P01615|KVD28_HUMAN Immunoglobulin kappa	9	2	2	2	2	1	2	2	0	0	1	0	1	1	1	2	2	1	1	1	1	1	2	1	2	2	0	0	1	0	1	1	1	2	2	1	1	1	1	1	2	1
P01619;A0A0C4DH25	P01619;A0A0C4DH25	2;1	2;1	2;1	Ig kappa chain V-III region B6	IGKV3D-20	sp|P01619|KV320_HUMAN Immunoglobulin kappa variable 3-20 OS=Homo sapiens OX=9606 GN=IGKV3-20 PE=1 SV=2;sp|A0A0C4DH25|KVD20_HUMAN Immunoglobulin kappa variable 3D-20 OS=Homo sapiens OX=9606 GN=IGKV3D-20 PE=3 SV=1	2	2	2	2	1	1	1	1	1	0	1	1	1	1	1	2	2	1	1	1	1	1	1	1	1	1	1	0	1	1	1	1	1	2	2	1	1	1	1	1	1	1
P06312	P06312	2	2	2	Ig kappa chain V-IV region	IGKV4-1	sp|P06312|KV401_HUMAN Immunoglobulin kappa variable 4-1 OS=Homo sapiens OX=9606 GN=IGKV4-1 PE=1 SV=1	1	2	2	2	0	0	0	1	1	0	2	0	0	2	2	2	2	2	2	2	2	2	0	0	0	1	1	0	2	0	0	2	2	2	2	2	2	2	2	2	0	0
P0DOX8;P0CG04;B9A064	P0DOX8;P0CG04;B9A064	5;5;5	5;5;5	1;1;1	Ig lambda-1 chain C regions;Immunoglobulin lambda-like polypeptide 5	IGLC1;IGLL5	sp|P0DOX8|IGL1_HUMAN Immunoglobulin lambda-1 light chain OS=Homo sapiens OX=9606 PE=1 SV=1;sp|P0CG04|IGLC1_HUMAN Immunoglobulin lambda constant 1 OS=Homo sapiens OX=9606 GN=IGLC1 PE=1 SV=1;sp|B9A064|IGLL5_HUMAN Immunoglobulin lambda-like polypeptide 5 OS=H	3	5	5	1	2	3	4	3	4	3	4	3	3	4	4	5	3	4	4	4	4	4	2	3	4	3	4	3	4	3	3	4	4	5	3	4	4	4	4	4	0	0
P0DOY3;P0DOY2;P0CF74;A0M8Q6	P0DOY3;P0DOY2;P0CF74	5;5;3;2	1;1;1;1	1;1;1;1	Ig lambda-6 chain C region	IGLC6	sp|P0DOY3|IGLC3_HUMAN Immunoglobulin lambda constant 3 OS=Homo sapiens OX=9606 GN=IGLC3 PE=1 SV=1;sp|P0DOY2|IGLC2_HUMAN Immunoglobulin lambda constant 2 OS=Homo sapiens OX=9606 GN=IGLC2 PE=1 SV=1;sp|P0CF74|IGLC6_HUMAN Immunoglobulin lambda constant 6 OS=Ho	4	5	1	1	3	4	3	4	4	3	5	4	4	4	4	5	4	4	4	4	4	4	1	1	0	1	0	0	1	1	1	1	1	1	1	1	1	1	1	1	1	1
A0A075B6K5;P80748	A0A075B6K5;P80748	1;1	1;1	1;1	Ig lambda chain V-III region LOI	IGLV3-9	sp|A0A075B6K5|LV39_HUMAN Immunoglobulin lambda variable 3-9 OS=Homo sapiens OX=9606 GN=IGLV3-9 PE=3 SV=1;sp|P80748|LV321_HUMAN Immunoglobulin lambda variable 3-21 OS=Homo sapiens OX=9606 GN=IGLV3-21 PE=1 SV=2	2	1	1	1	0	0	0	1	1	0	0	0	0	1	1	1	1	1	1	1	1	1	0	0	0	1	1	0	0	0	0	1	1	1	1	1	1	1	1	1	0	0
Q969P0	Q969P0	1	1	1	Immunoglobulin superfamily member 8	IGSF8	sp|Q969P0|IGSF8_HUMAN Immunoglobulin superfamily member 8 OS=Homo sapiens OX=9606 GN=IGSF8 PE=1 SV=1	1	1	1	1	1	1	1	1	1	1	1	1	0	1	1	1	1	1	1	1	1	1	1	1	1	1	1	1	1	1	0	1	1	1	1	1	1	1	1	1	1	1
O14920	O14920	3	3	3	Inhibitor of nuclear factor kappa-B kinase subunit beta	IKBKB	sp|O14920|IKKB_HUMAN Inhibitor of nuclear factor kappa-B kinase subunit beta OS=Homo sapiens OX=9606 GN=IKBKB PE=1 SV=1	1	3	3	3	1	2	1	2	1	1	3	3	2	2	2	2	2	2	2	3	3	2	1	2	1	2	1	1	3	3	2	2	2	2	2	2	2	3	3	2	1	2
Q9Y6K9	Q9Y6K9	1	1	1	NF-kappa-B essential modulator	IKBKG	sp|Q9Y6K9|NEMO_HUMAN NF-kappa-B essential modulator OS=Homo sapiens OX=9606 GN=IKBKG PE=1 SV=2	1	1	1	1	0	0	0	0	0	0	0	0	0	1	1	1	1	1	1	1	1	1	0	0	0	0	0	0	0	0	0	1	1	1	1	1	1	1	1	1	0	0
Q8TAD2	Q8TAD2	5	5	5	Interleukin-17D	IL17D	sp|Q8TAD2|IL17D_HUMAN Interleukin-17D OS=Homo sapiens OX=9606 GN=IL17D PE=2 SV=1	1	5	5	5	5	5	4	5	5	5	4	4	5	0	1	2	3	3	2	5	3	1	5	5	4	5	5	5	4	4	5	0	1	2	3	3	2	5	3	1	5	5
P40189	P40189	2	2	2	Interleukin-6 receptor subunit beta	IL6ST	sp|P40189|IL6RB_HUMAN Interleukin-6 receptor subunit beta OS=Homo sapiens OX=9606 GN=IL6ST PE=1 SV=2	1	2	2	2	1	1	0	1	0	0	1	0	0	1	1	1	1	1	1	1	1	1	1	1	0	1	0	0	1	0	0	1	1	1	1	1	1	1	1	1	1	1
Q12905	Q12905	11	11	11	Interleukin enhancer-binding factor 2	ILF2	sp|Q12905|ILF2_HUMAN Interleukin enhancer-binding factor 2 OS=Homo sapiens OX=9606 GN=ILF2 PE=1 SV=2	1	11	11	11	2	1	4	5	2	3	7	5	2	7	10	10	10	9	7	10	9	10	2	1	4	5	2	3	7	5	2	7	10	10	10	9	7	10	9	10	2	1
Q12906;Q96SI9	Q12906	17;2	17;2	17;2	Interleukin enhancer-binding factor 3	ILF3	sp|Q12906|ILF3_HUMAN Interleukin enhancer-binding factor 3 OS=Homo sapiens OX=9606 GN=ILF3 PE=1 SV=3	2	17	17	17	0	1	1	1	1	0	1	0	1	10	15	14	15	11	9	14	13	15	0	1	1	1	1	0	1	0	1	10	15	14	15	11	9	14	13	15	0	1
Q13418	Q13418	16	16	16	Integrin-linked protein kinase	ILK	sp|Q13418|ILK_HUMAN Integrin-linked protein kinase OS=Homo sapiens OX=9606 GN=ILK PE=1 SV=2	1	16	16	16	13	10	12	10	9	10	11	11	9	12	11	14	14	9	10	9	12	14	13	10	12	10	9	10	11	11	9	12	11	14	14	9	10	9	12	14	13	10
A1L0T0	A1L0T0	9	9	9	Acetolactate synthase-like protein	ILVBL	sp|A1L0T0|HACL2_HUMAN 2-hydroxyacyl-CoA lyase 2 OS=Homo sapiens OX=9606 GN=ILVBL PE=1 SV=2	1	9	9	9	9	6	9	8	6	7	8	8	8	8	8	8	8	7	8	7	8	9	9	6	9	8	6	7	8	8	8	8	8	8	8	7	8	7	8	9	9	6
Q16891	Q16891	41	41	41	MICOS complex subunit MIC60	IMMT	sp|Q16891|MIC60_HUMAN MICOS complex subunit MIC60 OS=Homo sapiens OX=9606 GN=IMMT PE=1 SV=1	1	41	41	41	35	33	31	38	34	32	38	35	32	32	29	36	34	29	32	34	34	33	35	33	31	38	34	32	38	35	32	32	29	36	34	29	32	34	34	33	35	33
P29218	P29218	2	2	2	Inositol monophosphatase 1	IMPA1	sp|P29218|IMPA1_HUMAN Inositol monophosphatase 1 OS=Homo sapiens OX=9606 GN=IMPA1 PE=1 SV=1	1	2	2	2	0	0	1	0	1	0	0	1	0	1	2	2	1	1	1	1	1	2	0	0	1	0	1	0	0	1	0	1	2	2	1	1	1	1	1	2	0	0
Q9NX62	Q9NX62	3	3	3	Inositol monophosphatase 3	IMPAD1	sp|Q9NX62|IMPA3_HUMAN Golgi-resident adenosine 3,5-bisphosphate 3-phosphatase OS=Homo sapiens OX=9606 GN=BPNT2 PE=1 SV=1	1	3	3	3	1	0	0	0	0	0	1	0	0	1	3	2	3	3	1	1	3	3	1	0	0	0	0	0	1	0	0	1	3	2	3	3	1	1	3	3	1	0
P12268	P12268	8	8	8	Inosine-5-monophosphate dehydrogenase 2	IMPDH2	sp|P12268|IMDH2_HUMAN Inosine-5-monophosphate dehydrogenase 2 OS=Homo sapiens OX=9606 GN=IMPDH2 PE=1 SV=2	1	8	8	8	5	5	6	7	4	6	7	7	5	7	6	8	8	5	8	7	8	7	5	5	6	7	4	6	7	7	5	7	6	8	8	5	8	7	8	7	5	5
Q27J81	Q27J81	14	14	14	Inverted formin-2	INF2	sp|Q27J81|INF2_HUMAN Inverted formin-2 OS=Homo sapiens OX=9606 GN=INF2 PE=1 SV=2	1	14	14	14	7	3	7	6	4	6	5	6	3	10	13	11	14	11	8	11	11	13	7	3	7	6	4	6	5	6	3	10	13	11	14	11	8	11	11	13	7	3
O15327	O15327	2	2	2	Type II inositol 3,4-bisphosphate 4-phosphatase	INPP4B	sp|O15327|INP4B_HUMAN Inositol polyphosphate 4-phosphatase type II OS=Homo sapiens OX=9606 GN=INPP4B PE=1 SV=4	1	2	2	2	0	0	1	1	0	0	1	1	1	2	2	1	2	1	2	0	2	2	0	0	1	1	0	0	1	1	1	2	2	1	2	1	2	0	2	2	0	0
Q14642	Q14642	3	3	3	Type I inositol 1,4,5-trisphosphate 5-phosphatase	INPP5A	sp|Q14642|I5P1_HUMAN Inositol polyphosphate-5-phosphatase A OS=Homo sapiens OX=9606 GN=INPP5A PE=1 SV=1	1	3	3	3	2	0	2	1	0	0	1	1	0	2	2	2	2	3	2	3	3	2	2	0	2	1	0	0	1	1	0	2	2	2	2	3	2	3	3	2	2	0
O00410	O00410	15	15	14	Importin-5	IPO5	sp|O00410|IPO5_HUMAN Importin-5 OS=Homo sapiens OX=9606 GN=IPO5 PE=1 SV=4	1	15	15	14	3	1	7	4	3	2	7	4	4	9	15	12	14	14	12	11	13	15	3	1	7	4	3	2	7	4	4	9	15	12	14	14	12	11	13	15	3	1
O95373	O95373	14	14	14	Importin-7	IPO7	sp|O95373|IPO7_HUMAN Importin-7 OS=Homo sapiens OX=9606 GN=IPO7 PE=1 SV=1	1	14	14	14	3	0	2	2	0	0	5	2	2	6	12	7	10	6	7	6	8	11	3	0	2	2	0	0	5	2	2	6	12	7	10	6	7	6	8	11	3	0
Q96P70	Q96P70	4	4	4	Importin-9	IPO9	sp|Q96P70|IPO9_HUMAN Importin-9 OS=Homo sapiens OX=9606 GN=IPO9 PE=1 SV=3	1	4	4	4	2	1	2	2	0	1	2	2	0	3	4	3	3	3	3	2	3	4	2	1	2	2	0	1	2	2	0	3	4	3	3	3	3	2	3	4	2	1
P46940;Q86VI3;Q13576	P46940	63;2;1	63;2;1	63;2;1	Ras GTPase-activating-like protein IQGAP1	IQGAP1	sp|P46940|IQGA1_HUMAN Ras GTPase-activating-like protein IQGAP1 OS=Homo sapiens OX=9606 GN=IQGAP1 PE=1 SV=1	3	63	63	63	38	23	34	39	25	23	48	42	25	47	51	52	57	50	50	52	54	57	38	23	34	39	25	23	48	42	25	47	51	52	57	50	50	52	54	57	38	23
Q6DN90	Q6DN90	3	3	3	IQ motif and SEC7 domain-containing protein 1	IQSEC1	sp|Q6DN90|IQEC1_HUMAN IQ motif and SEC7 domain-containing protein 1 OS=Homo sapiens OX=9606 GN=IQSEC1 PE=1 SV=1	1	3	3	3	1	0	1	0	0	1	1	0	0	2	2	3	2	2	2	2	2	2	1	0	1	0	0	1	1	0	0	2	2	3	2	2	2	2	2	2	1	0
Q9H1B7	Q9H1B7	3	3	3	Interferon regulatory factor 2-binding protein-like	IRF2BPL	sp|Q9H1B7|I2BPL_HUMAN Probable E3 ubiquitin-protein ligase IRF2BPL OS=Homo sapiens OX=9606 GN=IRF2BPL PE=1 SV=1	1	3	3	3	1	0	0	0	0	1	1	0	0	3	2	2	2	3	3	3	2	2	1	0	0	0	0	1	1	0	0	3	2	2	2	3	3	3	2	2	1	0
Q9H1K1	Q9H1K1	2	2	2	Iron-sulfur cluster assembly enzyme ISCU, mitochondrial	ISCU	sp|Q9H1K1|ISCU_HUMAN Iron-sulfur cluster assembly enzyme ISCU, mitochondrial OS=Homo sapiens OX=9606 GN=ISCU PE=1 SV=2	1	2	2	2	0	1	0	0	1	1	1	1	1	1	2	1	2	1	1	2	2	2	0	1	0	0	1	1	1	1	1	1	2	1	2	1	1	2	2	2	0	1
O14498	O14498	5	5	5	Immunoglobulin superfamily containing leucine-rich repeat protein	ISLR	sp|O14498|ISLR_HUMAN Immunoglobulin superfamily containing leucine-rich repeat protein OS=Homo sapiens OX=9606 GN=ISLR PE=2 SV=1	1	5	5	5	2	1	1	0	0	0	1	1	1	4	3	4	4	2	3	5	5	5	2	1	1	0	0	0	1	1	1	4	3	4	4	2	3	5	5	5	2	1
Q96AB3	Q96AB3	8	8	8	Isochorismatase domain-containing protein 2, mitochondrial	ISOC2	sp|Q96AB3|ISOC2_HUMAN Isochorismatase domain-containing protein 2 OS=Homo sapiens OX=9606 GN=ISOC2 PE=1 SV=1	1	8	8	8	5	4	6	6	6	4	5	5	3	6	5	7	6	6	6	6	7	5	5	4	6	6	6	4	5	5	3	6	5	7	6	6	6	6	7	5	5	4
P53990	P53990	2	2	2	IST1 homolog	IST1	sp|P53990|IST1_HUMAN IST1 homolog OS=Homo sapiens OX=9606 GN=IST1 PE=1 SV=1	1	2	2	2	1	1	0	2	0	0	2	2	1	2	2	2	2	2	2	2	2	2	1	1	0	2	0	0	2	2	1	2	2	2	2	2	2	2	2	2	1	1
Q9NPH2	Q9NPH2	9	9	9	Inositol-3-phosphate synthase 1	ISYNA1	sp|Q9NPH2|INO1_HUMAN Inositol-3-phosphate synthase 1 OS=Homo sapiens OX=9606 GN=ISYNA1 PE=1 SV=1	1	9	9	9	2	1	0	1	1	1	2	2	2	5	8	6	6	5	6	5	5	9	2	1	0	1	1	1	2	2	2	5	8	6	6	5	6	5	5	9	2	1
Q96J02;Q9H0M0	Q96J02;Q9H0M0	4;2	4;2	3;1	E3 ubiquitin-protein ligase Itchy homolog;NEDD4-like E3 ubiquitin-protein ligase WWP1	ITCH;WWP1	sp|Q96J02|ITCH_HUMAN E3 ubiquitin-protein ligase Itchy homolog OS=Homo sapiens OX=9606 GN=ITCH PE=1 SV=2;sp|Q9H0M0|WWP1_HUMAN NEDD4-like E3 ubiquitin-protein ligase WWP1 OS=Homo sapiens OX=9606 GN=WWP1 PE=1 SV=1	2	4	4	3	3	1	3	2	2	1	4	3	0	3	3	1	2	3	4	3	3	3	3	1	3	2	2	1	4	3	0	3	3	1	2	3	4	3	3	3	2	1
Q9H0X4	Q9H0X4	3	3	3	Protein ITFG3	ITFG3	sp|Q9H0X4|F234A_HUMAN Protein FAM234A OS=Homo sapiens OX=9606 GN=FAM234A PE=1 SV=1	1	3	3	3	1	0	1	1	0	0	0	1	0	2	1	2	1	1	3	2	2	1	1	0	1	1	0	0	0	1	0	2	1	2	1	1	3	2	2	1	1	0
P56199	P56199	31	31	31	Integrin alpha-1	ITGA1	sp|P56199|ITA1_HUMAN Integrin alpha-1 OS=Homo sapiens OX=9606 GN=ITGA1 PE=1 SV=2	1	31	31	31	25	15	24	19	14	16	17	19	14	22	23	31	29	22	26	25	26	26	25	15	24	19	14	16	17	19	14	22	23	31	29	22	26	25	26	26	25	15
Q9UKX5	Q9UKX5	7	7	7	Integrin alpha-11	ITGA11	sp|Q9UKX5|ITA11_HUMAN Integrin alpha-11 OS=Homo sapiens OX=9606 GN=ITGA11 PE=1 SV=2	1	7	7	7	3	4	3	3	4	4	4	5	4	6	4	6	5	5	6	5	7	5	3	4	3	3	4	4	4	5	4	6	4	6	5	5	6	5	7	5	3	4
P17301	P17301	3	3	3	Integrin alpha-2	ITGA2	sp|P17301|ITA2_HUMAN Integrin alpha-2 OS=Homo sapiens OX=9606 GN=ITGA2 PE=1 SV=1	1	3	3	3	0	0	0	1	1	1	2	1	0	2	2	2	2	3	2	3	2	2	0	0	0	1	1	1	2	1	0	2	2	2	2	3	2	3	2	2	0	0
P08514	P08514	14	14	14	Integrin alpha-IIb;Integrin alpha-IIb heavy chain;Integrin alpha-IIb light chain, form 1;Integrin alpha-IIb light chain, form 2	ITGA2B	sp|P08514|ITA2B_HUMAN Integrin alpha-IIb OS=Homo sapiens OX=9606 GN=ITGA2B PE=1 SV=3	1	14	14	14	7	7	3	7	10	3	1	8	1	8	8	14	11	14	11	5	13	12	7	7	3	7	10	3	1	8	1	8	8	14	11	14	11	5	13	12	7	7
P26006	P26006	14	14	14	Integrin alpha-3;Integrin alpha-3 heavy chain;Integrin alpha-3 light chain	ITGA3	sp|P26006|ITA3_HUMAN Integrin alpha-3 OS=Homo sapiens OX=9606 GN=ITGA3 PE=1 SV=5	1	14	14	14	8	4	9	7	4	3	6	11	7	11	10	14	12	12	10	10	11	11	8	4	9	7	4	3	6	11	7	11	10	14	12	12	10	10	11	11	8	4
P08648	P08648	26	26	26	Integrin alpha-5;Integrin alpha-5 heavy chain;Integrin alpha-5 light chain	ITGA5	sp|P08648|ITA5_HUMAN Integrin alpha-5 OS=Homo sapiens OX=9606 GN=ITGA5 PE=1 SV=2	1	26	26	26	22	19	22	20	22	22	19	19	18	21	21	24	23	20	19	21	21	21	22	19	22	20	22	22	19	19	18	21	21	24	23	20	19	21	21	21	22	19
P23229	P23229	13	13	13	Integrin alpha-6;Integrin alpha-6 heavy chain;Integrin alpha-6 light chain;Processed integrin alpha-6	ITGA6	sp|P23229|ITA6_HUMAN Integrin alpha-6 OS=Homo sapiens OX=9606 GN=ITGA6 PE=1 SV=5	1	13	13	13	5	4	6	5	6	5	8	5	4	8	9	13	10	11	10	10	11	10	5	4	6	5	6	5	8	5	4	8	9	13	10	11	10	10	11	10	5	4
Q13683	Q13683	35	35	35	Integrin alpha-7;Integrin alpha-7 heavy chain;Integrin alpha-7 light chain;Integrin alpha-7 70 kDa form	ITGA7	sp|Q13683|ITA7_HUMAN Integrin alpha-7 OS=Homo sapiens OX=9606 GN=ITGA7 PE=1 SV=3	1	35	35	35	33	24	32	27	22	21	26	28	24	28	29	30	27	26	26	27	29	33	33	24	32	27	22	21	26	28	24	28	29	30	27	26	26	27	29	33	33	24
P53708	P53708	17	17	17	Integrin alpha-8;Integrin alpha-8 heavy chain;Integrin alpha-8 light chain	ITGA8	sp|P53708|ITA8_HUMAN Integrin alpha-8 OS=Homo sapiens OX=9606 GN=ITGA8 PE=1 SV=3	1	17	17	17	13	6	14	14	8	6	9	10	8	13	12	13	17	14	14	15	14	13	13	6	14	14	8	6	9	10	8	13	12	13	17	14	14	15	14	13	13	6
Q13797	Q13797	2	2	2	Integrin alpha-9	ITGA9	sp|Q13797|ITA9_HUMAN Integrin alpha-9 OS=Homo sapiens OX=9606 GN=ITGA9 PE=1 SV=2	1	2	2	2	0	0	1	1	0	0	0	0	0	1	2	2	2	2	1	1	2	2	0	0	1	1	0	0	0	0	0	1	2	2	2	2	1	1	2	2	0	0
P11215	P11215	9	9	9	Integrin alpha-M	ITGAM	sp|P11215|ITAM_HUMAN Integrin alpha-M OS=Homo sapiens OX=9606 GN=ITGAM PE=1 SV=2	1	9	9	9	5	2	2	1	3	5	2	6	3	6	5	9	7	9	9	7	9	8	5	2	2	1	3	5	2	6	3	6	5	9	7	9	9	7	9	8	5	2
P06756	P06756	20	20	20	Integrin alpha-V;Integrin alpha-V heavy chain;Integrin alpha-V light chain	ITGAV	sp|P06756|ITAV_HUMAN Integrin alpha-V OS=Homo sapiens OX=9606 GN=ITGAV PE=1 SV=2	1	20	20	20	8	12	12	13	11	10	15	17	9	18	16	17	18	15	18	17	15	14	8	12	12	13	11	10	15	17	9	18	16	17	18	15	18	17	15	14	8	12
P05556	P05556	35	35	34	Integrin beta-1	ITGB1	sp|P05556|ITB1_HUMAN Integrin beta-1 OS=Homo sapiens OX=9606 GN=ITGB1 PE=1 SV=2	1	35	35	34	24	22	25	24	23	22	25	21	18	24	24	31	28	20	23	23	26	23	24	22	25	24	23	22	25	21	18	24	24	31	28	20	23	23	26	23	23	22
P05107	P05107	10	10	10	Integrin beta-2	ITGB2	sp|P05107|ITB2_HUMAN Integrin beta-2 OS=Homo sapiens OX=9606 GN=ITGB2 PE=1 SV=2	1	10	10	10	4	1	3	3	4	5	6	5	2	7	5	5	7	9	9	8	10	7	4	1	3	3	4	5	6	5	2	7	5	5	7	9	9	8	10	7	4	1
P05106	P05106	11	11	11	Integrin beta-3	ITGB3	sp|P05106|ITB3_HUMAN Integrin beta-3 OS=Homo sapiens OX=9606 GN=ITGB3 PE=1 SV=2	1	11	11	11	3	3	3	5	5	1	3	4	0	8	7	8	9	8	8	9	10	6	3	3	3	5	5	1	3	4	0	8	7	8	9	8	8	9	10	6	3	3
P16144	P16144	13	13	13	Integrin beta-4	ITGB4	sp|P16144|ITB4_HUMAN Integrin beta-4 OS=Homo sapiens OX=9606 GN=ITGB4 PE=1 SV=5	1	13	13	13	7	4	7	6	6	6	6	6	5	9	8	11	12	10	10	8	9	10	7	4	7	6	6	6	6	6	5	9	8	11	12	10	10	8	9	10	7	4
P18084	P18084	8	8	8	Integrin beta-5	ITGB5	sp|P18084|ITB5_HUMAN Integrin beta-5 OS=Homo sapiens OX=9606 GN=ITGB5 PE=1 SV=1	1	8	8	8	4	1	2	4	3	3	4	4	2	6	6	7	6	7	7	8	7	8	4	1	2	4	3	3	4	4	2	6	6	7	6	7	7	8	7	8	4	1
P19827;CON__Q0VCM5	P19827	22;4	22;4	22;4	Inter-alpha-trypsin inhibitor heavy chain H1	ITIH1	sp|P19827|ITIH1_HUMAN Inter-alpha-trypsin inhibitor heavy chain H1 OS=Homo sapiens OX=9606 GN=ITIH1 PE=1 SV=3	2	22	22	22	18	16	17	18	16	15	20	17	12	17	18	19	21	19	17	18	19	18	18	16	17	18	16	15	20	17	12	17	18	19	21	19	17	18	19	18	18	16
P19823;CON__Q9TRI1	P19823	17;4	17;4	17;4	Inter-alpha-trypsin inhibitor heavy chain H2	ITIH2	sp|P19823|ITIH2_HUMAN Inter-alpha-trypsin inhibitor heavy chain H2 OS=Homo sapiens OX=9606 GN=ITIH2 PE=1 SV=2	2	17	17	17	12	8	10	9	8	10	10	9	8	13	16	16	14	12	14	14	12	13	12	8	10	9	8	10	10	9	8	13	16	16	14	12	14	14	12	13	12	8
Q14624	Q14624	16	16	16	Inter-alpha-trypsin inhibitor heavy chain H4;70 kDa inter-alpha-trypsin inhibitor heavy chain H4;35 kDa inter-alpha-trypsin inhibitor heavy chain H4	ITIH4	sp|Q14624|ITIH4_HUMAN Inter-alpha-trypsin inhibitor heavy chain H4 OS=Homo sapiens OX=9606 GN=ITIH4 PE=1 SV=4	1	16	16	16	9	4	4	7	5	3	5	6	4	9	12	10	12	9	6	8	10	10	9	4	4	7	5	3	5	6	4	9	12	10	12	9	6	8	10	10	9	4
Q86UX2	Q86UX2	23	23	23	Inter-alpha-trypsin inhibitor heavy chain H5	ITIH5	sp|Q86UX2|ITIH5_HUMAN Inter-alpha-trypsin inhibitor heavy chain H5 OS=Homo sapiens OX=9606 GN=ITIH5 PE=2 SV=2	1	23	23	23	17	16	17	17	12	13	15	16	17	17	19	19	19	19	21	19	20	19	17	16	17	17	12	13	15	16	17	17	19	19	19	19	21	19	20	19	17	16
Q9Y287	Q9Y287	2	2	2	Integral membrane protein 2B;BRI2, membrane form;BRI2 intracellular domain;BRI2C, soluble form;Bri23 peptide	ITM2B	sp|Q9Y287|ITM2B_HUMAN Integral membrane protein 2B OS=Homo sapiens OX=9606 GN=ITM2B PE=1 SV=1	1	2	2	2	1	1	2	1	1	1	2	1	1	2	2	1	1	2	2	2	2	2	1	1	2	1	1	1	2	1	1	2	2	1	1	2	2	2	2	2	1	1
Q9BY32	Q9BY32	3	3	3	Inosine triphosphate pyrophosphatase	ITPA	sp|Q9BY32|ITPA_HUMAN Inosine triphosphate pyrophosphatase OS=Homo sapiens OX=9606 GN=ITPA PE=1 SV=2	1	3	3	3	0	0	0	0	0	0	0	0	0	3	2	1	2	1	2	1	1	2	0	0	0	0	0	0	0	0	0	3	2	1	2	1	2	1	1	2	0	0
Q14643;Q14571	Q14643	62;7	62;7	57;3	Inositol 1,4,5-trisphosphate receptor type 1	ITPR1	sp|Q14643|ITPR1_HUMAN Inositol 1,4,5-trisphosphate receptor type 1 OS=Homo sapiens OX=9606 GN=ITPR1 PE=1 SV=3	2	62	62	57	42	39	46	40	32	36	45	47	36	49	47	52	51	41	41	46	50	47	42	39	46	40	32	36	45	47	36	49	47	52	51	41	41	46	50	47	38	36
P26440	P26440	7	7	7	Isovaleryl-CoA dehydrogenase, mitochondrial	IVD	sp|P26440|IVD_HUMAN Isovaleryl-CoA dehydrogenase, mitochondrial OS=Homo sapiens OX=9606 GN=IVD PE=1 SV=2	1	7	7	7	3	4	3	4	3	4	7	6	6	5	6	6	6	6	6	6	6	6	3	4	3	4	3	4	7	6	6	5	6	6	6	6	6	6	6	6	3	4
Q9BX67	Q9BX67	6	6	6	Junctional adhesion molecule C	JAM3	sp|Q9BX67|JAM3_HUMAN Junctional adhesion molecule C OS=Homo sapiens OX=9606 GN=JAM3 PE=1 SV=1	1	6	6	6	2	1	0	1	1	1	0	0	0	6	5	6	6	6	6	6	6	6	2	1	0	1	1	1	0	0	0	6	5	6	6	6	6	6	6	6	2	1
Q9BR39	Q9BR39	11	11	11	Junctophilin-2	JPH2	sp|Q9BR39|JPH2_HUMAN Junctophilin-2 OS=Homo sapiens OX=9606 GN=JPH2 PE=1 SV=2	1	11	11	11	1	1	4	1	1	0	2	2	3	7	8	10	7	8	6	10	10	8	1	1	4	1	1	0	2	2	3	7	8	10	7	8	6	10	10	8	1	1
P14923	P14923	5	3	3	Junction plakoglobin	JUP	sp|P14923|PLAK_HUMAN Junction plakoglobin OS=Homo sapiens OX=9606 GN=JUP PE=1 SV=3	1	5	3	3	3	2	3	3	3	1	2	1	2	4	5	3	5	4	4	5	5	4	1	1	2	1	2	0	1	0	1	2	3	1	3	2	2	3	3	2	1	1
Q14678	Q14678	3	2	2	KN motif and ankyrin repeat domain-containing protein 1	KANK1	sp|Q14678|KANK1_HUMAN KN motif and ankyrin repeat domain-containing protein 1 OS=Homo sapiens OX=9606 GN=KANK1 PE=1 SV=3	1	3	2	2	1	1	2	3	1	3	2	2	1	2	3	3	3	3	3	3	3	2	0	0	1	2	0	2	1	1	0	1	2	2	2	2	2	2	2	1	0	0
Q63ZY3	Q63ZY3	42	42	41	KN motif and ankyrin repeat domain-containing protein 2	KANK2	sp|Q63ZY3|KANK2_HUMAN KN motif and ankyrin repeat domain-containing protein 2 OS=Homo sapiens OX=9606 GN=KANK2 PE=1 SV=1	1	42	42	41	22	22	23	28	26	26	30	32	19	27	30	37	34	31	31	31	31	30	22	22	23	28	26	26	30	32	19	27	30	37	34	31	31	31	31	30	21	21
Q15046	Q15046	7	7	7	Lysine--tRNA ligase	KARS	sp|Q15046|SYK_HUMAN Lysine--tRNA ligase OS=Homo sapiens OX=9606 GN=KARS1 PE=1 SV=3	1	7	7	7	2	0	4	4	2	0	2	3	1	6	5	7	7	5	6	5	5	5	2	0	4	4	2	0	2	3	1	6	5	7	7	5	6	5	5	5	2	0
Q8NAB2	Q8NAB2	1	1	1	Kelch repeat and BTB domain-containing protein 3	KBTBD3	sp|Q8NAB2|KBTB3_HUMAN Kelch repeat and BTB domain-containing protein 3 OS=Homo sapiens OX=9606 GN=KBTBD3 PE=2 SV=3	1	1	1	1	1	1	1	1	1	1	1	1	1	1	1	1	1	1	1	1	1	1	1	1	1	1	1	1	1	1	1	1	1	1	1	1	1	1	1	1	1	1
Q9P0J7	Q9P0J7	3	3	3	E3 ubiquitin-protein ligase KCMF1	KCMF1	sp|Q9P0J7|KCMF1_HUMAN E3 ubiquitin-protein ligase KCMF1 OS=Homo sapiens OX=9606 GN=KCMF1 PE=1 SV=2	1	3	3	3	0	0	0	1	0	0	1	0	0	1	2	3	2	1	1	1	2	1	0	0	0	1	0	0	1	0	0	1	2	3	2	1	1	1	2	1	0	0
Q14722	Q14722	6	6	6	Voltage-gated potassium channel subunit beta-1	KCNAB1	sp|Q14722|KCAB1_HUMAN Voltage-gated potassium channel subunit beta-1 OS=Homo sapiens OX=9606 GN=KCNAB1 PE=1 SV=1	1	6	6	6	6	6	5	6	5	4	6	5	5	2	5	3	5	5	3	1	5	5	6	6	5	6	5	4	6	5	5	2	5	3	5	5	3	1	5	5	6	6
Q12791	Q12791	4	4	4	Calcium-activated potassium channel subunit alpha-1	KCNMA1	sp|Q12791|KCMA1_HUMAN Calcium-activated potassium channel subunit alpha-1 OS=Homo sapiens OX=9606 GN=KCNMA1 PE=1 SV=2	1	4	4	4	2	4	3	2	4	3	3	3	3	4	2	3	2	4	4	4	4	2	2	4	3	2	4	3	3	3	3	4	2	3	2	4	4	4	4	2	2	4
Q16558	Q16558	2	2	2	Calcium-activated potassium channel subunit beta-1	KCNMB1	sp|Q16558|KCMB1_HUMAN Calcium-activated potassium channel subunit beta-1 OS=Homo sapiens OX=9606 GN=KCNMB1 PE=1 SV=5	1	2	2	2	0	0	0	0	0	0	0	2	0	2	2	1	1	1	1	0	0	2	0	0	0	0	0	0	0	2	0	2	2	1	1	1	1	0	0	2	0	0
Q96CX2;Q68DU8;Q6ZWB6	Q96CX2	12;1;1	12;1;1	12;1;1	BTB/POZ domain-containing protein KCTD12	KCTD12	sp|Q96CX2|KCD12_HUMAN BTB/POZ domain-containing protein KCTD12 OS=Homo sapiens OX=9606 GN=KCTD12 PE=1 SV=1	3	12	12	12	3	1	5	3	2	2	5	4	2	8	8	11	11	10	8	10	10	10	3	1	5	3	2	2	5	4	2	8	8	11	11	10	8	10	10	10	3	1
Q4G0X4	Q4G0X4	1	1	1	BTB/POZ domain-containing protein KCTD21	KCTD21	sp|Q4G0X4|KCD21_HUMAN BTB/POZ domain-containing protein KCTD21 OS=Homo sapiens OX=9606 GN=KCTD21 PE=1 SV=1	1	1	1	1	1	1	1	1	1	1	1	1	1	1	1	1	1	1	1	1	1	1	1	1	1	1	1	1	1	1	1	1	1	1	1	1	1	1	1	1	1	1
Q7Z4H8	Q7Z4H8	6	6	6	KDEL motif-containing protein 2	KDELC2	sp|Q7Z4H8|PLGT3_HUMAN Protein O-glucosyltransferase 3 OS=Homo sapiens OX=9606 GN=POGLUT3 PE=1 SV=2	1	6	6	6	1	0	1	2	1	0	0	2	0	3	5	4	5	5	6	5	6	4	1	0	1	2	1	0	0	2	0	3	5	4	5	5	6	5	6	4	1	0
P24390	P24390	1	1	1	ER lumen protein-retaining receptor 1	KDELR1	sp|P24390|ERD21_HUMAN ER lumen protein-retaining receptor 1 OS=Homo sapiens OX=9606 GN=KDELR1 PE=1 SV=1	1	1	1	1	0	0	0	0	0	0	0	0	0	1	1	1	1	1	0	1	1	1	0	0	0	0	0	0	0	0	0	1	1	1	1	1	0	1	1	1	0	0
Q06136	Q06136	8	8	8	3-ketodihydrosphingosine reductase	KDSR	sp|Q06136|KDSR_HUMAN 3-ketodihydrosphingosine reductase OS=Homo sapiens OX=9606 GN=KDSR PE=1 SV=1	1	8	8	8	6	3	7	5	5	4	3	7	6	6	8	6	5	6	4	6	8	6	6	3	7	5	5	4	3	7	6	6	8	6	5	6	4	6	8	6	6	3
Q07666	Q07666	1	1	1	KH domain-containing, RNA-binding, signal transduction-associated protein 1	KHDRBS1	sp|Q07666|KHDR1_HUMAN KH domain-containing, RNA-binding, signal transduction-associated protein 1 OS=Homo sapiens OX=9606 GN=KHDRBS1 PE=1 SV=1	1	1	1	1	0	0	0	0	0	0	0	0	0	0	1	0	1	1	1	0	1	1	0	0	0	0	0	0	0	0	0	0	1	0	1	1	1	0	1	1	0	0
Q92945	Q92945	8	8	8	Far upstream element-binding protein 2	KHSRP	sp|Q92945|FUBP2_HUMAN Far upstream element-binding protein 2 OS=Homo sapiens OX=9606 GN=KHSRP PE=1 SV=4	1	8	8	8	3	3	1	3	0	3	1	3	0	7	7	7	8	6	5	5	6	8	3	3	1	3	0	3	1	3	0	7	7	7	8	6	5	5	6	8	3	3
Q15053	Q15053	1	1	1	Uncharacterized protein KIAA0040	KIAA0040	sp|Q15053|K0040_HUMAN Uncharacterized protein KIAA0040 OS=Homo sapiens OX=9606 GN=KIAA0040 PE=3 SV=2	1	1	1	1	0	0	0	0	0	0	0	0	0	1	1	1	1	1	0	1	1	1	0	0	0	0	0	0	0	0	0	1	1	1	1	1	0	1	1	1	0	0
Q12768	Q12768	8	8	8	WASH complex subunit strumpellin	KIAA0196	sp|Q12768|WASC5_HUMAN WASH complex subunit 5 OS=Homo sapiens OX=9606 GN=WASHC5 PE=1 SV=1	1	8	8	8	6	1	4	2	2	1	5	3	3	7	7	8	7	7	7	7	7	7	6	1	4	2	2	1	5	3	3	7	7	8	7	7	7	7	7	7	6	1
Q2M389	Q2M389	3	3	3	WASH complex subunit 7	KIAA1033	sp|Q2M389|WASC4_HUMAN WASH complex subunit 4 OS=Homo sapiens OX=9606 GN=WASHC4 PE=1 SV=2	1	3	3	3	2	0	1	0	0	0	1	0	1	2	2	3	3	2	3	2	3	2	2	0	1	0	0	0	1	0	1	2	2	3	3	2	3	2	3	2	2	0
Q9BY89	Q9BY89	3	3	3	Uncharacterized protein KIAA1671	KIAA1671	sp|Q9BY89|K1671_HUMAN Uncharacterized protein KIAA1671 OS=Homo sapiens OX=9606 GN=KIAA1671 PE=1 SV=2	1	3	3	3	1	1	1	2	1	1	1	2	1	3	3	3	3	3	3	3	3	3	1	1	1	2	1	1	1	2	1	3	3	3	3	3	3	3	3	3	1	1
Q9H1H9	Q9H1H9	3	3	1	Kinesin-like protein KIF13A	KIF13A	sp|Q9H1H9|KI13A_HUMAN Kinesin-like protein KIF13A OS=Homo sapiens OX=9606 GN=KIF13A PE=1 SV=2	1	3	3	1	2	2	1	2	1	2	2	2	1	3	2	3	3	1	2	2	2	2	2	2	1	2	1	2	2	2	1	3	2	3	3	1	2	2	2	2	0	1
P33176;O60282;Q12840	P33176	30;8;7	30;8;7	30;8;7	Kinesin-1 heavy chain	KIF5B	sp|P33176|KINH_HUMAN Kinesin-1 heavy chain OS=Homo sapiens OX=9606 GN=KIF5B PE=1 SV=1	3	30	30	30	15	13	13	13	13	17	17	20	8	26	22	25	23	23	22	20	24	23	15	13	13	13	13	17	17	20	8	26	22	25	23	23	22	20	24	23	15	13
Q96J84	Q96J84	3	3	3	Kin of IRRE-like protein 1	KIRREL	sp|Q96J84|KIRR1_HUMAN Kin of IRRE-like protein 1 OS=Homo sapiens OX=9606 GN=KIRREL1 PE=1 SV=2	1	3	3	3	1	0	0	0	0	0	1	1	0	2	3	3	3	2	2	3	3	3	1	0	0	0	0	0	1	1	0	2	3	3	3	2	2	3	3	3	1	0
Q07866;Q9H0B6;Q6P597	Q07866	9;3;1	9;3;1	7;2;0	Kinesin light chain 1	KLC1	sp|Q07866|KLC1_HUMAN Kinesin light chain 1 OS=Homo sapiens OX=9606 GN=KLC1 PE=1 SV=2	3	9	9	7	5	0	4	4	3	2	3	5	1	9	9	9	9	8	8	8	9	9	5	0	4	4	3	2	3	5	1	9	9	9	9	8	8	8	9	9	4	0
Q9NSK0	Q9NSK0	6	4	4	Kinesin light chain 4	KLC4	sp|Q9NSK0|KLC4_HUMAN Kinesin light chain 4 OS=Homo sapiens OX=9606 GN=KLC4 PE=1 SV=3	1	6	4	4	3	0	2	3	1	2	2	2	0	5	6	4	6	5	5	4	3	5	2	0	1	1	0	1	1	1	0	3	4	2	4	3	3	2	1	3	2	0
Q9P2K6	Q9P2K6	4	4	4	Kelch-like protein 42	KLHL42	sp|Q9P2K6|KLH42_HUMAN Kelch-like protein 42 OS=Homo sapiens OX=9606 GN=KLHL42 PE=1 SV=2	1	4	4	4	2	1	2	2	2	1	2	1	1	4	3	2	4	4	4	2	3	4	2	1	2	2	2	1	2	1	1	4	3	2	4	4	4	2	3	4	2	1
P03952	P03952	1	1	1	Plasma kallikrein;Plasma kallikrein heavy chain;Plasma kallikrein light chain	KLKB1	sp|P03952|KLKB1_HUMAN Plasma kallikrein OS=Homo sapiens OX=9606 GN=KLKB1 PE=1 SV=1	1	1	1	1	0	0	0	1	0	0	0	0	0	1	1	0	1	1	1	1	1	1	0	0	0	1	0	0	0	0	0	1	1	0	1	1	1	1	1	1	0	0
P01042	P01042	5	5	5	Kininogen-1;Kininogen-1 heavy chain;T-kinin;Bradykinin;Lysyl-bradykinin;Kininogen-1 light chain;Low molecular weight growth-promoting factor	KNG1	sp|P01042|KNG1_HUMAN Kininogen-1 OS=Homo sapiens OX=9606 GN=KNG1 PE=1 SV=2	1	5	5	5	3	1	1	2	2	3	3	1	2	4	5	5	5	3	4	2	4	4	3	1	1	2	2	3	3	1	2	4	5	5	5	3	4	2	4	4	3	1
P52294	P52294	6	4	4	Importin subunit alpha-5;Importin subunit alpha-5, N-terminally processed	KPNA1	sp|P52294|IMA5_HUMAN Importin subunit alpha-5 OS=Homo sapiens OX=9606 GN=KPNA1 PE=1 SV=3	1	6	4	4	4	4	4	4	3	4	4	4	3	4	6	5	6	6	5	4	5	6	2	2	2	2	1	2	2	2	2	2	4	3	4	4	3	2	3	4	2	2
O00505	O00505	5	3	3	Importin subunit alpha-4	KPNA3	sp|O00505|IMA4_HUMAN Importin subunit alpha-4 OS=Homo sapiens OX=9606 GN=KPNA3 PE=1 SV=2	1	5	3	3	1	0	1	1	1	1	1	1	1	4	4	3	3	3	2	3	5	5	0	0	0	0	0	0	0	0	0	3	3	2	1	2	1	2	3	3	0	0
O00629	O00629	7	7	5	Importin subunit alpha-3	KPNA4	sp|O00629|IMA3_HUMAN Importin subunit alpha-3 OS=Homo sapiens OX=9606 GN=KPNA4 PE=1 SV=1	1	7	7	5	2	1	2	1	2	1	2	3	1	5	5	6	7	5	5	6	7	7	2	1	2	1	2	1	2	3	1	5	5	6	7	5	5	6	7	7	1	1
O60684;O15131	O60684;O15131	9;5	9;5	7;4	Importin subunit alpha-7;Importin subunit alpha-6	KPNA6;KPNA5	sp|O60684|IMA7_HUMAN Importin subunit alpha-7 OS=Homo sapiens OX=9606 GN=KPNA6 PE=1 SV=1;sp|O15131|IMA6_HUMAN Importin subunit alpha-6 OS=Homo sapiens OX=9606 GN=KPNA5 PE=1 SV=2	2	9	9	7	8	2	6	4	2	3	5	5	1	6	7	8	9	8	6	5	6	7	8	2	6	4	2	3	5	5	1	6	7	8	9	8	6	5	6	7	6	0
Q14974	Q14974	15	15	15	Importin subunit beta-1	KPNB1	sp|Q14974|IMB1_HUMAN Importin subunit beta-1 OS=Homo sapiens OX=9606 GN=KPNB1 PE=1 SV=2	1	15	15	15	6	4	8	6	5	3	5	4	1	12	15	14	14	13	12	15	15	15	6	4	8	6	5	3	5	4	1	12	15	14	14	13	12	15	15	15	6	4
Q8N6L1	Q8N6L1	1	1	1	Keratinocyte-associated protein 2	KRTCAP2	sp|Q8N6L1|KTAP2_HUMAN Keratinocyte-associated protein 2 OS=Homo sapiens OX=9606 GN=KRTCAP2 PE=1 SV=2	1	1	1	1	0	0	1	0	0	0	0	0	0	1	0	0	1	1	0	1	1	0	0	0	1	0	0	0	0	0	0	1	0	0	1	1	0	1	1	0	0	0
Q86UP2	Q86UP2	21	21	21	Kinectin	KTN1	sp|Q86UP2|KTN1_HUMAN Kinectin OS=Homo sapiens OX=9606 GN=KTN1 PE=1 SV=1	1	21	21	21	4	4	1	6	2	5	5	4	3	17	21	19	20	20	19	19	21	18	4	4	1	6	2	5	5	4	3	17	21	19	20	20	19	19	21	18	4	4
Q9H9P8	Q9H9P8	4	4	4	L-2-hydroxyglutarate dehydrogenase, mitochondrial	L2HGDH	sp|Q9H9P8|L2HDH_HUMAN L-2-hydroxyglutarate dehydrogenase, mitochondrial OS=Homo sapiens OX=9606 GN=L2HGDH PE=1 SV=3	1	4	4	4	4	3	4	4	2	3	3	4	1	3	3	4	4	4	3	3	4	3	4	3	4	4	2	3	3	4	1	3	3	4	4	4	3	3	4	3	4	3
Q96EM0	Q96EM0	1	1	1	Trans-3-hydroxy-L-proline dehydratase	L3HYPDH	sp|Q96EM0|T3HPD_HUMAN Trans-3-hydroxy-L-proline dehydratase OS=Homo sapiens OX=9606 GN=L3HYPDH PE=1 SV=2	1	1	1	1	0	0	0	0	0	1	0	1	0	1	1	1	1	1	1	0	1	1	0	0	0	0	0	1	0	1	0	1	1	1	1	1	1	0	1	1	0	0
P83111	P83111	4	4	4	Serine beta-lactamase-like protein LACTB, mitochondrial	LACTB	sp|P83111|LACTB_HUMAN Serine beta-lactamase-like protein LACTB, mitochondrial OS=Homo sapiens OX=9606 GN=LACTB PE=1 SV=2	1	4	4	4	3	2	2	2	2	1	2	2	1	4	3	2	3	3	3	3	4	3	3	2	2	2	2	1	2	2	1	4	3	2	3	3	3	3	4	3	3	2
P24043	P24043	93	93	93	Laminin subunit alpha-2	LAMA2	sp|P24043|LAMA2_HUMAN Laminin subunit alpha-2 OS=Homo sapiens OX=9606 GN=LAMA2 PE=1 SV=4	1	93	93	93	83	60	87	66	60	48	63	69	69	70	67	84	72	66	62	58	72	73	83	60	87	66	60	48	63	69	69	70	67	84	72	66	62	58	72	73	83	60
Q16787	Q16787	25	24	24	Laminin subunit alpha-3	LAMA3	sp|Q16787|LAMA3_HUMAN Laminin subunit alpha-3 OS=Homo sapiens OX=9606 GN=LAMA3 PE=1 SV=2	1	25	24	24	22	19	22	20	23	15	21	20	22	24	17	21	20	21	21	18	20	17	21	18	21	19	22	14	20	20	21	23	16	20	20	20	20	18	20	17	21	18
Q16363	Q16363	62	62	62	Laminin subunit alpha-4	LAMA4	sp|Q16363|LAMA4_HUMAN Laminin subunit alpha-4 OS=Homo sapiens OX=9606 GN=LAMA4 PE=1 SV=4	1	62	62	62	55	47	55	47	49	48	53	47	45	44	41	51	45	43	45	44	49	45	55	47	55	47	49	48	53	47	45	44	41	51	45	43	45	44	49	45	55	47
O15230	O15230	123	123	122	Laminin subunit alpha-5	LAMA5	sp|O15230|LAMA5_HUMAN Laminin subunit alpha-5 OS=Homo sapiens OX=9606 GN=LAMA5 PE=1 SV=8	1	123	123	122	110	101	109	102	99	92	98	96	87	96	97	111	105	97	97	99	101	93	110	101	109	102	99	92	98	96	87	96	97	111	105	97	97	99	101	93	109	100
P07942	P07942	28	28	28	Laminin subunit beta-1	LAMB1	sp|P07942|LAMB1_HUMAN Laminin subunit beta-1 OS=Homo sapiens OX=9606 GN=LAMB1 PE=1 SV=2	1	28	28	28	22	17	25	19	9	15	24	24	18	22	18	28	25	18	21	21	23	21	22	17	25	19	9	15	24	24	18	22	18	28	25	18	21	21	23	21	22	17
P55268	P55268	113	113	113	Laminin subunit beta-2	LAMB2	sp|P55268|LAMB2_HUMAN Laminin subunit beta-2 OS=Homo sapiens OX=9606 GN=LAMB2 PE=1 SV=2	1	113	113	113	92	86	96	88	93	86	87	83	77	86	81	98	94	87	79	83	86	81	92	86	96	88	93	86	87	83	77	86	81	98	94	87	79	83	86	81	92	86
P11047;Q9Y6N6	P11047	95;1	95;1	94;1	Laminin subunit gamma-1	LAMC1	sp|P11047|LAMC1_HUMAN Laminin subunit gamma-1 OS=Homo sapiens OX=9606 GN=LAMC1 PE=1 SV=3	2	95	95	94	77	72	81	70	79	70	69	69	64	67	66	83	73	63	71	68	68	67	77	72	81	70	79	70	69	69	64	67	66	83	73	63	71	68	68	67	77	71
P11279	P11279	4	4	4	Lysosome-associated membrane glycoprotein 1	LAMP1	sp|P11279|LAMP1_HUMAN Lysosome-associated membrane glycoprotein 1 OS=Homo sapiens OX=9606 GN=LAMP1 PE=1 SV=3	1	4	4	4	1	1	3	2	1	0	2	4	1	4	4	3	3	4	4	4	4	4	1	1	3	2	1	0	2	4	1	4	4	3	3	4	4	4	4	4	1	1
Q6IAA8	Q6IAA8	2	2	2	Ragulator complex protein LAMTOR1	LAMTOR1	sp|Q6IAA8|LTOR1_HUMAN Ragulator complex protein LAMTOR1 OS=Homo sapiens OX=9606 GN=LAMTOR1 PE=1 SV=2	1	2	2	2	0	0	0	1	1	1	2	2	0	2	2	2	2	2	2	2	2	2	0	0	0	1	1	1	2	2	0	2	2	2	2	2	2	2	2	2	0	0
Q9Y2Q5	Q9Y2Q5	3	3	3	Ragulator complex protein LAMTOR2	LAMTOR2	sp|Q9Y2Q5|LTOR2_HUMAN Ragulator complex protein LAMTOR2 OS=Homo sapiens OX=9606 GN=LAMTOR2 PE=1 SV=1	1	3	3	3	0	1	0	0	2	1	0	1	0	2	2	2	3	3	3	3	3	3	0	1	0	0	2	1	0	1	0	2	2	2	3	3	3	3	3	3	0	1
Q9UHA4	Q9UHA4	2	2	2	Ragulator complex protein LAMTOR3	LAMTOR3	sp|Q9UHA4|LTOR3_HUMAN Ragulator complex protein LAMTOR3 OS=Homo sapiens OX=9606 GN=LAMTOR3 PE=1 SV=1	1	2	2	2	0	1	0	1	1	0	2	1	0	2	2	2	2	2	2	2	2	2	0	1	0	1	1	0	2	1	0	2	2	2	2	2	2	2	2	2	0	1
Q0VGL1	Q0VGL1	2	2	2	Ragulator complex protein LAMTOR4;Ragulator complex protein LAMTOR4, N-terminally processed	LAMTOR4	sp|Q0VGL1|LTOR4_HUMAN Ragulator complex protein LAMTOR4 OS=Homo sapiens OX=9606 GN=LAMTOR4 PE=1 SV=1	1	2	2	2	2	0	1	2	1	1	2	1	1	2	1	1	1	1	2	2	2	1	2	0	1	2	1	1	2	1	1	2	1	1	1	1	2	2	2	1	2	0
O43504	O43504	1	1	1	Ragulator complex protein LAMTOR5	LAMTOR5	sp|O43504|LTOR5_HUMAN Ragulator complex protein LAMTOR5 OS=Homo sapiens OX=9606 GN=LAMTOR5 PE=1 SV=1	1	1	1	1	0	0	0	0	0	0	0	0	0	0	1	1	1	1	0	1	1	1	0	0	0	0	0	0	0	0	0	0	1	1	1	1	0	1	1	1	0	0
O43813	O43813	9	9	9	LanC-like protein 1	LANCL1	sp|O43813|LANC1_HUMAN Glutathione S-transferase LANCL1 OS=Homo sapiens OX=9606 GN=LANCL1 PE=1 SV=1	1	9	9	9	8	5	6	7	4	5	8	7	3	7	8	8	7	7	8	8	8	8	8	5	6	7	4	5	8	7	3	7	8	8	7	7	8	8	8	8	8	5
P28838	P28838	20	20	20	Cytosol aminopeptidase	LAP3	sp|P28838|AMPL_HUMAN Cytosol aminopeptidase OS=Homo sapiens OX=9606 GN=LAP3 PE=1 SV=3	1	20	20	20	9	7	10	11	7	7	15	13	8	13	17	14	18	14	17	16	18	19	9	7	10	11	7	7	15	13	8	13	17	14	18	14	17	16	18	19	9	7
Q6PKG0	Q6PKG0	4	4	4	La-related protein 1	LARP1	sp|Q6PKG0|LARP1_HUMAN La-related protein 1 OS=Homo sapiens OX=9606 GN=LARP1 PE=1 SV=2	1	4	4	4	3	1	1	1	1	1	1	1	0	2	3	3	4	4	3	2	2	4	3	1	1	1	1	1	1	1	0	2	3	3	4	4	3	2	2	4	3	1
Q9P2J5	Q9P2J5	8	8	8	Leucine--tRNA ligase, cytoplasmic	LARS	sp|Q9P2J5|SYLC_HUMAN Leucine--tRNA ligase, cytoplasmic OS=Homo sapiens OX=9606 GN=LARS1 PE=1 SV=2	1	8	8	8	5	2	3	3	2	2	4	5	1	5	8	5	7	7	6	6	8	7	5	2	3	3	2	2	4	5	1	5	8	5	7	7	6	6	8	7	5	2
Q15031	Q15031	1	1	1	Probable leucine--tRNA ligase, mitochondrial	LARS2	sp|Q15031|SYLM_HUMAN Probable leucine--tRNA ligase, mitochondrial OS=Homo sapiens OX=9606 GN=LARS2 PE=1 SV=2	1	1	1	1	0	1	1	0	1	1	0	1	0	1	1	1	1	1	1	1	1	1	0	1	1	0	1	1	0	1	0	1	1	1	1	1	1	1	1	1	0	1
[truncated: 1,621 more rows]
[truncated: 130 more columns]

## Sheet: S. Table 2C Proteins Decell
Protein IDs	Majority protein IDs	Peptide counts (all)	Peptide counts (razor+unique)	Peptide counts (unique)	Protein names	Gene names	Fasta headers	Number of proteins	Peptides	Razor + unique peptides	Unique peptides	Peptides D1	Peptides D10	Peptides D2	Peptides D3	Peptides D4	Peptides D5	Peptides D7	Peptides D8	Peptides D9	Peptides N1	Peptides N10	Peptides N2	Peptides N3	Peptides N4	Peptides N5	Peptides N7	Peptides N8	Peptides N9	Razor + unique peptides D1	Razor + unique peptides D10	Razor + unique peptides D2	Razor + unique peptides D3	Razor + unique peptides D4	Razor + unique peptides D5	Razor + unique peptides D7	Razor + unique peptides D8	Razor + unique peptides D9	Razor + unique peptides N1	Razor + unique peptides N10	Razor + unique peptides N2	Razor + unique peptides N3	Razor + unique peptides N4	Razor + unique peptides N5	Razor + unique peptides N7	Razor + unique peptides N8	Razor + unique peptides N9	Unique peptides D1	Unique peptides D10
[truncated: 3,089 more rows]
[truncated: 130 more columns]
