# Supplementary material for: Proteomic evaluation and comparison of native and decellularized human saphenous vein extracellular matrices
Source: Front Bioeng Biotechnol. 2026 Mar 30;14:1773372. doi: 10.3389/fbioe.2026.1773372 (PMC13071391; doi:10.3389/fbioe.2026.1773372)
Supplement: Supplementary file 2 [file Table3.xlsx]

## Sheet: S.Table 3A Native 
200 most abundant proteins in the native vein samples
Protein IDs	Protein names	Gene names
P21333	Filamin-A	FLNA
P62736	Actin, aortic smooth muscle	ACTA2
P12111	Collagen alpha-3(VI) chain	COL6A3
P35749	Myosin-11	MYH11
P17661	Desmin	DES
P51884	Lumican	LUM
P63261	Actin, cytoplasmic 2;Actin, cytoplasmic 2, N-terminally processed	ACTG1
P12109	Collagen alpha-1(VI) chain	COL6A1
P02751	Fibronectin;Anastellin;Ugl-Y1;Ugl-Y2;Ugl-Y3	FN1
P51888	Prolargin	PRELP
P24821	Tenascin	TNC
P98160	Basement membrane-specific heparan sulfate proteoglycan core protein;Endorepellin;LG3 peptide	HSPG2
P08670	Vimentin	VIM
P51911	Calponin-1	CNN1
P68871	Hemoglobin subunit beta;LVV-hemorphin-7;Spinorphin	HBB
P21810	Biglycan	BGN
P20774	Mimecan	OGN
Q9Y490	Talin-1	TLN1
P60660	Myosin light polypeptide 6	MYL6
O43707	Alpha-actinin-4	ACTN4
P07585	Decorin	DCN
P68363	Tubulin alpha-1B chain	TUBA1B
P12110	Collagen alpha-2(VI) chain	COL6A2
Q9BXN1	Asporin	ASPN
P35579	Myosin-9	MYH9
Q16853	Membrane primary amine oxidase	AOC3
P09493	Tropomyosin alpha-1 chain	TPM1
P07355	Annexin A2;Putative annexin A2-like protein	ANXA2
P68371	Tubulin beta-4B chain	TUBB4B
P02545	Prelamin-A/C;Lamin-A/C	LMNA
Q05707	Collagen alpha-1(XIV) chain	COL14A1
Q09666	Neuroblast differentiation-associated protein AHNAK	AHNAK
P18206	Vinculin	VCL
P12814	Alpha-actinin-1	ACTN1
P55268	Laminin subunit beta-2	LAMB2
P35580	Myosin-10	MYH10
Q14315	Filamin-C	FLNC
Q15149	Plectin	PLEC
Q99878	Histone H2A type 1-J;Histone H2A type 1-H;Histone H2A type 1-D;Histone H2A type 1;Histone H2A.J	HIST1H2AJ
P06396	Gelsolin	GSN
P69905	Hemoglobin subunit alpha	HBA1
P60709	Actin, cytoplasmic 1;Actin, cytoplasmic 1, N-terminally processed	ACTB
P11047	Laminin subunit gamma-1	LAMC1
P30837	Aldehyde dehydrogenase X, mitochondrial	ALDH1B1
Q15582	Transforming growth factor-beta-induced protein ig-h3	TGFBI
Q15063	Periostin	POSTN
P14543	Nidogen-1	NID1
Q01995	Transgelin	TAGLN
P22105	Tenascin-X	TNXB
Q05682	Caldesmon	CALD1
P06576	ATP synthase subunit beta, mitochondrial	ATP5B
P04406	Glyceraldehyde-3-phosphate dehydrogenase	GAPDH
Q9HBL0	Tensin-1	TNS1
P24844	Myosin regulatory light polypeptide 9	MYL9
Q8TB52	F-box only protein 30	FBXO30
P02730	Band 3 anion transport protein	SLC4A1
P25705	ATP synthase subunit alpha, mitochondrial	ATP5A1
P04792	Heat shock protein beta-1	HSPB1
P05556	Integrin beta-1	ITGB1
Q15124	Phosphoglucomutase-like protein 5	PGM5
P07437	Tubulin beta chain	TUBB
P98095	Fibulin-2	FBLN2
P00387	NADH-cytochrome b5 reductase 3;NADH-cytochrome b5 reductase 3 membrane-bound form;NADH-cytochrome b5 reductase 3 soluble form	CYB5R3
P62805	Histone H4	HIST1H4A
O15230	Laminin subunit alpha-5	LAMA5
P10412	Histone H1.4;Histone H1.1	HIST1H1E
Q07507	Dermatopontin	DPT
P09382	Galectin-1	LGALS1
Q9BX66	Sorbin and SH3 domain-containing protein 1	SORBS1
P14618	Pyruvate kinase PKM	PKM
P08133	Annexin A6	ANXA6
Q6NZI2	Polymerase I and transcript release factor	PTRF
Q00610	Clathrin heavy chain 1	CLTC
O00159	Unconventional myosin-Ic	MYO1C
P21291	Cysteine and glycine-rich protein 1	CSRP1
P39060	Collagen alpha-1(XVIII) chain;Endostatin	COL18A1
P0DMV9	Heat shock 70 kDa protein 1B;Heat shock 70 kDa protein 1A	HSPA1B
Q14204	Cytoplasmic dynein 1 heavy chain 1	DYNC1H1
P23142	Fibulin-1	FBLN1
Q16363	Laminin subunit alpha-4	LAMA4
Q99879	Histone H2B type 1-M;Histone H2B type 1-N;Histone H2B type 1-H;Histone H2B type 2-F;Histone H2B type 1-C/E/F/G/I;Histone H2B type 1-D;Histone H2B type 1-L;Histone H2B type 1-A	HIST1H2BM
P02743	Serum amyloid P-component;Serum amyloid P-component(1-203)	APCS
P16157	Ankyrin-1	ANK1
Q01082	Spectrin beta chain, non-erythrocytic 1	SPTBN1
P40926	Malate dehydrogenase, mitochondrial	MDH2
Q06828	Fibromodulin	FMOD
Q9NZN4	EH domain-containing protein 2	EHD2
P02675	Fibrinogen beta chain;Fibrinopeptide B;Fibrinogen beta chain	FGB
P04075	Fructose-bisphosphate aldolase A	ALDOA
P21980	Protein-glutamine gamma-glutamyltransferase 2	TGM2
P11277	Spectrin beta chain, erythrocytic	SPTB
Q9NR12	PDZ and LIM domain protein 7	PDLIM7
Q9UMS6	Synaptopodin-2	SYNPO2
P40939	Trifunctional enzyme subunit alpha, mitochondrial;Long-chain enoyl-CoA hydratase;Long chain 3-hydroxyacyl-CoA dehydrogenase	HADHA
P10909	Clusterin;Clusterin beta chain;Clusterin alpha chain	CLU
Q13813	Spectrin alpha chain, non-erythrocytic 1	SPTAN1
P68104	Elongation factor 1-alpha 1;Putative elongation factor 1-alpha-like 3	EEF1A1
P08648	Integrin alpha-5;Integrin alpha-5 heavy chain;Integrin alpha-5 light chain	ITGA5
P55083	Microfibril-associated glycoprotein 4	MFAP4
P02549	Spectrin alpha chain, erythrocytic 1	SPTA1
Q8WX93	Palladin	PALLD
P02462	Collagen alpha-1(IV) chain;Arresten	COL4A1
Q562R1	Beta-actin-like protein 2	ACTBL2
Q16647	Prostacyclin synthase	PTGIS
P43121	Cell surface glycoprotein MUC18	MCAM
P08758	Annexin A5	ANXA5
P08123	Collagen alpha-2(I) chain	COL1A2
P55072	Transitional endoplasmic reticulum ATPase	VCP
O15061	Synemin	SYNM
P08572	Collagen alpha-2(IV) chain;Canstatin	COL4A2
Q8NDA2	Hemicentin-2	HMCN2
P06733	Alpha-enolase	ENO1
P53814	Smoothelin	SMTN
P11021	78 kDa glucose-regulated protein	HSPA5
P11216	Glycogen phosphorylase, brain form	PYGB
P50895	Basal cell adhesion molecule	BCAM
P12236	ADP/ATP translocase 3;ADP/ATP translocase 3, N-terminally processed	SLC25A6
P11532	Dystrophin	DMD
Q14BN4	Sarcolemmal membrane-associated protein	SLMAP
P04083	Annexin A1	ANXA1
P37802	Transgelin-2	TAGLN2
O00571	ATP-dependent RNA helicase DDX3X	DDX3X
Q14112	Nidogen-2	NID2
P10809	60 kDa heat shock protein, mitochondrial	HSPD1
P30101	Protein disulfide-isomerase A3	PDIA3
Q9HCU5	Prolactin regulatory element-binding protein	PREB
P67936	Tropomyosin alpha-4 chain	TPM4
Q01813	ATP-dependent 6-phosphofructokinase, platelet type	PFKP
P02452	Collagen alpha-1(I) chain	COL1A1
P08294	Extracellular superoxide dismutase [Cu-Zn]	SOD3
P11142	Heat shock cognate 71 kDa protein	HSPA8
P0DOX7	Immunoglobulin kappa light chain	no code
Q14764	Major vault protein	MVP
Q93052	Lipoma-preferred partner	LPP
Q15019	Septin-2	SEPTIN2
Q15746	Myosin light chain kinase, smooth muscle;Myosin light chain kinase, smooth muscle, deglutamylated form	MYLK
P62873	Guanine nucleotide-binding protein G(I)/G(S)/G(T) subunit beta-1	GNB1
Q03135	Caveolin-1	CAV1
Q63ZY3	KN motif and ankyrin repeat domain-containing protein 2	KANK2
P27338	Amine oxidase [flavin-containing] B	MAOB
Q99715	Collagen alpha-1(XII) chain	COL12A1
P29536	Leiomodin-1	LMOD1
Q9GZM7	Tubulointerstitial nephritis antigen-like	TINAGL1
P00338	L-lactate dehydrogenase A chain	LDHA
P24752	Acetyl-CoA acetyltransferase, mitochondrial	ACAT1
P05091	Aldehyde dehydrogenase, mitochondrial	ALDH2
P16615	Sarcoplasmic/endoplasmic reticulum calcium ATPase 2	ATP2A2
P60981	Destrin	DSTN
Q9BSJ8	Extended synaptotagmin-1	ESYT1
Q01518	Adenylyl cyclase-associated protein 1	CAP1
Q08431	Lactadherin;Lactadherin short form;Medin	MFGE8
P13611	Versican core protein	VCAN
Q71U36	Tubulin alpha-1A chain;Tubulin alpha-3E chain	TUBA1A
Q7Z7G0	Target of Nesh-SH3	ABI3BP
P09525	Annexin A4	ANXA4
P12277	Creatine kinase B-type	CKB
Q14195	Dihydropyrimidinase-related protein 3	DPYSL3
Q9NZM1	Myoferlin	MYOF
Q12805	EGF-containing fibulin-like extracellular matrix protein 1	EFEMP1
Q9BTV4	Transmembrane protein 43	TMEM43
P04899	Guanine nucleotide-binding protein G(i) subunit alpha-2	GNAI2
P0DOX5	Ig gamma-1 chain C region	IGHG1
P02511	Alpha-crystallin B chain	CRYAB
P00367	Glutamate dehydrogenase 1, mitochondrial;Glutamate dehydrogenase 2, mitochondrial	GLUD1
P02679	Fibrinogen gamma chain	FGG
P56199	Integrin alpha-1	ITGA1
O43294	Transforming growth factor beta-1-induced transcript 1 protein	TGFB1I1
Q9ULV4	Coronin-1C	CORO1C
Q6DD88	Atlastin-3	ATL3
P62834	Ras-related protein Rap-1A	RAP1A
P46940	Ras GTPase-activating-like protein IQGAP1	IQGAP1
P07951	Tropomyosin beta chain	TPM2
Q8IVN8	Somatomedin-B and thrombospondin type-1 domain-containing protein	SBSPON
Q16891	MICOS complex subunit MIC60	IMMT
Q9BUF5	Tubulin beta-6 chain	TUBB6
P26038	Moesin	MSN
P60033	CD81 antigen	CD81
P55084	Trifunctional enzyme subunit beta, mitochondrial;3-ketoacyl-CoA thiolase	HADHB
P04275	von Willebrand factor;von Willebrand antigen 2	VWF
P24043	Laminin subunit alpha-2	LAMA2
Q13683	Integrin alpha-7;Integrin alpha-7 heavy chain;Integrin alpha-7 light chain;Integrin alpha-7 70 kDa form	ITGA7
P01024	Complement C3;Complement C3 beta chain;C3-beta-c;Complement C3 alpha chain;C3a anaphylatoxin;Acylation stimulating protein;Complement C3b alpha chain;Complement C3c alpha chain fragment 1;Complement C3dg fragment;Complement C3g fragment;Complement C3d fragment;Complement C3f fragment;Complement C3c alpha chain fragment 2	C3
P22695	Cytochrome b-c1 complex subunit 2, mitochondrial	UQCRC2
O75083	WD repeat-containing protein 1	WDR1
P45880	Voltage-dependent anion-selective channel protein 2	VDAC2
P48047	ATP synthase subunit O, mitochondrial	ATP5O
P02749	Beta-2-glycoprotein 1	APOH
P04004	Vitronectin;Vitronectin V65 subunit;Vitronectin V10 subunit;Somatomedin-B	VTN
P78371	T-complex protein 1 subunit beta	CCT2
P35232	Prohibitin	PHB
P62937	Peptidyl-prolyl cis-trans isomerase A;Peptidyl-prolyl cis-trans isomerase A, N-terminally processed	PPIA
P02671	Fibrinogen alpha chain;Fibrinopeptide A;Fibrinogen alpha chain	FGA
Q99798	Aconitate hydratase, mitochondrial	ACO2
Q3ZCM7	Tubulin beta-8 chain;Tubulin beta-8 chain-like protein LOC260334	TUBB8
P14625	Endoplasmin	HSP90B1
P21926	CD9 antigen	CD9
P23634	Plasma membrane calcium-transporting ATPase 4	ATP2B4
P02647	Apolipoprotein A-I;Proapolipoprotein A-I;Truncated apolipoprotein A-I	APOA1
Q13418	Integrin-linked protein kinase	ILK
P50995	Annexin A11	ANXA11

## Sheet: S.Table 3B Decell
200 most abundant proteins in the decellularized vein samples
Protein IDs	Protein names	Gene names
P12111	Collagen alpha-3(VI) chain	COL6A3
P35749	Myosin-11	MYH11
P62736	Actin, aortic smooth muscle	ACTA2
P51888	Prolargin	PRELP
P21810	Biglycan	BGN
P12109	Collagen alpha-1(VI) chain	COL6A1
P51884	Lumican	LUM
P07585	Decorin	DCN
P63261	Actin, cytoplasmic 2;Actin, cytoplasmic 2, N-terminally processed	ACTG1
Q9BXN1	Asporin	ASPN
P21333	Filamin-A	FLNA
P20774	Mimecan	OGN
P98160	Basement membrane-specific heparan sulfate proteoglycan core protein;Endorepellin;LG3 peptide	HSPG2
P12110	Collagen alpha-2(VI) chain	COL6A2
P17661	Desmin	DES
P24821	Tenascin	TNC
P35579	Myosin-9	MYH9
P68363	Tubulin alpha-1B chain	TUBA1B
P02751	Fibronectin;Anastellin;Ugl-Y1;Ugl-Y2;Ugl-Y3	FN1
P35580	Myosin-10	MYH10
P55268	Laminin subunit beta-2	LAMB2
P68371	Tubulin beta-4B chain	TUBB4B
Q15063	Periostin	POSTN
P08670	Vimentin	VIM
Q05707	Collagen alpha-1(XIV) chain	COL14A1
P62805	Histone H4	HIST1H4A
Q07507	Dermatopontin	DPT
P11047	Laminin subunit gamma-1	LAMC1
O00159	Unconventional myosin-Ic	MYO1C
P25705	ATP synthase subunit alpha, mitochondrial	ATP5A1
P30837	Aldehyde dehydrogenase X, mitochondrial	ALDH1B1
P06576	ATP synthase subunit beta, mitochondrial	ATP5B
P02452	Collagen alpha-1(I) chain	COL1A1
P02462	Collagen alpha-1(IV) chain;Arresten	COL4A1
Q15582	Transforming growth factor-beta-induced protein ig-h3	TGFBI
P14543	Nidogen-1	NID1
P08572	Collagen alpha-2(IV) chain;Canstatin	COL4A2
P08123	Collagen alpha-2(I) chain	COL1A2
Q8TB52	F-box only protein 30	FBXO30
O15230	Laminin subunit alpha-5	LAMA5
Q14315	Filamin-C	FLNC
P51911	Calponin-1	CNN1
P02743	Serum amyloid P-component;Serum amyloid P-component(1-203)	APCS
P07437	Tubulin beta chain	TUBB
P02675	Fibrinogen beta chain;Fibrinopeptide B;Fibrinogen beta chain	FGB
Q15149	Plectin	PLEC
P04792	Heat shock protein beta-1	HSPB1
Q9Y490	Talin-1	TLN1
Q16853	Membrane primary amine oxidase	AOC3
Q16363	Laminin subunit alpha-4	LAMA4
P55083	Microfibril-associated glycoprotein 4	MFAP4
P21980	Protein-glutamine gamma-glutamyltransferase 2	TGM2
P60709	Actin, cytoplasmic 1;Actin, cytoplasmic 1, N-terminally processed	ACTB
P60660	Myosin light polypeptide 6	MYL6
Q9GZM7	Tubulointerstitial nephritis antigen-like	TINAGL1
P98095	Fibulin-2	FBLN2
P00387	NADH-cytochrome b5 reductase 3;NADH-cytochrome b5 reductase 3 membrane-bound form;NADH-cytochrome b5 reductase 3 soluble form	CYB5R3
P68871	Hemoglobin subunit beta;LVV-hemorphin-7;Spinorphin	HBB
O43707	Alpha-actinin-4	ACTN4
P10909	Clusterin;Clusterin beta chain;Clusterin alpha chain	CLU
P05556	Integrin beta-1	ITGB1
Q99879	Histone H2B type 1-M;Histone H2B type 1-N;Histone H2B type 1-H;Histone H2B type 2-F;Histone H2B type 1-C/E/F/G/I;Histone H2B type 1-D;Histone H2B type 1-L;Histone H2B type 1-A	HIST1H2BM
Q8IVN8	Somatomedin-B and thrombospondin type-1 domain-containing protein	SBSPON
Q06828	Fibromodulin	FMOD
P13611	Versican core protein	VCAN
P35232	Prohibitin	PHB
P02679	Fibrinogen gamma chain	FGG
P35555	Fibrillin-1	FBN1
P02671	Fibrinogen alpha chain;Fibrinopeptide A;Fibrinogen alpha chain	FGA
Q14204	Cytoplasmic dynein 1 heavy chain 1	DYNC1H1
P84243	Histone H3.3;Histone H3.1t	H3F3A
Q00610	Clathrin heavy chain 1	CLTC
P22105	Tenascin-X	TNXB
P40939	Trifunctional enzyme subunit alpha, mitochondrial;Long-chain enoyl-CoA hydratase;Long chain 3-hydroxyacyl-CoA dehydrogenase	HADHA
P18206	Vinculin	VCL
Q01995	Transgelin	TAGLN
P06396	Gelsolin	GSN
Q01813	ATP-dependent 6-phosphofructokinase, platelet type	PFKP
Q9HCU5	Prolactin regulatory element-binding protein	PREB
Q9NR12	PDZ and LIM domain protein 7	PDLIM7
Q99623	Prohibitin-2	PHB2
P02511	Alpha-crystallin B chain	CRYAB
Q99878	Histone H2A type 1-J;Histone H2A type 1-H;Histone H2A type 1-D;Histone H2A type 1;Histone H2A.J	HIST1H2AJ
P23142	Fibulin-1	FBLN1
P12236	ADP/ATP translocase 3;ADP/ATP translocase 3, N-terminally processed	SLC25A6
Q14112	Nidogen-2	NID2
P21796	Voltage-dependent anion-selective channel protein 1	VDAC1
O00571	ATP-dependent RNA helicase DDX3X	DDX3X
P24043	Laminin subunit alpha-2	LAMA2
Q9HBL0	Tensin-1	TNS1
Q14764	Major vault protein	MVP
P12814	Alpha-actinin-1	ACTN1
Q71U36	Tubulin alpha-1A chain;Tubulin alpha-3E chain	TUBA1A
Q6NZI2	Polymerase I and transcript release factor	PTRF
P02545	Prelamin-A/C;Lamin-A/C	LMNA
P04406	Glyceraldehyde-3-phosphate dehydrogenase	GAPDH
P08648	Integrin alpha-5;Integrin alpha-5 heavy chain;Integrin alpha-5 light chain	ITGA5
P55084	Trifunctional enzyme subunit beta, mitochondrial;3-ketoacyl-CoA thiolase	HADHB
Q562R1	Beta-actin-like protein 2	ACTBL2
P40123	Adenylyl cyclase-associated protein 2	CAP2
Q9BTV4	Transmembrane protein 43	TMEM43
P68104	Elongation factor 1-alpha 1;Putative elongation factor 1-alpha-like 3	EEF1A1
Q8NF91	Nesprin-1	SYNE1
Q14BN4	Sarcolemmal membrane-associated protein	SLMAP
Q8NDA2	Hemicentin-2	HMCN2
Q04917	14-3-3 protein eta	YWHAH
P15502	Elastin	ELN
P35625	Metalloproteinase inhibitor 3	TIMP3
Q12882	Dihydropyrimidine dehydrogenase [NADP(+)]	DPYD
P45880	Voltage-dependent anion-selective channel protein 2	VDAC2
Q13423	NAD(P) transhydrogenase, mitochondrial	NNT
P22695	Cytochrome b-c1 complex subunit 2, mitochondrial	UQCRC2
Q7Z7G0	Target of Nesh-SH3	ABI3BP
P27338	Amine oxidase [flavin-containing] B	MAOB
Q9NZN4	EH domain-containing protein 2	EHD2
Q9BUF5	Tubulin beta-6 chain	TUBB6
Q16891	MICOS complex subunit MIC60	IMMT
P50454	Serpin H1	SERPINH1
O15061	Synemin	SYNM
P08133	Annexin A6	ANXA6
O94832	Unconventional myosin-Id	MYO1D
Q9Y6C2	EMILIN-1	EMILIN1
Q92743	Serine protease HTRA1	HTRA1
O75746	Calcium-binding mitochondrial carrier protein Aralar1	SLC25A12
Q08431	Lactadherin;Lactadherin short form;Medin	MFGE8
P62834	Ras-related protein Rap-1A	RAP1A
Q9BWM7	Sideroflexin-3	SFXN3
Q9NZM1	Myoferlin	MYOF
P11532	Dystrophin	DMD
P39060	Collagen alpha-1(XVIII) chain;Endostatin	COL18A1
P48047	ATP synthase subunit O, mitochondrial	ATP5O
Q09666	Neuroblast differentiation-associated protein AHNAK	AHNAK
P04844	Dolichyl-diphosphooligosaccharide--protein glycosyltransferase subunit 2	RPN2
Q12805	EGF-containing fibulin-like extracellular matrix protein 1	EFEMP1
Q8WX93	Palladin	PALLD
P04004	Vitronectin;Vitronectin V65 subunit;Vitronectin V10 subunit;Somatomedin-B	VTN
P0DMV9	Heat shock 70 kDa protein 1B;Heat shock 70 kDa protein 1A	HSPA1B
P04899	Guanine nucleotide-binding protein G(i) subunit alpha-2	GNAI2
Q9BSJ8	Extended synaptotagmin-1	ESYT1
P21291	Cysteine and glycine-rich protein 1	CSRP1
O75955	Flotillin-1	FLOT1
P02730	Band 3 anion transport protein	SLC4A1
P16615	Sarcoplasmic/endoplasmic reticulum calcium ATPase 2	ATP2A2
P31930	Cytochrome b-c1 complex subunit 1, mitochondrial	UQCRC1
O43615	Mitochondrial import inner membrane translocase subunit TIM44	TIMM44
P04843	Dolichyl-diphosphooligosaccharide--protein glycosyltransferase subunit 1	RPN1
Q9HAV0	Guanine nucleotide-binding protein subunit beta-4	GNB4
P62140	Serine/threonine-protein phosphatase PP1-beta catalytic subunit	PPP1CB
P05091	Aldehyde dehydrogenase, mitochondrial	ALDH2
P53814	Smoothelin	SMTN
Q3ZCM7	Tubulin beta-8 chain;Tubulin beta-8 chain-like protein LOC260334	TUBB8
O75964	ATP synthase subunit g, mitochondrial	ATP5L
Q99714	3-hydroxyacyl-CoA dehydrogenase type-2	HSD17B10
P48735	Isocitrate dehydrogenase [NADP], mitochondrial	IDH2
P36542	ATP synthase subunit gamma, mitochondrial	ATP5C1
P69905	Hemoglobin subunit alpha	HBA1
Q6DD88	Atlastin-3	ATL3
Q00325	Phosphate carrier protein, mitochondrial	SLC25A3
Q93052	Lipoma-preferred partner	LPP
O43294	Transforming growth factor beta-1-induced transcript 1 protein	TGFB1I1
Q15019	Septin-2	SEPTIN2
Q13683	Integrin alpha-7;Integrin alpha-7 heavy chain;Integrin alpha-7 light chain;Integrin alpha-7 70 kDa form	ITGA7
Q9Y277	Voltage-dependent anion-selective channel protein 3	VDAC3
P38646	Stress-70 protein, mitochondrial	HSPA9
P60981	Destrin	DSTN
Q14C86	GTPase-activating protein and VPS9 domain-containing protein 1	GAPVD1
Q8N7X0	Androglobin	ADGB
P10809	60 kDa heat shock protein, mitochondrial	HSPD1
Q63ZY3	KN motif and ankyrin repeat domain-containing protein 2	KANK2
P07355	Annexin A2;Putative annexin A2-like protein	ANXA2
Q14643	Inositol 1,4,5-trisphosphate receptor type 1	ITPR1
Q13418	Integrin-linked protein kinase	ILK
Q00796	Sorbitol dehydrogenase	SORD
Q14697	Neutral alpha-glucosidase AB	GANAB
Q16647	Prostacyclin synthase	PTGIS
Q14195	Dihydropyrimidinase-related protein 3	DPYSL3
P10515	Dihydrolipoyllysine-residue acetyltransferase component of pyruvate dehydrogenase complex, mitochondrial	DLAT
Q7Z406	Myosin-14	MYH14
P09382	Galectin-1	LGALS1
Q9UJZ1	Stomatin-like protein 2, mitochondrial	STOML2
Q6PCB0	von Willebrand factor A domain-containing protein 1	VWA1
P48681	Nestin	NES
Q03135	Caveolin-1	CAV1
P05141	ADP/ATP translocase 2;ADP/ATP translocase 2, N-terminally processed	SLC25A5
P11177	Pyruvate dehydrogenase E1 component subunit beta, mitochondrial	PDHB
Q99715	Collagen alpha-1(XII) chain	COL12A1
P24539	ATP synthase F(0) complex subunit B1, mitochondrial	ATP5F1
Q08397	Lysyl oxidase homolog 1	LOXL1
O75923	Dysferlin	DYSF
P10301	Ras-related protein R-Ras	RRAS
Q8WZ42	Titin	TTN
P14618	Pyruvate kinase PKM	PKM
P49411	Elongation factor Tu, mitochondrial	TUFM
Q01082	Spectrin beta chain, non-erythrocytic 1	SPTBN1
Q9UBX5	Fibulin-5	FBLN5
P27105	Erythrocyte band 7 integral membrane protein	STOM
Q15746	Myosin light chain kinase, smooth muscle;Myosin light chain kinase, smooth muscle, deglutamylated form	MYLK
Q02978	Mitochondrial 2-oxoglutarate/malate carrier protein	SLC25A11
P11277	Spectrin beta chain, erythrocytic	SPTB
P16157	Ankyrin-1	ANK1
