# Supplementary material for: Proteomic evaluation and comparison of native and decellularized human saphenous vein extracellular matrices
Source: Front Bioeng Biotechnol. 2026 Mar 30;14:1773372. doi: 10.3389/fbioe.2026.1773372 (PMC13071391; doi:10.3389/fbioe.2026.1773372)
Supplement: Supplementary file 3 [file Table4.xlsx]

## Sheet: S.Table 4A Native ECM
Supplementary Table 4A: Identified Matrisome ECM proteins from the native tissue group
	Core matrisome proteins			Matrisome associated proteins
	Collagens	Gene		ECM-affiliated Proteins	Gene
	Collagen alpha-1(I) chain	COL1A1		Annexin A1	ANXA1
	Collagen alpha-2(I) chain	COL1A2		Annexin A2;Putative annexin A2-like protein	ANXA2
	Collagen alpha-1(III) chain	COL3A1		Annexin A3	ANXA3
	Collagen alpha-1(IV) chain;Arresten	COL4A1		Annexin A4	ANXA4
	Collagen alpha-2(IV) chain;Canstatin	COL4A2		Annexin A5	ANXA5
	Collagen alpha-3(IV) chain;Tumstatin	COL4A3		Annexin A6	ANXA6
	Collagen alpha-5(IV) chain	COL4A5		Annexin A7	ANXA7
	Collagen alpha-6(IV) chain	COL4A6		Annexin A11	ANXA11
	Collagen alpha-1(V) chain	COL5A1		Chondroitin sulfate proteoglycan 4	CSPG4
	Collagen alpha-2(V) chain	COL5A2		Collectin-12	COLEC12
	Collagen alpha-3(V) chain	COL5A3		Complement C1q subcomponent subunit A	C1QA
	Collagen alpha-1(VI) chain	COL6A1		Complement C1q subcomponent subunit B	C1QB
	Collagen alpha-2(VI) chain	COL6A2		Complement C1q subcomponent subunit C	C1QC
	Collagen alpha-3(VI) chain	COL6A3		Complement C1q tumor necrosis factor-related protein 2	C1QTNF2
	Collagen alpha-6(VI) chain	COL6A6		Complement C1q tumor necrosis factor-related protein 3	C1QTNF3
	Collagen alpha-1(VIII) chain;Vastatin	COL8A1		Complement C1q tumor necrosis factor-related protein 5	C1QTNF5
	Collagen alpha-1(XII) chain	COL12A1		Complement C1q tumor necrosis factor-related protein 7	C1QTNF7
	Collagen alpha-1(XIV) chain	COL14A1		C-type lectin domain family 11 member A	CLEC11A
	Collagen alpha-1(XV) chain;Restin;Restin-2;Restin-3;Restin-4	COL15A1		Galectin-1	LGALS1
	Collagen alpha-1(XVI) chain	COL16A1		Galectin-3	LGALS3
	Collagen alpha-1(XVIII) chain;Endostatin	COL18A1		Glypican-1;Secreted glypican-1	GPC1
	Collagen alpha-1(XXI) chain	COL21A1		Glypican-4;Secreted glypican-4	GPC4
	Collagen alpha-1(XXVIII) chain	COL28A1		Glypican-6;Secreted glypican-6	GPC6
				Gremlin-2;Gremlin-1	GREM2
	ECM Glycoproteins	Gene		Hemopexin	HPX
	Adipocyte enhancer-binding protein 1	AEBP1		Plexin domain-containing protein 2	PLXDC2
	Adiponectin	ADIPOQ		Plexin-B2	PLXNB2
	Agrin;Agrin N-terminal 110 kDa subunit;Agrin C-terminal 110 kDa subunit;Agrin C-terminal 90 kDa fragment;Agrin C-terminal 22 kDa fragment	AGRN		Plexin-D1	PLXND1
	Cartilage intermediate layer protein 1;Cartilage intermediate layer protein 1 C1;Cartilage intermediate layer protein 1 C2	CILP		Protein ERGIC-53	LMAN1
	Cartilage oligomeric matrix protein	COMP		Semaphorin-3C	SEMA3C
	Collagen triple helix repeat-containing protein 1	CTHRC1		Tetranectin	CLEC3B
	Connective tissue growth factor	CTGF
	Cysteine-rich with EGF-like domain protein 1	CRELD1		Secreted Factors	Gene
	Dermatopontin	DPT		Angiopoietin-related protein 2	ANGPTL2
	EGF-containing fibulin-like extracellular matrix protein 1	EFEMP1		Cardiotrophin-1	CTF1
	EGF-containing fibulin-like extracellular matrix protein 2	EFEMP2		C-C motif chemokine 18;CCL18(1-68);CCL18(3-69);CCL18(4-69)	CCL18
	EGF-like repeat and discoidin I-like domain-containing protein 3	EDIL3		Chordin-like protein 1	CHRDL1
	Elastin	ELN		Cytokine receptor-like factor 1	CRLF1
	EMILIN-1	EMILIN1		Fibroblast growth factor 2	FGF2
	EMILIN-2	EMILIN2		Growth/differentiation factor 10	GDF10
	Extracellular matrix protein 1	ECM1		Host cell factor 1;HCF N-terminal chain 1;HCF N-terminal chain 2;HCF N-terminal chain 3;HCF N-terminal chain 4;HCF N-terminal chain 5;HCF N-terminal chain 6;HCF C-terminal chain 1;HCF C-terminal chain 2;HCF C-terminal chain 3;HCF C-terminal chain 4;HCF C-terminal chain 5;HCF C-terminal chain 6	HCFC1
	Fibrillin-1	FBN1		Interleukin-17D	IL17D
	Fibrillin-2	FBN2		Platelet basic protein;Connective tissue-activating peptide III;TC-2;Connective tissue-activating peptide III(1-81);Beta-thromboglobulin;Neutrophil-activating peptide 2(74);Neutrophil-activating peptide 2(73);Neutrophil-activating peptide 2;TC-1;Neutrophil-activating peptide 2(1-66);Neutrophil-activating peptide 2(1-63)	PPBP
	Fibrinogen alpha chain;Fibrinopeptide A;Fibrinogen alpha chain	FGA		Platelet factor 4;Platelet factor 4, short form;Platelet factor 4 variant;Platelet factor 4 variant(4-74);Platelet factor 4 variant(5-74);Platelet factor 4 variant(6-74)	PF4
	Fibrinogen beta chain;Fibrinopeptide B;Fibrinogen beta chain	FGB		Protein S100-A4	S100A4
	Fibrinogen gamma chain	FGG		Protein S100-A6	S100A6
	Fibroleukin	FGL2		Protein S100-A8;Protein S100-A8, N-terminally processed	S100A8
	Fibronectin;Anastellin;Ugl-Y1;Ugl-Y2;Ugl-Y3	FN1		Protein S100-A9	S100A9
	Fibulin-1	FBLN1		Protein S100-A10	S100A10
	Fibulin-2	FBLN2		Protein S100-A11;Protein S100-A11, N-terminally processed	S100A11
	Fibulin-5	FBLN5		Protein S100-A13	S100A13
	Fibulin-7	FBLN7		Protein S100-A16	S100A16
	Growth arrest-specific protein 6	GAS6		Protein S100-B	S100B
	Hemicentin-2	HMCN2		Protein Wnt-11	WNT11
	Insulin-like growth factor-binding protein 5	IGFBP5		Secreted frizzled-related protein 1	SFRP1
	Insulin-like growth factor-binding protein 7	IGFBP7		Secreted frizzled-related protein 3	FRZB
	Insulin-like growth factor-binding protein complex acid labile subunit	IGFALS		Secreted frizzled-related protein 4	SFRP4
	Lactadherin;Lactadherin short form;Medin	MFGE8		Signal peptide, CUB and EGF-like domain-containing protein 3	SCUBE3
	Laminin subunit alpha-2	LAMA2		Stromal cell-derived factor 1;SDF-1-beta(3-72);SDF-1-alpha(3-67)	CXCL12
	Laminin subunit alpha-3	LAMA3		Tumor necrosis factor ligand superfamily member 13	TNFSF13
	Laminin subunit alpha-4	LAMA4
	Laminin subunit alpha-5	LAMA5		ECM Regulators	Gene
	Laminin subunit beta-1	LAMB1		72 kDa type IV collagenase;PEX	MMP2
	Laminin subunit beta-2	LAMB2		ADAMTS-like protein 5	ADAMTSL5
	Laminin subunit gamma-1	LAMC1		Alpha-1-antichymotrypsin;Alpha-1-antichymotrypsin His-Pro-less	SERPINA3
	Latent-transforming growth factor beta-binding protein 1	LTBP1		Alpha-1-antitrypsin;Short peptide from AAT	SERPINA1
	Latent-transforming growth factor beta-binding protein 2	LTBP2		Alpha-2-macroglobulin	A2M
	Latent-transforming growth factor beta-binding protein 4	LTBP4		Angiotensinogen;Angiotensin-1;Angiotensin-2;Angiotensin-3;Angiotensin-4;Angiotensin 1-9;Angiotensin 1-7;Angiotensin 1-5;Angiotensin 1-4	AGT
	Leucine-rich repeat LGI family member 4	LGI4		Antithrombin-III	SERPINC1
	Matrilin-2	MATN2		Apolipoprotein(a)	LPA
	Matrix Gla protein	MGP		Cathepsin B;Cathepsin B light chain;Cathepsin B heavy chain	CTSB
	Matrix-remodeling-associated protein 5	MXRA5		Cathepsin D;Cathepsin D light chain;Cathepsin D heavy chain	CTSD
	Microfibril-associated glycoprotein 4	MFAP4		Cathepsin G	CTSG
	Microfibrillar-associated protein 2	MFAP2		Cathepsin L1;Cathepsin L1 heavy chain;Cathepsin L1 light chain	CTSL
	Microfibrillar-associated protein 5	MFAP5		Cathepsin Z	CTSZ
	Multimerin-1;Platelet glycoprotein Ia*;155 kDa platelet multimerin	MMRN1		CD109 antigen	CD109
	Multimerin-2	MMRN2		Coagulation factor IX;Coagulation factor IXa light chain;Coagulation factor IXa heavy chain	F9
	Nephronectin	NPNT		Coagulation factor XII;Coagulation factor XIIa heavy chain;Beta-factor XIIa part 1;Coagulation factor XIIa light chain	F12
	Nidogen-1	NID1		Coagulation factor XIII A chain	F13A1
	Nidogen-2	NID2		Cystatin-B	CSTB
	Papilin	PAPLN		Disintegrin and metalloproteinase domain-containing protein 10	ADAM10
	Periostin	POSTN		Disintegrin and metalloproteinase domain-containing protein 15	ADAM15
	Peroxidasin homolog	PXDN		Glia-derived nexin	SERPINE2
	Procollagen C-endopeptidase enhancer 1	PCOLCE		Heparin cofactor 2	SERPIND1
	Protein NOV homolog	NOV		Histidine-rich glycoprotein	HRG
	Slit homolog 2 protein;Slit homolog 2 protein N-product;Slit homolog 2 protein C-product	SLIT2		Hyaluronan-binding protein 2;Hyaluronan-binding protein 2 50 kDa heavy chain;Hyaluronan-binding protein 2 50 kDa heavy chain alternate form;Hyaluronan-binding protein 2 27 kDa light chain;Hyaluronan-binding protein 2 27 kDa light chain alternate form	HABP2
	Slit homolog 3 protein	SLIT3		Inter-alpha-trypsin inhibitor heavy chain H1	ITIH1
	Somatomedin-B and thrombospondin type-1 domain-containing protein	SBSPON		Inter-alpha-trypsin inhibitor heavy chain H2	ITIH2
	SPARC	SPARC		Inter-alpha-trypsin inhibitor heavy chain H4;70 kDa inter-alpha-trypsin inhibitor heavy chain H4;35 kDa inter-alpha-trypsin inhibitor heavy chain H4	ITIH4
	SPARC-like protein 1	SPARCL1		Inter-alpha-trypsin inhibitor heavy chain H5	ITIH5
	SPARC-related modular calcium-binding protein 2	SMOC2		Kallistatin	SERPINA4
	Spondin-1	SPON1		Kininogen-1;Kininogen-1 heavy chain;T-kinin;Bradykinin;Lysyl-bradykinin;Kininogen-1 light chain;Low molecular weight growth-promoting factor	KNG1
	Sushi repeat-containing protein SRPX	SRPX		Leukocyte elastase inhibitor	SERPINB1
	Sushi repeat-containing protein SRPX2	SRPX2		Lysyl oxidase homolog 1	LOXL1
	Target of Nesh-SH3	ABI3BP		Macrophage metalloelastase	MMP12
	Tenascin	TNC		Mannan-binding lectin serine protease 2;Mannan-binding lectin serine protease 2 A chain;Mannan-binding lectin serine protease 2 B chain	MASP2
	Tenascin-X	TNXB		Matrix metalloproteinase-14	MMP14
	Thrombospondin-2	THBS2		Matrix metalloproteinase-19	MMP19
	Thrombospondin-3	THBS3		Matrix metalloproteinase-23;Matrix metalloproteinase-23, soluble form	MMP23A
	Thrombospondin-4	THBS4		Matrix metalloproteinase-28	MMP28
	Transforming growth factor-beta-induced protein ig-h3	TGFBI		Matrix metalloproteinase-9;67 kDa matrix metalloproteinase-9;82 kDa matrix metalloproteinase-9	MMP9
	Tubulointerstitial nephritis antigen-like	TINAGL1		Metalloproteinase inhibitor 2	TIMP2
	Vitrin	VIT		Metalloproteinase inhibitor 3	TIMP3
	Vitronectin;Vitronectin V65 subunit;Vitronectin V10 subunit;Somatomedin-B	VTN		Neutrophil elastase	ELANE
	von Willebrand factor A domain-containing protein 1	VWA1		Pappalysin-1	PAPPA
	von Willebrand factor A domain-containing protein 5A	VWA5A		Pigment epithelium-derived factor	SERPINF1
	von Willebrand factor;von Willebrand antigen 2	VWF		Plasma protease C1 inhibitor	SERPING1
	WNT1-inducible-signaling pathway protein 2	WISP2		Plasminogen;Plasmin heavy chain A;Activation peptide;Angiostatin;Plasmin heavy chain A, short form;Plasmin light chain B	PLG
				Procollagen-lysine,2-oxoglutarate 5-dioxygenase 1	PLOD1
	Proteoglycans	Gene		Procollagen-lysine,2-oxoglutarate 5-dioxygenase 3	PLOD3
	Aggrecan core protein;Aggrecan core protein 2	ACAN		Prolyl 3-hydroxylase 1	LEPRE1
	Asporin	ASPN		Prolyl 3-hydroxylase 3	LEPREL2
	Basement membrane-specific heparan sulfate proteoglycan core protein;Endorepellin;LG3 peptide	HSPG2		Prolyl 4-hydroxylase subunit alpha-1	P4HA1
	Biglycan	BGN		Protein AMBP;Alpha-1-microglobulin;Inter-alpha-trypsin inhibitor light chain;Trypstatin	AMBP
	Bone marrow proteoglycan;Eosinophil granule major basic protein	PRG2		Protein-glutamine gamma-glutamyltransferase 2	TGM2
	Decorin	DCN		Protein-lysine 6-oxidase	LOX
	Fibromodulin	FMOD		Prothrombin;Activation peptide fragment 1;Activation peptide fragment 2;Thrombin light chain;Thrombin heavy chain	F2
	Hyaluronan and proteoglycan link protein 1	HAPLN1		Serine protease HTRA1	HTRA1
	Hyaluronan and proteoglycan link protein 3	HAPLN3		Serpin B6	SERPINB6
	Lumican	LUM		Serpin H1	SERPINH1
	Mimecan	OGN		Stromelysin-1	MMP3
	Podocan	PODN		Tissue-type plasminogen activator;Tissue-type plasminogen activator chain A;Tissue-type plasminogen activator chain B	PLAT
	Prolargin	PRELP		Trypsin-3	PRSS3
	Proteoglycan 3	PRG3		UPF0450 protein C17orf58	C17orf58
	Versican core protein	VCAN

## Sheet: S.Table 4B Decell ECM
Supplementary Table 4B: Identified Matrisome ECM proteins from the decellularized tissue group
	Core matrisome proteins			Matrisome associated proteins
	Collagens	Gene		ECM-affiliated Proteins	Gene
	Collagen alpha-1(I) chain	COL1A1		Annexin A1	ANXA1
	Collagen alpha-2(I) chain	COL1A2		Annexin A2;Putative annexin A2-like protein	ANXA2
	Collagen alpha-1(III) chain	COL3A1		Annexin A4	ANXA4
	Collagen alpha-1(IV) chain;Arresten	COL4A1		Annexin A5	ANXA5
	Collagen alpha-2(IV) chain;Canstatin	COL4A2		Annexin A6	ANXA6
	Collagen alpha-3(IV) chain;Tumstatin	COL4A3		Annexin A7	ANXA7
	Collagen alpha-5(IV) chain	COL4A5		Annexin A11	ANXA11
	Collagen alpha-6(IV) chain	COL4A6		Chondroitin sulfate proteoglycan 4	CSPG4
	Collagen alpha-1(V) chain	COL5A1		Complement C1q subcomponent subunit B	C1QB
	Collagen alpha-2(V) chain	COL5A2		Complement C1q subcomponent subunit C	C1QC
	Collagen alpha-1(VI) chain	COL6A1		Complement C1q tumor necrosis factor-related protein 2	C1QTNF2
	Collagen alpha-2(VI) chain	COL6A2		Complement C1q tumor necrosis factor-related protein 3	C1QTNF3
	Collagen alpha-3(VI) chain	COL6A3		Complement C1q tumor necrosis factor-related protein 5	C1QTNF5
	Collagen alpha-6(VI) chain	COL6A6		Complement C1q tumor necrosis factor-related protein 7	C1QTNF7
	Collagen alpha-1(VIII) chain;Vastatin	COL8A1		C-type lectin domain family 11 member A	CLEC11A
	Collagen alpha-2(VIII) chain	COL8A2		Galectin-1	LGALS1
	Collagen alpha-1(X) chain	COL10A1		Galectin-3	LGALS3
	Collagen alpha-1(XII) chain	COL12A1		Glypican-4;Secreted glypican-4	GPC4
	Collagen alpha-1(XIV) chain	COL14A1		Glypican-6;Secreted glypican-6	GPC6
	Collagen alpha-1(XV) chain;Restin;Restin-2;Restin-3;Restin-4	COL15A1		Gremlin-2;Gremlin-1	GREM2
	Collagen alpha-1(XVI) chain	COL16A1		Hemopexin	HPX
	Collagen alpha-1(XVIII) chain;Endostatin	COL18A1		Plexin domain-containing protein 2	PLXDC2
	Collagen alpha-1(XXI) chain	COL21A1		Plexin-B2	PLXNB2
	Collagen alpha-1(XXVIII) chain	COL28A1		Protein ERGIC-53	LMAN1
				Semaphorin-3C	SEMA3C
	ECM Glycoproteins	Gene		Tetranectin	CLEC3B
	Adipocyte enhancer-binding protein 1	AEBP1
	Agrin;Agrin N-terminal 110 kDa subunit;Agrin C-terminal 110 kDa subunit;Agrin C-terminal 90 kDa fragment;Agrin C-terminal 22 kDa fragment	AGRN		Secreted Factors	Gene
	Cartilage intermediate layer protein 1;Cartilage intermediate layer protein 1 C1;Cartilage intermediate layer protein 1 C2	CILP		Angiopoietin-related protein 2	ANGPTL2
	Cartilage oligomeric matrix protein	COMP		Chordin-like protein 1	CHRDL1
	Collagen triple helix repeat-containing protein 1	CTHRC1		Cytokine receptor-like factor 1	CRLF1
	Cysteine-rich with EGF-like domain protein 1	CRELD1		Fibroblast growth factor 2	FGF2
	Dermatopontin	DPT		Growth/differentiation factor 10	GDF10
	EGF-containing fibulin-like extracellular matrix protein 1	EFEMP1		Host cell factor 1;HCF N-terminal chain 1;HCF N-terminal chain 2;HCF N-terminal chain 3;HCF N-terminal chain 4;HCF N-terminal chain 5;HCF N-terminal chain 6;HCF C-terminal chain 1;HCF C-terminal chain 2;HCF C-terminal chain 3;HCF C-terminal chain 4;HCF C-terminal chain 5;HCF C-terminal chain 6	HCFC1
	EGF-containing fibulin-like extracellular matrix protein 2	EFEMP2		Interleukin-17D	IL17D
	EGF-like repeat and discoidin I-like domain-containing protein 3	EDIL3		Protein S100-A4	S100A4
	Elastin	ELN		Protein S100-A6	S100A6
	EMILIN-1	EMILIN1		Protein S100-A8;Protein S100-A8, N-terminally processed	S100A8
	EMILIN-2	EMILIN2		Protein S100-A9	S100A9
	Extracellular matrix protein 1	ECM1		Protein S100-A10	S100A10
	Fibrillin-1	FBN1		Protein S100-A11;Protein S100-A11, N-terminally processed	S100A11
	Fibrillin-2	FBN2		Protein S100-A16	S100A16
	Fibrinogen alpha chain;Fibrinopeptide A;Fibrinogen alpha chain	FGA		Protein Wnt-11	WNT11
	Fibrinogen beta chain;Fibrinopeptide B;Fibrinogen beta chain	FGB		Signal peptide, CUB and EGF-like domain-containing protein 3	SCUBE3
	Fibrinogen gamma chain	FGG		Stromal cell-derived factor 1;SDF-1-beta(3-72);SDF-1-alpha(3-67)	CXCL12
	Fibroleukin	FGL2		Tumor necrosis factor ligand superfamily member 13	TNFSF13
	Fibronectin;Anastellin;Ugl-Y1;Ugl-Y2;Ugl-Y3	FN1
	Fibulin-1	FBLN1		ECM Regulators	Gene
	Fibulin-2	FBLN2		72 kDa type IV collagenase;PEX	MMP2
	Fibulin-5	FBLN5		ADAMTS-like protein 5	ADAMTSL5
	Fibulin-7	FBLN7		Alpha-1-antichymotrypsin;Alpha-1-antichymotrypsin His-Pro-less	SERPINA3
	Hemicentin-2	HMCN2		Alpha-1-antitrypsin;Short peptide from AAT	SERPINA1
	Insulin-like growth factor-binding protein 5	IGFBP5		Alpha-2-macroglobulin	A2M
	Insulin-like growth factor-binding protein 7	IGFBP7		Antileukoproteinase	SLPI
	Lactadherin;Lactadherin short form;Medin	MFGE8		Antithrombin-III	SERPINC1
	Laminin subunit alpha-2	LAMA2		Apolipoprotein(a)	LPA
	Laminin subunit alpha-3	LAMA3		Cathepsin B;Cathepsin B light chain;Cathepsin B heavy chain	CTSB
	Laminin subunit alpha-4	LAMA4		Cathepsin D;Cathepsin D light chain;Cathepsin D heavy chain	CTSD
	Laminin subunit alpha-5	LAMA5		Cathepsin G	CTSG
	Laminin subunit beta-1	LAMB1		Cathepsin Z	CTSZ
	Laminin subunit beta-2	LAMB2		CD109 antigen	CD109
	Laminin subunit gamma-1	LAMC1		Coagulation factor IX;Coagulation factor IXa light chain;Coagulation factor IXa heavy chain	F9
	Latent-transforming growth factor beta-binding protein 1	LTBP1		Coagulation factor XIII A chain	F13A1
	Latent-transforming growth factor beta-binding protein 2	LTBP2		Disintegrin and metalloproteinase domain-containing protein 10	ADAM10
	Latent-transforming growth factor beta-binding protein 4	LTBP4		Glia-derived nexin	SERPINE2
	Leucine-rich repeat LGI family member 4	LGI4		Heparin cofactor 2	SERPIND1
	Matrilin-2	MATN2		Histidine-rich glycoprotein	HRG
	Matrix Gla protein	MGP		Inter-alpha-trypsin inhibitor heavy chain H1	ITIH1
	Matrix-remodeling-associated protein 5	MXRA5		Inter-alpha-trypsin inhibitor heavy chain H2	ITIH2
	Microfibril-associated glycoprotein 4	MFAP4		Inter-alpha-trypsin inhibitor heavy chain H4;70 kDa inter-alpha-trypsin inhibitor heavy chain H4;35 kDa inter-alpha-trypsin inhibitor heavy chain H4	ITIH4
	Microfibrillar-associated protein 2	MFAP2		Inter-alpha-trypsin inhibitor heavy chain H5	ITIH5
	Microfibrillar-associated protein 5	MFAP5		Kininogen-1;Kininogen-1 heavy chain;T-kinin;Bradykinin;Lysyl-bradykinin;Kininogen-1 light chain;Low molecular weight growth-promoting factor	KNG1
	Multimerin-1;Platelet glycoprotein Ia*;155 kDa platelet multimerin	MMRN1		Leukocyte elastase inhibitor	SERPINB1
	Multimerin-2	MMRN2		Lysyl oxidase homolog 1	LOXL1
	Nephronectin	NPNT		Macrophage metalloelastase	MMP12
	Nidogen-1	NID1		Mannan-binding lectin serine protease 2;Mannan-binding lectin serine protease 2 A chain;Mannan-binding lectin serine protease 2 B chain	MASP2
	Nidogen-2	NID2		Matrix metalloproteinase-14	MMP14
	Periostin	POSTN		Matrix metalloproteinase-19	MMP19
	Peroxidasin homolog	PXDN		Matrix metalloproteinase-23;Matrix metalloproteinase-23, soluble form	MMP23A
	Procollagen C-endopeptidase enhancer 1	PCOLCE		Matrix metalloproteinase-28	MMP28
	Protein NOV homolog	NOV		Metalloproteinase inhibitor 2	TIMP2
	Somatomedin-B and thrombospondin type-1 domain-containing protein	SBSPON		Metalloproteinase inhibitor 3	TIMP3
	SPARC-like protein 1	SPARCL1		Pigment epithelium-derived factor	SERPINF1
	Sushi repeat-containing protein SRPX	SRPX		Plasma protease C1 inhibitor	SERPING1
	Sushi repeat-containing protein SRPX2	SRPX2		Plasminogen;Plasmin heavy chain A;Activation peptide;Angiostatin;Plasmin heavy chain A, short form;Plasmin light chain B	PLG
	Target of Nesh-SH3	ABI3BP		Procollagen-lysine,2-oxoglutarate 5-dioxygenase 1	PLOD1
	Tenascin	TNC		Procollagen-lysine,2-oxoglutarate 5-dioxygenase 3	PLOD3
	Tenascin-X	TNXB		Prolyl 3-hydroxylase 1	LEPRE1
	Thrombospondin-2	THBS2		Prolyl 3-hydroxylase 3	LEPREL2
	Thrombospondin-3	THBS3		Prolyl 4-hydroxylase subunit alpha-1	P4HA1
	Thrombospondin-4	THBS4		Protein AMBP;Alpha-1-microglobulin;Inter-alpha-trypsin inhibitor light chain;Trypstatin	AMBP
	Transforming growth factor-beta-induced protein ig-h3	TGFBI		Protein-glutamine gamma-glutamyltransferase 2	TGM2
	Tubulointerstitial nephritis antigen-like	TINAGL1		Protein-lysine 6-oxidase	LOX
	Vitrin	VIT		Prothrombin;Activation peptide fragment 1;Activation peptide fragment 2;Thrombin light chain;Thrombin heavy chain	F2
	Vitronectin;Vitronectin V65 subunit;Vitronectin V10 subunit;Somatomedin-B	VTN		Serine protease HTRA1	HTRA1
	von Willebrand factor A domain-containing protein 1	VWA1		Serpin B6	SERPINB6
	von Willebrand factor;von Willebrand antigen 2	VWF		Serpin H1	SERPINH1
	WNT1-inducible-signaling pathway protein 2	WISP2		Stromelysin-1	MMP3
				Tissue-type plasminogen activator;Tissue-type plasminogen activator chain A;Tissue-type plasminogen activator chain B	PLAT
	Proteoglycans	Gene		Trypsin-3	PRSS3
	Aggrecan core protein;Aggrecan core protein 2	ACAN		UPF0450 protein C17orf58	C17orf58
	Asporin	ASPN
	Basement membrane-specific heparan sulfate proteoglycan core protein;Endorepellin;LG3 peptide	HSPG2
	Biglycan	BGN
	Decorin	DCN
	Fibromodulin	FMOD
	Hyaluronan and proteoglycan link protein 1	HAPLN1
	Hyaluronan and proteoglycan link protein 3	HAPLN3
	Lumican	LUM
	Mimecan	OGN
	Podocan	PODN
	Prolargin	PRELP
	Proteoglycan 3	PRG3
	Versican core protein	VCAN
