# Supplementary material for: Proteomic evaluation and comparison of native and decellularized human saphenous vein extracellular matrices
Source: Front Bioeng Biotechnol. 2026 Mar 30;14:1773372. doi: 10.3389/fbioe.2026.1773372 (PMC13071391; doi:10.3389/fbioe.2026.1773372)
Supplement: Supplementary file 4 [file Table1.xlsx]

## Sheet: S.Table 1
Supplementary Table 1: Description of the received surgical samples for the study
Overview of the human great saphenous vein segments that were obtained from elective coronary bypass surgeries from 21 patients at Oslo University Hospital, mean age 63,6 years. The samples were stored to University of Wisconsin Solution (UW) right after surgery at +4 °C for transport, washed with saline and stored to -80 °C until decellularization. The vein segments were not frozen more than 3 m…
	Gender	Age	Stored in UW (d)	Storage time before Decell (d)	Analyses	MS sample
Vein 1	M	80	0	7	Optimisation, DNA, IHC
Vein 2	M	73	1	25	Optimisation, DNA, IHC
Vein 3	M	60	1	11	Optimisation, DNA, IHC
Vein 4	F	64	2		Not of enough material
Vein 5	M	69	1	61	Test for MS, DNA, IHC
Vein 6	M	54	1	48	Pilot for MS, DNA, GAG, IHC
Vein 7	M	61	1	48	Pilot for MS, GAG, IHC
Vein 8	M	57	1	42	Pilot for MS, DNA, IHC
Vein 9	M	49	1	90	MS, DNA, IHC	N1 / D1
Vein 10	M	51	1	90	MS, DNA, IHC	N2 / D2
Vein 11	M	46	2	23	MS, DNA, GAG, IHC	N3 / D3
Vein 12	M	59	2	23	MS, DNA, IHC	N4 / D4
Vein 13	M	75	1		Not of enough material
Vein 14	M	78	0	76	MS, DNA, GAG, IHC	N5 / D5
Vein 15	M	77	0		Not of enough material
Vein 16	M	53	0	68	MS, DNA, GAG	N6 / D6
Vein 17	M	79	0	5	MS, DNA, GAG, IHC	N7 / D7
Vein 18	M	66	0	6	MS, DNA, GAG, IHC	N8 / D8
Vein 19	M	61	1	70	MS, GAG, IHC	N9 / D9
Vein 20	M	67	0	40	MS, DNA, GAG, IHC	N10 / D10
Vein 21	M	56	0	1	DNA, IHC
