# Supplementary material for: Proteomic evaluation and comparison of native and decellularized human saphenous vein extracellular matrices
Source: Front Bioeng Biotechnol. 2026 Mar 30;14:1773372. doi: 10.3389/fbioe.2026.1773372 (PMC13071391; doi:10.3389/fbioe.2026.1773372)
Supplement: Supplementary file 5 [file Table5.xlsx]

## Sheet: S.Table 5
Protein	Gene	Log₂FC (Decell-Native)	Intepretation
Collagen alpha-2(IV) chain	COL4A2	0.954698	Mildly enriched
Collagen alpha-1(IV) chain	COL4A1	0.896094	Mildly enriched
Biglycan	BGN	0.78142	Mildly enriched
Decorin	DCN	0.73014	Mildly enriched
Asporin	ASPN	0.611281	Mildly enriched
Hyaluronan and proteoglycan link protein 1	HAPLN1	0.58487	Mildly enriched
Prolargin	PRELP	0.476667	Preserved
Versican core protein	VCAN	0.247176	Preserved
Mimecan	OGN	0.0796596	Preserved
Stromal cell-derived factor 1	CXCL12	0.0699443	Preserved
Laminin subunit alpha-2	LAMA2	-0.114508	Preserved
Laminin subunit alpha-5	LAMA5	-0.194224	Preserved
Laminin subunit beta-2	LAMB2	-0.211571	Preserved
Perlecan	HSPG2	-0.386074	Preserved
Aggrecan core protein	ACAN	-0.399602	Preserved
Laminin subunit alpha-4	LAMA4	-0.413571	Preserved
Lumican	LUM	-0.474069	Preserved
Laminin subunit gamma-1	LAMC1	-0.510226	Mildly reduced
Nidogen-1	NID1	-0.668331	Mildly reduced
Nidogen-2	NID2	-0.681577	Mildly reduced
Laminin subunit beta-1	LAMB1	-0.764301	Mildly reduced
Fibromodulin	FMOD	-0.784461	Mildly reduced
Tenascin	TNC	-0.822973	Mildly reduced
Vitronectin	VTN	-0.889761	Mildly reduced
Thrombospondin-2	THBS2	-0.945115	Mildly reduced
Agrin	AGRN	-1.39472	Reduced
Fibronectin	FN1	-1.79092	Reduced
Hyaluronan and proteoglycan link protein 3	HAPLN3	-2.25763	Strongly reduced
Collagen alpha-1(XVIII) chain	COL18A1	-2.44039	Strongly reduced
CD44 antigen	CD44	-2.66613	Strongly reduced
Glypican-4	GPC4	-3.15525	Nearly depleted
Fibroblast growth factor 2	FGF2	-4.42735	Nearly depleted
Glypican-6	GPC6	-4.5137	Nearly depleted
Glypican-1	GPC1	-	Removed
